# Supplementary material for: Expression of microRNAs and isomiRs in the porcine endometrium: implications for gene regulation at the maternal-conceptus interface
Source: BMC Genomics. 2015 Nov 6;16:906. doi: 10.1186/s12864-015-2172-2 (PMC4636777; doi:10.1186/s12864-015-2172-2)
Supplement: Additional file 3: Table S2. — List of sequences annotated and not annotated to known porcine and mammalian miRNAs. In total, 873 sequences, showing 100 % homology to the reference sequence, were annotated to mature or stem-loop miRNAs represented in miRBase v. 18, Ensembl, EMBL or NCBI databases. (XLSX 781 kb) [file 12864_2015_2172_MOESM3_ESM.xlsx]

## Sheet: Annotated
Supplemental Table S2. List of sequences annotated to known porcine and mammalian miRNAs.
SEQUENCE	NAME	P12_1	P12_13	P12_19	P12_25	P12_31	P16_8	P16_14	P16_20	P16_26	P16_32	P20_3	P20_9	P20_15	P20_21	P20_27	P20_33	C12_16	C12_22	C12_28	C12_34	C16_5	C16_11	C16_17	C16_23	C16_29	C20_6	C20_12	C20_18	C20_24	C20_36
TTTTTGCAATATGTTCCTGAAT	ssc-mir-450b_MI0013140	152	58	78	60	167	113	87	74	113	29	116	61	71	60	74	85	85	265	56	106	124	121	90	47	30	115	88	51	58	48
TTTTTCATTATTGCTCCTGACC	ssc-mir-335_MI0013165	69	74	68	63	52	49	37	90	82	57	225	126	40	127	88	54	37	11	13	24	166	52	164	237	82	45	72	122	20	70
TTTTGTTCGTTCGGCTCGCGTGA	ENSSSCG00000026963, bta-mir-375_MI0009817,mmu-mir-375_MI0000792,ppy-mir-375_MI0014920,ptr-mir-375_MI0008645,rno-mir-375_MI0006140	19	144	112	73	60	38	63	63	224	57	94	14	122	27	60	50	13	75	51	52	196	55	6	48	130	22	11	33	28	17
TTTTGCGATGTGTTCCTAATAT	ssc-miR-450a_MIMAT0010188	30	10	7	19	64	43	6	25	5	4	20	11	15	20	21	5	39	76	15	43	11	18	37	15	3	49	67	14	11	11
TTTTGCGATGTGTTCCTAATAC	ssc-miR-450c-5p_MIMAT0015717	298	140	32	191	320	273	32	56	58	36	153	37	40	95	50	20	177	235	69	147	119	177	88	129	35	220	228	154	52	31
TTTTGCGATGTGTTCCTAATA	ssc-mir-450a_MI0010683,ssc-mir-450c_MI0014776	40	23	34	56	64	109	37	38	40	19	81	21	38	29	42	21	62	134	37	54	49	24	32	14	12	84	85	29	32	21
TTTTGCGATGTGTTCCTAAT	ssc-mir-450a_MI0010683,ssc-mir-450c_MI0014776	152	43	27	115	117	143	30	57	23	29	50	29	43	121	53	34	130	129	36	64	70	57	69	98	16	82	116	142	31	23
TTTTGCAATATGTTCCTGAATAT	ssc-mir-450b_MI0013140	75	27	19	51	93	64	21	17	35	11	35	18	13	42	22	9	52	59	13	41	34	38	29	34	8	114	76	63	18	10
TTTTGCAATATGTTCCTGAATA	ssc-miR-450b-5p_MIMAT0013927	285	122	203	178	243	173	65	113	212	176	190	81	93	115	104	157	130	266	76	130	154	143	107	87	31	538	208	91	119	124
TTTTGCAATATGTTCCTGAAT	ssc-mir-450b_MI0013140	2446	1457	1529	1142	2745	1948	1838	1394	1748	879	2740	942	1328	1031	1476	1300	2019	5947	781	2192	2310	2148	1693	1116	792	2234	1700	1059	939	770
TTTTGCAATATGTTCCTGAA	ssc-mir-450b_MI0013140	18	24	8	10	22	25	12	17	9	8	16	8	11	10	13	9	26	23	8	10	15	11	11	11	16	18	13	19	5	7
TTTGTTCGTTCGGCTCGCGTGAG	ENSSSCG00000026963	3	15	15	20	7	25	64	22	40	11	85	8	84	30	76	27	10	18	13	9	113	18	1	23	41	4	7	12	15	5
TTTGTTCGTTCGGCTCGCGTGA	ENSSSCG00000026963, bta-mir-375_MI0009817,mmu-mir-375_MI0000792,ppy-mir-375_MI0014920,ptr-mir-375_MI0008645,rno-mir-375_MI0006140	807	5526	3013	3080	1800	1930	2316	3216	8924	1826	3102	630	5032	1569	2978	2236	869	2866	1703	1961	9771	2905	272	3139	6182	1071	562	1598	938	649
TTTGTTCGTTCGGCTCGCGTG	ENSSSCG00000026963, bta-mir-375_MI0009817,mmu-mir-375_MI0000792,ppy-mir-375_MI0014920,ptr-mir-375_MI0008645,rno-mir-375_MI0006140	20	78	75	49	41	54	81	64	186	45	63	12	71	38	58	45	19	57	47	38	147	39	8	54	110	28	11	27	20	16
TTTGTGACCTGGTCCACTAAC	ssc-miR-758_MIMAT0015719	58	34	17	34	42	49	19	9	27	24	15	12	13	13	22	10	8	14	26	20	25	18	18	15	10	23	34	37	17	20
TTTGGCACTAGCACATTTTTGCT	ENSSSCG00000018762, bta-mir-96_MI0009911,mmu-mir-96_MI0000583,oan-mir-96_MI0006666,ptr-mir-96_MI0003087,rno-mir-96_MI0000881	24	64	17	179	104	172	21	24	9	42	23	9	24	125	25	4	49	17	34	51	43	33	22	80	24	443	186	106	5	40
TTTGGCACTAGCACATTTTTGC	ENSSSCG00000018762, bta-mir-96_MI0009911,mmu-mir-96_MI0000583,oan-mir-96_MI0006666,ptr-mir-96_MI0003087,rno-mir-96_MI0000881	49	151	26	338	65	205	37	71	34	41	33	28	55	287	58	73	148	15	53	37	130	111	38	186	153	261	149	186	18	55
TTTGGCACTAGCACATTTTTG	ENSSSCG00000018762, bta-mir-96_MI0009911,mmu-mir-96_MI0000583,oan-mir-96_MI0006666,ptr-mir-96_MI0003087,rno-mir-96_MI0000881	9	13	5	63	2	74	1	5	2	1	2	2	55	193	7	7	20	0	2	1	11	11	5	55	30	14	14	49	3	4
TTTGGCAATGGTAGAACTCACACTGGT	ssc-mir-182_MI0022135	14	16	19	19	29	4	3	0	13	11	23	7	13	5	13	23	5	15	28	43	10	4	4	5	12	12	11	5	16	24
TTTGGCAATGGTAGAACTCACACTGG	ssc-mir-182_MI0022135	164	297	222	243	691	45	43	52	108	99	211	87	256	105	260	176	53	385	455	401	297	124	47	60	84	305	245	67	118	148
TTTGGCAATGGTAGAACTCACACTG	ssc-mir-182_MI0022135	391	832	984	683	1385	308	419	448	914	610	1319	267	1254	410	1090	814	207	965	758	963	1821	507	140	329	468	754	419	373	469	530
TTTGGCAATGGTAGAACTCACACT	ssc-miR-182_MIMAT0025366	3517	9347	8535	6395	8735	5770	5880	6239	15562	6751	11046	2628	13558	3984	9696	7524	3781	14470	6246	9513	19660	8016	2206	5784	7127	6259	2894	3653	3677	4970
TTTGGCAATGGTAGAACTCACACC	cgr-miR-182_MIMAT0023805	505	1569	1948	959	1313	1038	1084	1713	3779	761	2193	728	26	749	1383	2126	586	2861	1397	1789	4353	1471	7	1064	1745	909	401	473	684	929
TTTGGCAATGGTAGAACTCACAC	ssc-mir-182_MI0022135	415	1658	1836	1390	1277	945	954	1325	2822	1931	1628	513	1173	649	1478	1741	843	2378	1866	1451	3280	1235	314	1035	1644	1267	589	566	654	1786
TTTGGCAATGGTAGAACTCACA	ssc-mir-182_MI0022135	1087	3021	4489	2152	2205	2165	3696	2162	7012	1782	6170	1301	14191	2728	5735	4308	1601	5204	2116	2052	6315	2311	711	1613	2231	2367	1161	1154	1619	2127
TTTGGCAATGGTAGAACTCAC	ssc-mir-182_MI0022135	164	433	543	299	172	219	505	321	543	210	721	123	781	329	607	454	311	604	294	246	1009	329	131	281	459	248	206	193	206	260
TTTGGCAATGGTAGAACTCA	ssc-mir-182_MI0022135	269	565	527	439	287	270	268	283	502	137	660	171	3337	587	657	418	404	901	272	327	788	504	171	213	236	268	204	177	196	161
TTTGGCAATGGTAGAACTC	ssc-mir-182_MI0022135	30	52	76	30	47	11	47	51	107	12	104	26	182	24	64	81	21	197	42	39	62	65	12	26	35	21	20	19	28	28
TTTGGCAATGGTAGAACT	ssc-mir-182_MI0022135	7	11	7	7	8	8	21	4	17	9	31	5	99	10	20	31	3	36	2	9	15	11	7	11	4	7	3	7	12	10
TTTCAGTCGGATGTTTGCAGCT	bta-mir-30a_MI0005054,cgr-mir-30a_MI0020484,mmu-mir-30a_MI0000144,oan-mir-30a_MI0006729,rno-mir-30a_MI0000870	42	23	30	27	19	20	18	38	96	37	71	18	72	43	60	50	5	50	19	19	36	23	22	20	55	23	32	16	32	19
TTTCAGTCGGATGTTTGCAGCC	ssc-mir-30a_MI0010688	9	8	9	4	12	7	5	14	29	7	37	19	14	10	16	24	4	9	11	5	12	7	0	5	19	10	11	1	8	13
TTTCAGTCGGATGTTTGCAGC	ssc-mir-30a_MI0010688	161	135	358	87	153	77	221	241	581	216	500	185	390	151	449	557	33	390	150	167	269	98	66	83	205	90	141	67	138	172
TTTCAGTCGGATGTTTGCAG	ssc-mir-30a_MI0010688	15	15	28	9	20	8	16	27	33	18	59	22	124	37	85	66	7	72	18	30	21	20	12	12	33	4	17	10	17	18
TTTCAGTCGGATGTTTACAGC	ssc-mir-30e_MI0013092	34	15	45	18	25	8	28	27	68	17	23	38	17	20	45	83	14	127	14	34	31	27	45	27	51	8	7	16	27	22
TTTCAGTCAGATGTTTGCTGC	ssc-mir-30d_MI0013091	10	23	28	10	41	13	11	8	49	17	26	8	6	11	11	19	9	35	16	17	17	11	2	11	6	8	14	11	7	9
TTGTTCGTTCGGCTCGCGTGA	ENSSSCG00000026963, bta-mir-375_MI0009817,mmu-mir-375_MI0000792,ppy-mir-375_MI0014920,ptr-mir-375_MI0008645,rno-mir-375_MI0006140	6	50	5	18	9	17	18	24	67	10	16	6	23	16	15	22	7	22	10	12	41	29	4	32	41	12	8	16	5	8
TTGTGCTTGATCTAACCATGT	ssc-miR-218_MIMAT0025371, ssc-miR-218-5p_MIMAT0022961	35	23	8	23	12	22	32	18	23	41	30	33	18	15	10	56	10	7	2	6	20	27	7	10	21	14	26	14	15	20
TTGTGACAGATTGATAACTGAAA	ssc-mir-542_MI0013138	42	14	38	15	34	10	2	2	9	7	16	12	5	6	11	3	10	33	14	6	14	19	2	4	10	81	26	9	4	9
TTGTGACAGATTGATAACTGAA	ssc-mir-542_MI0013138	39	18	37	20	45	21	20	12	26	18	37	17	5	9	18	16	28	146	35	21	37	22	17	5	15	75	38	13	14	20
TTGTGACAGATTGATAACTGA	ssc-mir-542_MI0013138	192	97	109	88	204	146	97	60	82	49	182	66	74	64	120	47	167	288	76	91	167	138	65	55	31	218	116	58	55	49
TTGTACATGGTAGGCTTTCATT	ssc-miR-493-5p_MIMAT0025377	18	13	3	11	8	9	5	19	50	9	18	5	11	3	11	13	3	5	2	7	51	5	10	6	20	1	5	12	12	7
TTGAGAACTGAATTCCATGGGT	ssc-mir-146a_MI0015926	26	17	3	7	5	10	4	2	3	5	10	25	8	21	5	9	12	40	4	14	13	7	2	4	1	15	12	25	17	11
TTGAACTGTTAAGAACCACTGGA	hsa-miR-203b-3p_MIMAT0019814	15	8	6	10	26	8	5	2	17	4	2	6	22	9	15	8	11	38	7	30	11	16	4	6	5	9	5	4	9	4
TTGAACTGTTAAGAACCACTGG	ggo-miR-203b_MIMAT0024264,rno-miR-203b-3p_MIMAT0017800	31	27	30	28	68	27	17	9	55	34	44	18	50	24	57	54	26	92	18	68	37	52	16	19	10	35	24	9	20	16
TTCCCTTTGTCATCCTATGCCTG	ssc-mir-204_MI0002458	13	32	23	18	15	17	11	5	5	11	10	18	5	12	13	16	9	26	37	27	13	11	13	12	30	6	22	15	9	11
TTCCCTTTGTCATCCTATGCCT	ssc-miR-204_MIMAT0002164	1152	1149	496	559	1129	600	244	390	287	687	374	321	306	989	488	790	739	1068	1013	327	452	441	564	362	826	470	798	692	284	539
TTCCCTTTGTCATCCTATGCC	ssc-mir-204_MI0002458	44	29	50	34	44	19	12	14	19	19	12	10	26	33	17	42	15	58	46	26	21	17	19	14	39	15	20	7	15	21
TTCATTTATCTCCCAGCCTACA	ssc-mir-664_MI0013123	15	22	36	11	30	11	3	10	19	5	37	11	20	4	14	7	7	33	22	12	15	19	9	1	8	17	12	4	21	12
TTCACAGTGGCTAAGTTCTGCG	oan-mir-27b_MI0006758	4	6	17	14	30	5	4	11	2	2	4	2	10	5	6	7	5	33	42	12	4	5	5	9	10	84	29	5	9	3
TTCACAGTGGCTAAGTTCTGCAC	ssc-mir-27b_MI0013109	17	21	24	21	34	11	5	36	24	11	21	3	0	10	17	16	11	20	10	21	44	24	7	9	75	47	20	8	14	10
TTCACAGTGGCTAAGTTCTGCA	ssc-mir-27b_MI0013109	411	597	273	861	1231	347	243	451	447	259	557	118	493	512	470	413	334	695	478	561	733	371	429	440	1303	2612	945	449	205	190
TTCACAGTGGCTAAGTTCTGC	ssc-miR-27b-3p_MIMAT0013890	9891	16261	13282	19586	24314	10684	12920	19295	12328	6650	18323	4174	5339	8067	9037	11605	14606	42779	15117	17588	33325	10454	9222	10819	34604	51278	19822	9726	9823	7122
TTCACAGTGGCTAAGTTCTG	ssc-mir-27b_MI0013109	2111	2865	1207	2164	2603	3162	2233	2146	1338	976	3509	1191	3483	3892	2260	2371	2383	2312	967	1485	4476	2111	1380	2069	3375	2156	2273	1725	1354	956
TTCACAGTGGCTAAGTTCT	ssc-mir-27b_MI0013109	1043	1826	931	1333	850	987	1237	2421	1907	705	2116	1028	1559	2356	1435	2165	758	912	457	721	3289	1291	588	1843	2896	429	469	1442	945	484
TTCACAGTGGCTAAGTTCCGCT	cgr-mir-27a_MI0020473,mdo-mir-27a_MI0005364	43	21	14	53	67	36	17	18	18	25	37	9	11	40	29	11	24	106	45	43	28	31	21	15	4	170	103	39	26	19
TTCACAGTGGCTAAGTTCCGCC	ssc-mir-27a_MI0002442	7	5	3	10	14	5	6	3	2	4	6	7	0	10	9	0	5	22	21	12	11	2	1	2	0	36	19	4	7	5
TTCACAGTGGCTAAGTTCCGC	ssc-miR-27a_MIMAT0002148	669	428	228	705	855	759	123	284	145	247	258	147	99	632	164	290	971	859	649	742	433	403	492	324	236	3669	2337	950	363	390
TTCACAGTGGCTAAGTTCCG	ssc-mir-27a_MI0002442	119	89	88	109	121	210	113	91	97	98	98	146	152	277	166	233	99	78	82	62	78	83	67	87	86	215	115	154	172	83
TTCACAGTGGCTAAGTTCC	ssc-mir-27a_MI0002442	107	217	154	127	93	122	163	461	311	64	259	184	15	374	144	401	119	134	83	103	547	182	8	232	442	117	81	160	129	69
TTCACAGTGGCTAAGTTC	ssc-mir-27a_MI0002442,ssc-mir-27b_MI0013109	27	29	32	34	11	32	23	29	35	17	24	56	41	114	40	45	19	19	13	16	30	29	12	45	46	21	19	36	21	7
TTCAAGTAATTCAGGATAGGTT	ENSSSCG00000022650	568	486	481	803	390	892	646	659	757	1220	464	668	599	1105	624	1314	499	751	641	321	542	438	303	611	769	1086	707	831	553	975
TTCAAGTAATTCAGGATAGGT	ENSSSCG00000022650	189	224	97	239	115	228	96	131	111	155	75	125	126	338	141	158	171	212	70	60	183	188	100	226	127	229	143	242	112	152
TTCAAGTAATTCAGGATAGG	ENSSSCG00000022650	24	25	43	29	24	67	34	22	21	46	28	42	32	79	34	61	35	48	23	23	48	29	20	34	26	63	57	34	34	27
TTCAAGTAATCCAGGATAGGCTG	ssc-mir-26a_MI0002429	16	29	11	36	26	42	13	12	20	15	28	12	28	74	34	26	29	14	17	44	23	18	18	24	16	95	55	43	25	29
TTCAAGTAATCCAGGATAGGCT	ssc-miR-26a_MIMAT0002135	7349	7867	4075	7206	7640	11636	5300	5751	6879	9748	6407	5560	6660	18317	9035	16981	5159	10398	4804	7292	7176	8151	5857	8022	13556	9446	12932	10422	4643	11216
TTCAAGTAATCCAGGATAGGC	ssc-mir-26a_MI0002429	721	825	534	756	1042	1284	583	587	549	694	612	877	736	1901	961	1797	906	1740	916	1050	654	917	651	615	708	1789	1735	873	719	1030
TTCAAGTAATCCAGGATAGG	ssc-mir-26a_MI0002429	146	171	127	229	243	382	280	142	94	257	184	284	431	761	291	629	335	472	274	174	257	198	183	140	101	842	626	185	210	292
TTCAAGTAATCCAGGATAG	ssc-mir-26a_MI0002429	12	12	4	13	7	25	13	6	4	6	9	13	7	40	13	24	10	17	9	11	10	5	16	14	7	36	26	14	1	7
TTCAACGGGTATTTATTGAGC	ssc-mir-95_MI0002436	46	33	36	50	33	46	28	30	46	37	33	28	31	59	51	48	30	41	15	27	25	17	33	45	34	22	25	26	45	45
TTATCAGGTTGTATTGTAATT	ssc-mir-374a_MI0013130	24	31	25	33	28	18	5	19	31	15	17	13	20	28	22	30	10	62	7	20	20	19	14	9	9	17	31	23	12	18
TTATCAGAATCTCCAGGGGTACT	ssc-mir-361_MI0013145	91	26	33	56	59	53	11	20	21	18	11	5	8	20	9	36	40	116	19	50	34	34	33	27	27	63	89	21	14	15
TTATCAGAATCTCCAGGGGTAC	ssc-miR-361-5p_MIMAT0013933	223	164	91	269	238	318	67	132	147	109	84	68	33	158	73	109	231	259	133	200	195	195	138	231	231	443	396	182	72	102
TTATAATACAACCTGATAAGTGT	ssc-mir-374a_MI0013130	21	8	0	48	13	28	5	6	2	6	20	4	4	13	10	11	11	6	3	17	5	18	13	19	4	80	42	22	3	4
TTATAATACAACCTGATAAGTG	ssc-miR-374a-5p_MIMAT0013913	64	37	30	53	89	35	46	21	60	65	62	15	25	55	72	24	12	108	56	40	46	19	20	34	26	365	135	39	23	47
TTATAATACAACCTGATAAGT	ssc-mir-374a_MI0013130	700	626	201	1289	1045	1007	124	260	178	263	349	170	402	1121	322	307	584	1382	307	1096	311	554	738	709	178	1553	1074	1066	295	271
TTATAAAGCAATGAGACTGATT	ssc-miR-340_MIMAT0013891	173	230	181	240	179	181	72	174	244	151	216	76	66	213	116	114	174	254	125	108	243	137	57	196	142	464	251	162	110	125
TTATAAAGCAATGAGACTGAT	ssc-mir-340-1_MI0013110,ssc-mir-340-2_MI0022145	56	64	55	69	40	58	8	34	31	21	46	22	36	62	30	31	50	55	26	24	66	39	18	56	31	105	59	37	31	29
TTATAAAGCAATGAGACTGA	ssc-mir-340-1_MI0013110,ssc-mir-340-2_MI0022145	15	18	22	22	18	12	12	15	34	15	21	9	7	22	18	14	18	44	4	11	18	12	0	14	20	46	17	24	13	11
TTACAGTTGTTCAACCAGTTACT	ssc-mir-582_MI0022154	22	9	18	15	15	7	17	14	12	11	1	5	0	13	3	12	6	5	8	5	11	14	8	9	6	12	24	16	6	22
TTAATGCTAATTGTGATAGGGGTT	ssc-mir-155_MI0015907	6	5	12	1	12	10	7	5	8	13	10	13	14	12	18	13	4	0	4	5	7	4	8	3	1	30	55	8	13	25
TTAATGCTAATTGTGATAGGGGT	ssc-mir-155_MI0015907	12	5	0	11	9	16	5	8	31	10	12	13	8	11	17	3	6	25	13	3	10	7	7	4	5	54	23	12	16	13
TTAAGACTTGCAGTGATGTTTA	ssc-mir-499_MI0013096	16	22	38	25	25	10	3	10	33	22	9	5	5	24	9	17	11	10	10	9	31	14	4	13	8	24	25	15	9	7
TTAAGACTTGCAGTGATGTTT	ssc-miR-499-5p_MIMAT0013877	36	49	41	48	35	43	29	14	33	38	48	20	27	33	36	45	19	37	20	24	36	32	29	40	32	46	57	47	29	24
TGTTGTACTTTTTTTTTTGTTC	ssc-mir-3613_MI0022161	342	218	65	377	321	436	64	133	66	141	87	73	45	374	193	158	321	200	183	265	160	245	132	227	76	473	382	267	119	105
TGTTGTACTTTTTTTTTTGTT	ssc-mir-3613_MI0022161	26	19	4	12	20	29	12	7	10	18	22	18	13	41	24	16	15	29	15	16	13	17	7	22	5	35	25	15	11	9
TGTGCAAATCCATGCAAAACTGA	ssc-miR-19b_MIMAT0013950	392	261	230	146	439	118	94	124	334	116	247	131	141	133	129	179	66	114	430	204	187	180	63	70	47	319	331	130	261	136
TGTGCAAATCCATGCAAAACTG	ssc-mir-19b-1_MI0013160,ssc-mir-19b-2_MI0013159	281	261	116	125	349	100	86	118	133	72	149	77	112	114	132	120	67	249	288	140	129	181	54	84	35	183	175	79	117	54
TGTGACAGATTGATAACTGAAA	ssc-miR-542-3p_MIMAT0013925	459	196	198	132	371	188	97	85	148	89	238	99	80	114	124	70	236	540	155	199	229	215	97	76	39	639	318	97	87	107
TGTGACAGATTGATAACTGAA	ssc-mir-542_MI0013138	312	159	129	117	301	164	140	95	173	83	259	70	83	103	126	64	266	600	181	162	207	157	104	58	44	315	171	103	96	71
TGTGACAGATTGATAACTGA	ssc-mir-542_MI0013138	539	256	242	245	555	343	257	191	285	121	344	170	189	207	277	107	475	864	210	276	357	281	214	178	103	595	383	222	209	125
TGTGAAATGTTTAGGACCACTAGA	hsa-mir-203a_MI0000283,mmu-mir-203_MI0000246,ppy-mir-203_MI0014862,ptr-mir-203_MI0008575,rno-mir-203a_MI0000945	3	6	5	21	65	4	0	2	4	3	3	3	12	15	16	11	13	0	1	0	5	3	1	3	0	3	8	3	4	0
TGTGAAATGTTTAGGACCACTAG	hsa-mir-203a_MI0000283,mmu-mir-203_MI0000246,ppy-mir-203_MI0014862,ptr-mir-203_MI0008575,rno-mir-203a_MI0000945	11	11	7	61	121	8	1	2	2	5	0	9	5	29	19	35	38	9	0	0	5	4	2	10	2	8	8	9	0	3
TGTATGTCAACTGATCCACAGT	ENSSSCG00000028358, bta-mir-411c_MI0022292,oar-mir-3959_MI0016945	23	1	7	20	66	11	4	11	11	13	11	1	9	6	6	8	7	40	10	40	4	6	17	3	5	61	19	9	10	9
TGTAGTGTTTCCTACTTTATGG	ssc-miR-142-3p_MIMAT0020362	13	20	3	13	15	13	19	2	11	7	12	14	16	21	34	7	12	18	14	2	7	7	9	5	1	97	39	13	14	8
TGTAGGGATGGAAGCCATGAAA	ssc-mir-135-2_MI0002416	16	76	55	46	65	32	11	23	40	12	36	9	144	52	66	32	26	35	36	49	59	50	26	15	23	18	18	27	21	10
TGTAGGGATGGAAGCCATGAA	ssc-mir-135-2_MI0002416	5	54	27	26	31	6	3	12	8	6	11	3	45	17	11	7	13	24	12	23	9	24	12	8	13	7	4	14	10	5
TGTAGGGATGGAAGCCATGA	ssc-mir-135-2_MI0002416	19	51	16	31	34	15	4	9	11	4	21	2	37	20	12	4	13	31	9	22	18	27	14	11	20	7	6	5	7	3
TGTAAACATCCTTGACTGGAAGCT	ssc-miR-30e-5p_MIMAT0013872	2531	1883	793	2109	3826	1419	615	546	1416	771	1212	514	506	1711	1058	1030	938	2582	731	2126	1037	1436	701	1396	907	1444	1555	1153	452	722
TGTAAACATCCTTGACTGGAAGC	ssc-mir-30e_MI0013092	340	407	363	472	548	257	300	326	431	376	229	292	105	242	229	489	167	506	280	278	393	285	90	225	267	359	402	227	271	265
TGTAAACATCCTTGACTGGAAG	ssc-mir-30e_MI0013092	95	105	65	194	109	104	64	67	83	96	54	51	91	195	104	114	80	94	46	37	84	64	27	97	48	279	178	132	62	44
TGTAAACATCCTTGACTGGAA	ssc-mir-30e_MI0013092	45	63	39	59	70	17	38	36	56	53	43	27	35	47	20	84	25	64	22	25	56	26	10	20	17	62	29	41	39	52
TGTAAACATCCTTGACTGGA	ssc-mir-30e_MI0013092	131	97	12	189	126	199	28	45	18	34	46	34	33	200	27	35	183	103	64	94	57	103	91	129	30	420	225	207	43	35
TGTAAACATCCTCGACTGGAAGCTG	ssc-mir-30a_MI0010688	9	10	5	4	14	7	3	5	15	11	26	4	52	13	31	13	8	25	7	11	24	5	2	10	5	3	7	3	4	9
TGTAAACATCCTCGACTGGAAGCT	ssc-mir-30a_MI0010688	39408	44980	25091	34549	62625	43724	31769	23641	47287	36143	75474	19934	68063	50056	66079	42889	12052	31842	19204	32030	47411	25735	15673	26110	19803	18812	40921	20675	10482	21986
TGTAAACATCCTCGACTGGAAGC	ssc-mir-30a_MI0010688	11710	18742	10848	17963	16579	20045	13112	12785	23006	11810	18944	13440	13365	33252	26476	27701	7405	9488	10437	8108	18155	9702	4148	15505	10778	17162	23669	16818	9427	13262
TGTAAACATCCTCGACTGGAAG	ssc-miR-30a-5p_MIMAT0010193	3539	7128	1867	7026	5241	6568	2671	2744	3568	2545	4937	3467	7023	15714	9808	6184	3665	2714	2733	2266	4758	3407	1292	5127	2662	7245	8438	6325	2644	2905
TGTAAACATCCTCGACTGGAA	ssc-mir-30a_MI0010688	2310	5165	939	4250	3465	2495	1061	1136	1068	959	1769	1113	2321	6880	3480	1985	2644	2253	1633	1539	2118	2319	1036	2494	1271	5204	4245	3365	1294	1347
TGTAAACATCCTCGACTGGA	ssc-mir-30a_MI0010688	907	1865	302	2712	1524	1547	198	477	184	270	175	188	481	2440	420	383	2753	959	859	1518	486	976	1008	1242	535	4435	2245	2083	431	426
TGTAAACATCCTCGACTGG	ssc-mir-30a_MI0010688	107	197	170	176	116	74	101	100	82	63	111	59	76	220	149	138	144	205	126	72	116	105	70	100	136	300	220	156	114	64
TGTAAACATCCTCGACTG	ssc-mir-30a_MI0010688	9	24	9	11	10	15	25	13	9	6	62	14	65	53	61	28	13	15	5	4	20	16	9	5	10	22	27	35	12	20
TGTAAACATCCTACACTCTCAGCT	ssc-mir-30c-1_MI0016618,ssc-mir-30c-2_MI0002461	908	751	542	923	1120	808	438	541	1002	948	762	552	869	1239	949	1032	501	629	843	504	649	710	385	646	617	1891	1316	708	339	779
TGTAAACATCCTACACTCTCAGC	ssc-miR-30c-5p_MIMAT0002167	1128	1138	759	1609	684	1027	652	911	1851	768	1161	923	1283	2021	1646	1891	538	493	676	449	1395	1008	538	1770	1275	1403	1035	1536	648	793
TGTAAACATCCTACACTCTCAG	ssc-mir-30c-1_MI0016618,ssc-mir-30c-2_MI0002461	23	21	25	46	16	43	18	20	21	28	46	37	62	89	66	64	27	20	16	10	40	12	10	31	29	146	59	38	32	31
TGTAAACATCCTACACTCTCA	ssc-mir-30c-1_MI0016618,ssc-mir-30c-2_MI0002461	88	46	158	54	112	32	131	51	121	150	93	102	123	137	98	182	32	133	184	67	52	34	32	28	67	211	142	43	92	163
TGTAAACATCCTACACTCAGCT	ssc-miR-30b-5p_MIMAT0007756	1245	1185	984	1275	1337	1210	912	1189	1457	1199	1410	747	1689	2240	1649	1774	917	1450	1554	749	1129	970	550	862	631	4472	3267	993	625	901
TGTAAACATCCTACACTCAGC	ssc-mir-30b_MI0008215	136	129	133	139	133	101	121	153	185	118	225	143	278	319	228	249	89	141	212	77	119	109	56	84	69	450	372	121	120	98
TGTAAACATCCCCGACTGGAAGCT	ssc-miR-30d_MIMAT0013871	11872	17498	22146	11789	8227	6457	14238	17243	52783	19488	20385	8479	7954	7822	14815	22554	2508	7371	4198	5795	34375	10915	2666	8834	18957	1654	2387	4810	4289	6766
TGTAAACATCCCCGACTGGAAGC	ssc-mir-30d_MI0013091	3285	6754	10939	4608	1845	1893	6117	11420	34844	7551	6890	4319	1727	2730	5203	15042	1008	1859	1938	1114	12793	3294	569	3637	13307	1702	1276	2024	2634	3808
TGTAAACATCCCCGACTGGAAG	ssc-mir-30d_MI0013091	2415	5968	2718	5821	2477	4277	2766	4282	7074	3486	4737	2389	4921	6938	6007	6716	2455	1581	1210	1337	7078	3225	831	4627	5025	2792	3082	3686	1601	1799
TGTAAACATCCCCGACTGGAA	ssc-mir-30d_MI0013091	1126	3234	1840	2243	1134	1498	1637	2188	3998	1936	2475	1374	2654	2315	2358	3870	1235	1155	606	665	4579	1861	631	1861	3202	1416	1401	1572	972	1195
TGTAAACATCCCCGACTGGA	ssc-mir-30d_MI0013091	470	897	541	849	651	567	294	645	832	367	331	236	382	751	357	470	759	879	417	527	769	591	486	540	503	1121	776	683	384	303
TGTAAACATCCCCGACTGG	ssc-mir-30d_MI0013091	14	35	43	28	16	7	27	22	38	20	23	10	18	40	27	27	21	29	22	15	37	23	22	23	37	46	57	20	17	9
TGGTTTACCGTCCCACATACAT	ssc-mir-299_MI0014772	23	12	11	3	11	16	3	14	36	8	27	12	10	7	6	22	4	3	12	14	23	6	7	10	7	64	35	13	20	19
TGGGGGGCCCAAGTCCTTCTGATCGAGGCC	mmu-mir-5105_MI0018013	24	3	0	9	38	23	6	6	0	5	19	14	19	60	31	9	6	22	13	15	5	8	5	29	6	27	16	7	2	12
TGGGATATCATCATATACTGT	ssc-mir-144_MI0022132	13	12	2	10	22	6	19	1	1	5	15	3	2	20	17	4	2	18	1	6	7	6	0	8	3	8	7	2	13	2
TGGGAGAAGGCTGTTTACTCT	ssc-mir-30c-2_MI0002461	22	49	48	14	48	29	31	32	55	21	69	31	79	32	57	57	16	82	34	48	42	43	29	19	27	10	25	17	35	16
TGGCTCAGTTCAGCAGGAACAG	ssc-miR-24-3p_MIMAT0002134	39	39	61	138	100	129	135	117	41	60	159	115	145	177	106	98	64	80	97	40	168	32	38	60	79	371	358	157	140	41
TGGCTCAGTTCAGCAGGAACA	ssc-mir-24-1_MI0002428,ssc-mir-24-2_MI0013111	58	67	44	65	77	70	31	39	34	33	84	31	45	91	51	33	42	49	26	36	69	49	42	60	54	71	111	92	27	27
TGGCTCAGTTCAGCAGGAAC	ssc-mir-24-1_MI0002428,ssc-mir-24-2_MI0013111	1172	1923	954	1907	1532	2173	667	1431	692	776	1151	657	804	2573	824	1034	1771	908	624	1112	1752	1435	1358	2080	1634	1348	1991	2131	669	605
TGGCGTAGATCACAGACACAGC	ssc-mir-4331_MI0015910	25	27	30	14	30	37	27	25	28	50	29	33	47	17	16	58	14	64	21	40	37	42	24	12	51	5	8	26	39	46
TGGCAGTGTCTTAGCTGGTTGT	ssc-miR-34a_MIMAT0007757	25	21	15	31	25	18	5	17	18	16	9	1	14	17	18	4	17	45	26	19	22	16	11	13	9	44	19	12	13	21
TGGCAGTGTATTGTTAGCTGGT	ENSSSCG00000023990, ENSSSCG00000028001, bta-mir-449a_MI0009834,hsa-mir-449a_MI0001648,mmu-mir-449a_MI0001649,ppy-mir-449a_MI0014947,rno-mir-449a_MI0001650	19	13	4	26	10	25	15	12	2	13	1	2	3	11	6	4	8	13	33	8	22	9	3	8	3	66	15	14	8	7
TGGCAGTGTATTGTTAGCTGG	ENSSSCG00000023990, ENSSSCG00000028001, bta-mir-449a_MI0009834,hsa-mir-449a_MI0001648,mmu-mir-449a_MI0001649,ppy-mir-449a_MI0014947,rno-mir-449a_MI0001650	14	32	15	23	8	20	6	6	4	4	3	2	5	27	10	2	14	12	13	14	22	20	3	9	4	21	18	12	7	6
TGGCACAGGGTCCAGCTGTCGGC	ssc-mir-2320_MI0017997	24	3	22	11	28	6	13	20	36	10	8	9	17	4	14	40	2	18	26	17	4	15	9	5	21	16	25	3	17	14
TGGAGAGAAAGGCAGTTCCTGAT	ssc-mir-185_MI0008218	55	60	36	57	94	54	23	36	70	19	60	20	47	78	63	58	37	65	27	42	58	61	57	75	72	64	60	29	20	30
TGGAGAGAAAGGCAGTTCCTGA	ssc-miR-185_MIMAT0007759	825	1049	473	770	1095	462	238	396	558	369	680	284	485	662	555	579	620	1232	359	625	862	636	512	943	648	752	564	470	339	335
TGGAGAGAAAGGCAGTTCCTG	ssc-mir-185_MI0008218	17	20	9	21	30	18	13	9	6	17	12	5	15	26	19	16	14	36	14	19	28	12	19	29	19	21	19	26	7	14
TGGAATGTAAGGAAGTGTGTGA	ssc-miR-206_MIMAT0013864	17	16	23	3	11	3	3	8	17	4	29	1	45	5	12	9	2	17	13	15	5	12	28	2	11	7	6	1	7	3
TGGAATGTAAAGAAGTATGTATT	ssc-mir-1_MI0010682	210	443	144	203	268	239	98	107	176	134	4373	157	302	245	379	369	149	279	250	194	377	342	203	161	1020	217	161	131	193	296
TGGAATGTAAAGAAGTATGTATC	hsa-mir-1-1_MI0000651,mml-mir-1-1_MI0007568,ppy-mir-1-1_MI0014778,ptr-mir-1-1_MI0008412	6	24	14	4	13	11	3	5	6	2	311	8	3	11	18	11	5	46	15	22	28	17	0	10	72	10	8	7	10	7
TGGAATGTAAAGAAGTATGTAT	ssc-mir-1_MI0010682	3094	5762	17230	5552	3889	4440	3139	6055	10308	2034	103213	7276	18431	3496	7849	6398	2425	5259	8802	3722	11576	4550	5293	3918	39767	4909	3162	1983	15179	3603
TGGAATGTAAAGAAGTATGTA	ssc-miR-1_MIMAT0010187	191	375	196	147	258	176	74	110	94	94	4363	109	385	184	350	221	180	554	244	213	348	274	135	115	637	220	181	89	191	181
TGGAATGTAAAGAAGTATGT	ssc-mir-1_MI0010682	188	522	154	137	226	112	88	79	79	65	2835	74	294	223	294	193	180	222	254	146	207	309	87	131	488	228	181	114	132	192
TGGAAGACTAGTGATTTTGTTGTTT	ssc-mir-7-2_MI0002435	171	73	62	65	142	85	35	49	43	87	51	46	62	73	74	143	55	197	139	157	43	101	126	46	35	162	132	44	29	60
TGGAAGACTAGTGATTTTGTTGTTG	ssc-mir-7-1_MI0022122	4	7	16	7	40	1	3	0	10	15	1	1	12	1	12	11	0	10	31	14	0	1	2	3	2	18	8	3	3	25
TGGAAGACTAGTGATTTTGTTGTT	ssc-miR-7_MIMAT0002141	10035	5754	9398	6398	14482	5006	2456	3225	5515	8831	4736	3535	5550	4771	6532	6141	3410	10940	10471	12193	5679	5935	8068	3423	2571	11615	10301	4980	4188	13277
TGGAAGACTAGTGATTTTGTTGT	ssc-mir-7-1_MI0022122,ssc-mir-7-2_MI0002435	1388	1659	1485	1248	3961	998	456	583	855	1341	787	569	1201	1038	1608	1101	698	2911	2560	3635	1213	1122	1484	1076	399	1818	1407	1030	634	1473
TGGAAGACTAGTGATTTTGTTG	ssc-mir-7-1_MI0022122,ssc-mir-7-2_MI0002435	107	161	72	85	322	89	41	30	44	62	71	40	95	121	162	73	50	196	149	183	90	83	101	104	26	178	105	68	36	101
TGGAAGACTAGTGATTTTGTT	ssc-mir-7-1_MI0022122,ssc-mir-7-2_MI0002435	66	133	58	43	210	80	26	34	45	43	46	47	65	55	113	36	38	153	85	99	55	30	44	77	21	89	48	29	28	51
TGGAAGACTAGTGATTTTGT	ssc-mir-7-1_MI0022122,ssc-mir-7-2_MI0002435	15	41	12	15	52	17	10	9	10	9	12	17	17	28	39	12	19	72	16	42	18	20	24	18	3	19	18	10	9	10
TGCTATGCCAACATATTGCCATC	ssc-mir-31_MI0022127	268	54	167	81	258	96	83	100	189	122	56	96	32	74	42	256	99	428	351	155	75	110	104	51	39	203	356	52	57	93
TGCGGGGCTAGGGCTAACAGCA	ssc-miR-744_MIMAT0015708	9	7	9	6	29	9	7	5	12	12	2	11	8	13	10	14	5	35	13	5	6	10	8	7	5	9	15	8	20	22
TGCGGGGCTAGGGCTAACAGC	ssc-mir-744_MI0014769	46	43	56	10	39	15	12	58	79	77	26	22	15	12	24	76	11	80	60	50	31	29	20	24	40	7	19	9	17	55
TGATATGTTTGATATTGGGTTGT	ssc-mir-190b_MI0017988	4	17	27	14	18	6	3	5	12	12	9	12	14	21	10	10	2	3	9	9	30	16	5	14	6	9	7	18	4	13
TGAGGTAGTAGTTTGTGCTGTTG	ssc-let-7i_MI0002447	434	257	182	363	666	136	105	156	157	173	142	66	239	171	292	171	185	579	204	461	265	250	332	449	528	155	144	193	57	177
TGAGGTAGTAGTTTGTGCTGTT	ssc-let-7i_MI0002447	73794	52789	35799	50568	93589	29004	19620	27833	31388	30973	24529	13093	34806	27999	35316	26910	34727	105488	30903	83451	48297	47753	58679	55287	51368	20134	21626	30732	16670	25169
TGAGGTAGTAGTTTGTGCTGT	ssc-let-7i_MI0002447	6451	4641	3326	4687	7642	2761	2451	2818	2844	2487	2229	1262	3889	3387	4000	3172	3335	10682	1971	7371	5207	4347	6710	6839	6584	1864	2236	3700	1745	2275
TGAGGTAGTAGTTTGTGCTG	ssc-let-7i_MI0002447	868	820	560	567	1238	585	825	508	480	476	838	450	1610	910	1426	836	653	1661	400	845	1101	708	757	861	946	421	503	475	368	391
TGAGGTAGTAGTTTGTGCT	ssc-let-7i_MIMAT0002153	23	28	7	17	35	18	14	12	13	15	21	17	15	40	24	29	17	22	20	17	15	31	31	48	36	22	23	32	5	34
TGAGGTAGTAGTTTGTGC	ssc-let-7i_MI0002447	29	27	62	23	32	14	24	25	40	14	26	14	21	29	20	36	14	43	21	17	28	22	27	39	79	16	14	26	20	31
TGAGGTAGTAGTTTGTACAGTTT	ssc-let-7g_MI0013087	2528	1862	590	3566	2313	2788	469	840	614	1238	610	731	1295	2954	1559	1289	1714	1479	598	2810	1768	2301	3618	3671	1677	899	1551	2920	535	1002
TGAGGTAGTAGTTTGTACAGTT	ssc-let-7g_MIMAT0013867	68832	82152	47722	128387	109958	109522	60044	73661	52584	90950	55846	55800	96694	127533	94076	89520	51383	61068	36783	75136	124059	66231	59851	139980	95053	38760	48670	133820	63968	65644
TGAGGTAGTAGTTTGTACAGT	ssc-let-7g_MI0013087	5285	5256	11514	5332	9797	6602	13701	9066	7931	19603	6390	9204	15368	10395	11183	19379	2048	12625	3331	9388	19466	5335	7008	8220	12397	881	2501	7468	10090	13711
TGAGGTAGTAGTTTGTACAG	ssc-let-7g_MI0013087	326	420	383	811	609	864	698	669	279	502	619	662	1218	1491	1020	928	480	411	226	395	994	410	408	1094	727	315	451	1172	686	357
TGAGGTAGTAGTTTGTACA	ssc-let-7g_MI0013087	71	92	45	106	74	87	43	46	18	59	35	54	85	180	99	59	40	22	18	58	54	56	86	125	48	68	90	112	53	49
TGAGGTAGTAGTTTGTAC	ssc-let-7g_MI0013087	94	140	100	134	105	113	55	80	61	67	131	52	81	146	179	113	98	88	67	79	140	111	70	164	115	107	121	133	87	78
TGAGGTAGTAGGTTGTGTGGTTT	bta-let-7b_MI0005453,cgr-let-7b_MI0020369,mmu-let-7b_MI0000558,oan-let-7b_MI0006720,rno-let-7b_MI0000829	1349	883	572	522	478	471	441	800	1326	751	638	396	638	523	635	1040	230	498	333	437	717	728	314	743	1509	338	691	413	299	603
TGAGGTAGTAGGTTGTGTGGTT	bta-let-7b_MIMAT0004331,cfa-let-7b_MIMAT0009836,cgr-let-7b_MIMAT0023717,hsa-let-7b-5p_MIMAT0000063,mdo-let-7b_MIMAT0004162,mml-let-7b_MIMAT0006152,mmu-let-7b-5p_MIMAT0000522,oan-let-7b-5p_MIMAT0006897,ppy-let-7b_MIMAT0015722,ptr-let-7b_MIMAT0007937,rno-let-7b-5p_MIMAT0000775	2343	2333	1533	1203	1161	962	1090	1776	3785	1757	1321	912	1089	927	1284	1917	619	1878	920	967	1845	1352	618	1746	2993	799	1138	737	1064	1321
TGAGGTAGTAGGTTGTGTGGT	ggo-let-7b_MIMAT0024077	711	569	622	330	422	295	345	506	900	434	470	246	481	359	440	573	140	888	291	333	653	332	218	469	722	249	371	237	362	366
TGAGGTAGTAGGTTGTGTGG	bta-let-7b_MI0005453,cgr-let-7b_MI0020369,mmu-let-7b_MI0000558,oan-let-7b_MI0006720,rno-let-7b_MI0000829	221	225	236	126	107	88	227	353	438	220	346	179	247	157	254	426	49	177	109	47	398	125	45	197	310	86	111	87	183	127
TGAGGTAGTAGGTTGTGTG	bta-let-7b_MI0005453,cgr-let-7b_MI0020369,mmu-let-7b_MI0000558,oan-let-7b_MI0006720,rno-let-7b_MI0000829	13	9	16	7	7	6	16	18	29	13	11	7	26	10	21	9	5	10	8	2	11	2	3	19	16	3	10	8	8	4
TGAGGTAGTAGGTTGTGT	bta-let-7b_MI0005453,cgr-let-7b_MI0020369,mmu-let-7b_MI0000558,oan-let-7b_MI0006720,rno-let-7b_MI0000829	2	7	8	11	7	4	3	16	12	5	5	6	11	11	10	15	2	0	1	1	13	6	7	26	25	9	4	7	5	13
TGAGGTAGTAGGTTGTATGGTTT	ssc-let-7c_MI0002445	111	50	34	44	41	35	25	56	68	68	45	47	82	62	66	72	14	74	20	27	62	39	51	77	120	35	35	52	36	38
TGAGGTAGTAGGTTGTATGGTT	ssc-let-7c_MIMAT0002151	1278	959	879	807	718	595	431	911	1802	878	796	395	889	575	712	741	353	849	495	511	752	610	596	1087	2008	407	428	523	630	829
TGAGGTAGTAGGTTGTATGGT	ssc-let-7c_MI0002445	226	161	194	152	140	111	111	143	292	163	183	100	268	157	181	184	61	200	67	80	229	96	126	208	290	66	104	113	148	147
TGAGGTAGTAGGTTGTATGG	ssc-let-7c_MI0002445	42	29	27	33	34	17	21	38	64	34	48	25	63	29	37	44	12	19	12	8	48	22	22	33	38	11	17	23	22	18
TGAGGTAGTAGGTTGTATG	ssc-let-7c_MI0002445	16	13	9	8	8	2	13	6	16	6	36	5	36	13	15	12	3	16	3	3	17	11	9	18	23	4	5	5	12	10
TGAGGTAGTAGGTTGTATAGTTTT	ssc-let-7a-2_MI0017984	140	35	18	57	35	40	22	25	80	25	28	16	57	27	35	44	25	50	18	45	18	39	91	50	83	6	29	26	17	17
TGAGGTAGTAGGTTGTATAGTTT	ssc-let-7a-1_MI0013085,ssc-let-7a-2_MI0017984	3538	1679	671	1492	966	1127	524	990	1342	1129	1027	829	2063	1767	1505	1663	594	1237	410	1348	1385	2100	1610	2676	2659	522	1048	1311	418	965
TGAGGTAGTAGGTTGTATAGTT	ssc-let-7a_MIMAT0013865	36717	29284	18194	35268	18043	26161	21738	26142	33434	25150	26954	16002	40619	32809	35512	31450	13367	22222	8796	16794	37220	23080	16351	57230	56403	10748	17772	25403	14738	17994
TGAGGTAGTAGGTTGTATAGT	ssc-let-7a-1_MI0013085,ssc-let-7a-2_MI0017984	7262	5696	5793	6018	3356	4559	6545	7110	10063	6483	7606	4986	12830	8298	10065	9986	2399	6043	1628	3093	9968	4575	3385	11352	11743	1555	3548	5235	4293	4742
TGAGGTAGTAGGTTGTATAG	ssc-let-7a-1_MI0013085,ssc-let-7a-2_MI0017984	442	383	240	524	212	407	357	397	460	304	535	325	1301	932	979	564	220	352	120	172	527	307	245	1026	674	166	307	478	233	232
TGAGGTAGTAGGTTGTATA	ssc-let-7a-1_MI0013085,ssc-let-7a-2_MI0017984	67	61	33	45	17	18	14	36	52	33	33	31	61	85	52	65	3	35	6	11	34	41	18	91	78	7	15	30	27	24
TGAGGTAGTAGGTTGTAT	ssc-let-7a-1_MI0013085,ssc-let-7a-2_MI0017984,ssc-let-7c_MI0002445	55	54	39	42	14	25	22	33	50	67	37	28	46	64	40	68	17	59	6	14	35	49	42	88	79	5	17	56	23	37
TGAGGTAGTAGATTGTATAGTTTT	ssc-let-7f-1_MI0002446	153	72	79	100	111	47	31	44	76	65	29	31	49	29	58	88	51	152	34	163	66	112	139	67	72	22	28	42	24	54
TGAGGTAGTAGATTGTATAGTTT	ssc-let-7f-1_MI0002446	4534	4108	1788	3857	3680	3278	1571	2502	3034	3002	2335	1926	2602	3376	3256	3982	2561	3922	1697	4095	3963	4897	3637	3853	3712	2728	2594	2968	1344	2708
TGAGGTAGTAGATTGTATAGTTGT	ssc-let-7f-2_MI0022121	16	13	5	19	21	5	2	7	9	8	9	5	12	6	8	19	7	27	4	17	12	7	12	14	10	1	2	4	1	5
TGAGGTAGTAGATTGTATAGTTG	ssc-let-7f-2_MI0022121	379	438	335	508	690	350	337	305	434	423	539	194	847	390	747	456	328	856	379	572	526	426	368	399	381	370	242	310	261	411
TGAGGTAGTAGATTGTATAGTT	ssc-let-7f_MIMAT0002152	119713	148322	102831	129726	153740	108631	119463	112896	119208	142996	126459	71590	108839	119672	144691	160512	85654	182672	81195	147831	173931	124918	78077	134728	137836	92512	75639	104758	81759	133800
TGAGGTAGTAGATTGTATAGTC	EMBL_AM920653_AM920653_Sus scrofa_LET-7F, _clone pMPe18	4087	5463	6366	4922	6603	5562	4840	7573	8271	3868	8366	4261	67	5775	7698	10821	3428	10805	4656	8982	12761	6980	50	6944	9202	4123	2971	3483	3460	5697
TGAGGTAGTAGATTGTATAGT	ssc-let-7f-1_MI0002446,ssc-let-7f-2_MI0022121	31829	39143	38825	29449	39557	26350	42482	31827	38523	35541	39788	25373	41507	32302	46709	54665	22817	73178	19901	40092	53827	35886	22763	32294	32281	16728	16186	24359	27693	34498
TGAGGTAGTAGATTGTATAG	ssc-let-7f-1_MI0002446,ssc-let-7f-2_MI0022121	1811	2214	1680	1981	2279	2015	2542	1770	1471	1365	2886	1669	4311	3405	4093	2713	2069	3887	1338	2159	3102	2271	1688	2313	1723	1787	1474	1773	1636	1351
TGAGGTAGTAGATTGTATA	ssc-let-7f-1_MI0002446,ssc-let-7f-2_MI0022121	263	356	219	197	174	189	153	173	205	173	226	215	216	363	315	274	135	246	119	186	234	316	153	254	199	221	179	191	134	146
TGAGGTAGTAGATTGTAT	ssc-let-7f-1_MI0002446,ssc-let-7f-2_MI0022121	197	326	160	195	119	180	120	156	146	232	154	102	129	271	226	233	165	303	163	165	191	284	210	220	184	157	166	203	125	330
TGAGGTAGTAGATTGTA	ssc-let-7f-1_MI0002446,ssc-let-7f-2_MI0022121	30	56	20	19	30	26	32	20	27	40	36	23	36	54	51	40	29	48	20	26	55	26	28	28	27	29	34	37	24	41
TGAGGTAGTAAGTTGTATTGTT	ssc-miR-98_MIMAT0013905	282	338	293	397	459	239	244	252	378	545	188	159	178	378	265	348	156	514	340	271	254	211	170	389	489	607	371	229	188	551
TGAGGTAGTAAGTTGTATTGT	ssc-mir-98_MI0013122	116	136	128	163	136	78	76	161	149	147	54	59	122	143	93	139	65	188	59	100	114	100	62	195	212	103	76	112	73	122
TGAGGTAGGAGGTTGTATAGTTG	ssc-let-7e_MI0013086	89	37	34	25	74	35	46	36	57	64	50	30	15	32	38	48	17	67	51	45	21	38	40	26	33	32	59	24	45	32
TGAGGTAGGAGGTTGTATAGTT	ssc-let-7e_MIMAT0013866	1526	720	1051	689	1296	951	772	949	1061	1218	935	722	530	714	785	1383	723	2158	1168	1402	857	832	1125	825	1231	875	1305	594	880	993
TGAGGTAGGAGGTTGTATAGT	ssc-let-7e_MI0013086	413	261	475	138	330	243	321	345	366	417	321	291	229	216	229	541	202	750	316	375	325	238	296	236	342	152	331	132	340	344
TGAGGTAGGAGGTTGTATAG	ssc-let-7e_MI0013086	34	21	37	16	16	8	26	29	10	21	29	25	22	27	18	48	8	24	22	23	30	20	18	13	20	9	16	11	21	15
TGAGGGGCAGAGAGCGAGACTTTT	ssc-mir-423_MI0013099	87	22	75	27	84	45	14	68	36	58	18	28	7	30	9	68	35	84	82	83	18	46	44	28	67	22	47	23	61	51
TGAGGGGCAGAGAGCGAGACTTT	ssc-miR-423-5p_MIMAT0013880	339	153	272	121	336	234	137	410	295	376	89	166	51	126	76	347	209	267	550	450	131	158	213	133	301	85	179	96	255	312
TGAGGGGCAGAGAGCGAGACTT	ssc-mir-423_MI0013099	54	26	55	14	42	32	34	55	42	69	7	35	9	22	15	76	34	61	47	56	15	20	43	21	30	11	29	10	41	34
TGAGGGGCAGAGAGCGAGACT	ssc-mir-423_MI0013099	69	36	62	21	57	50	63	70	66	49	34	75	30	30	30	97	48	59	62	71	23	36	33	25	48	19	33	20	76	29
TGAGGGGCAGAGAGCGAGAC	ssc-mir-423_MI0013099	10	2	10	5	7	13	2	15	15	5	17	13	3	11	6	14	15	8	17	10	4	3	7	3	6	3	3	6	15	10
TGAGATGAAGCACTGTAGCTCT	EMBL_AM920654_AM920654_Sus scrofa_MIR-143, _clone pMPg26	154524	148713	80124	99224	139683	96311	58116	47806	62591	71029	688186	65126	161358	93138	148951	90316	120360	226053	91719	130314	143663	176043	115151	54961	133245	139042	136104	71865	67213	88089
TGAGATGAAGCACTGTAGCTCGG	ssc-mir-143_MI0013098	70	74	41	67	92	43	8	26	41	40	359	16	83	40	83	60	46	160	20	149	101	70	99	48	165	49	44	44	13	32
TGAGATGAAGCACTGTAGCTCG	ssc-mir-143_MI0013098	21147	21846	7339	12346	18553	10510	4933	5209	7271	5368	75033	6324	16440	12045	17284	8537	11627	31885	10165	13820	17296	24743	14066	5772	12130	18863	18179	8689	7168	7342
TGAGATGAAGCACTGTAGCTCAG	cgr-mir-143_MI0020405,mmu-mir-143_MI0000257,ppy-mir-143_MI0002551,ptr-mir-143_MI0002549,rno-mir-143_MI0000916	8	14	2	21	8	37	4	5	2	3	65	5	14	31	14	6	47	20	8	39	7	23	40	12	16	19	30	16	7	7
TGAGATGAAGCACTGTAGCTCA	ggo-miR-143_MIMAT0002258,lla-miR-143_MIMAT0002260,ppa-miR-143_MIMAT0002261,ppy-miR-143_MIMAT0002259,ptr-miR-143_MIMAT0002257,rno-miR-143-3p_MIMAT0000849	3252	3186	1595	3359	2679	2511	1100	1155	1515	879	13362	1505	1449	2213	3372	1921	3815	4578	2707	2779	3138	3983	1227	1296	3414	4452	2842	1987	1481	1490
TGAGATGAAGCACTGTAGCTC	ssc-miR-143-3p_MIMAT0013879	174824	193519	102099	91114	155942	101770	90354	68661	93007	77237	985264	89782	136734	94243	163044	113429	123639	533515	100316	146815	216339	194324	92489	59946	184723	156277	133457	66631	85840	84701
TGAGATGAAGCACTGTAGCT	ssc-mir-143_MI0013098	9893	15840	4407	14773	7107	11238	3628	3877	5766	3759	30715	4818	10450	21729	12816	6434	12576	11718	1919	6628	13705	13903	8285	11572	13334	12040	9982	12410	2775	3431
TGAGATGAAGCACTGTAGC	ssc-mir-143_MI0013098	956	1665	715	1956	664	1045	354	616	893	438	3173	480	1353	2710	1469	730	1564	776	249	861	1623	1604	1211	1650	2135	1070	814	1512	294	466
TGAGATGAAGCACTGTAG	ssc-mir-143_MI0013098	123	132	84	108	90	75	47	44	33	39	321	85	230	194	231	86	153	169	91	85	71	136	74	59	95	144	134	72	53	52
TGAGACCTCTGGGTTCTGAGCT	ssc-mir-769_MI0013168	290	332	282	269	375	441	265	226	306	273	292	203	231	256	259	287	308	577	268	383	431	279	294	322	175	194	276	223	299	227
TGAGACCTCTGGGTTCTGAGC	ssc-miR-769-5p_MIMAT0020363	222	311	406	144	415	233	185	200	294	205	390	130	139	157	232	211	246	853	302	304	409	259	199	186	109	148	153	120	198	182
TGAGACCTCTGGGTTCTGAG	ssc-mir-769_MI0013168	9	16	8	9	20	18	26	7	14	9	18	11	13	15	22	6	10	17	11	5	19	11	8	11	7	10	11	7	10	11
TGAGAACTGAATTCCATGGGTTG	ssc-mir-146a_MI0015926	11	11	0	4	6	3	3	1	6	8	3	7	2	10	4	13	5	7	14	0	5	4	2	5	1	22	22	16	13	16
TGAGAACTGAATTCCATGGGTTAT	mmu-mir-146a_MI0000170,rno-mir-146a_MI0000919	9	5	8	5	10	13	0	1	5	3	1	3	3	3	5	4	9	9	15	5	13	9	4	7	1	16	10	15	7	10
TGAGAACTGAATTCCATGGGTTA	mmu-mir-146a_MI0000170,rno-mir-146a_MI0000919	33	16	19	25	34	36	10	12	20	16	13	28	17	33	20	32	20	5	30	11	17	17	12	28	14	63	45	56	19	34
TGAGAACTGAATTCCATGGGTT	ssc-miR-146a-5p_MIMAT0022963	590	266	109	164	350	368	251	138	190	297	187	457	321	572	258	412	290	366	190	201	235	187	110	249	79	787	593	732	416	419
TGAGAACTGAATTCCATGGGT	ssc-mir-146a_MI0015926	89	61	22	35	67	62	51	32	51	46	74	92	82	102	67	92	70	112	32	53	67	56	30	58	19	45	45	51	70	45
TGAGAACTGAATTCCATAGGCTGT	ssc-mir-146b_MI0010685	426	181	115	298	546	168	72	61	105	123	802	786	432	1205	898	276	158	163	75	136	132	162	179	229	81	407	596	501	149	210
TGAGAACTGAATTCCATAGGCTG	ssc-mir-146b_MI0010685	180	119	86	140	159	114	42	31	48	67	188	162	177	276	172	61	195	145	41	56	28	137	55	87	39	284	231	206	127	163
TGAGAACTGAATTCCATAGGCT	ssc-mir-146b_MI0010685	108	139	66	122	85	85	30	18	48	44	62	55	60	168	98	41	570	27	39	28	29	101	24	43	16	245	164	92	52	72
TGAGAACTGAATTCCATAGGC	ssc-miR-146b_MIMAT0010190	30	47	34	55	30	19	3	9	20	5	42	19	37	88	52	7	258	6	3	11	21	50	9	19	10	41	32	29	13	13
TGAAGCTCAGAGGGCTCTGATT	ssc-mir-127_MI0013144	14	2	15	7	10	9	12	14	23	13	11	7	2	3	6	11	3	25	29	9	14	7	5	2	6	13	7	7	7	8
TGAAATGTTTAGGACCACTAGC	cfa-mir-203_MI0010363	46	39	48	439	715	46	27	58	100	36	32	42	7	141	108	550	382	35	22	35	67	59	3	63	63	24	57	54	32	55
TGAAATGTTTAGGACCACTAGA	hsa-mir-203a_MI0000283,mmu-mir-203_MI0000246,ppy-mir-203_MI0014862,ptr-mir-203_MI0008575,rno-mir-203a_MI0000945	375	467	393	1386	4078	250	174	213	708	300	398	235	787	717	723	1888	1156	571	333	261	423	387	155	253	156	399	534	265	242	364
TGAAATGTTTAGGACCACTAG	hsa-mir-203a_MI0000283,mmu-mir-203_MI0000246,ppy-mir-203_MI0014862,ptr-mir-203_MI0008575,rno-mir-203a_MI0000945	260	238	125	1578	2644	223	96	118	121	162	198	243	354	1049	432	912	1250	90	77	128	218	207	190	226	117	147	398	255	130	152
TGAAATGTTTAGGACCACTA	hsa-mir-203a_MI0000283,mmu-mir-203_MI0000246,ppy-mir-203_MI0014862,ptr-mir-203_MI0008575,rno-mir-203a_MI0000945	7	6	0	52	97	4	2	3	12	2	11	5	12	24	11	26	43	0	5	6	5	5	6	10	2	5	6	11	6	7
TGAAACATACACGGGAAACCTCT	ssc-mir-494_MI0015934	21	22	6	43	38	39	2	6	9	16	23	11	9	18	12	6	14	23	3	6	12	14	9	27	15	49	31	29	12	3
TCTTTGGTTATCTAGCTGTATGA	ssc-miR-9-1_MIMAT0002168, ssc-miR-9-2_MIMAT0002169	1355	3661	3530	1575	3873	3153	1421	1808	6616	739	2161	882	1649	921	2274	1593	1814	5341	5407	1384	3059	4458	1638	641	1040	2134	3640	728	1694	995
TCTTTGGTTATCTAGCTGTATG	ssc-miR-9_MIMAT0025358	953	2617	2210	1078	1699	2200	1382	1108	3957	489	1473	682	1318	831	1810	1395	867	2785	933	774	2883	3073	1081	594	850	301	1161	713	956	550
TCTTTGGTTATCTAGCTGTAT	ssc-mir-9-1_MI0002462,ssc-mir-9-2_MI0002463,ssc-mir-9-3_MI0022123	128	687	919	349	278	483	534	526	1669	167	557	337	656	447	696	754	113	665	121	165	1063	743	295	293	591	44	202	376	589	276
TCTTTGGTTATCTAGCTGTA	ssc-mir-9-1_MI0002462,ssc-mir-9-2_MI0002463,ssc-mir-9-3_MI0022123	7	37	18	15	21	22	41	5	51	4	37	20	21	31	60	14	12	30	4	6	42	28	7	16	18	3	13	24	17	10
TCTGAGATGAAGCACTGTAGCTC	ssc-mir-143_MI0013098	15	25	14	7	15	9	5	9	9	13	169	12	8	2	15	6	5	36	12	23	15	13	6	5	27	9	15	5	5	14
TCTCCCAACCCTTGTACCAGTGT	bta-miR-150_MIMAT0003845	12	5	6	7	6	20	3	3	7	1	19	13	15	14	20	9	10	6	7	6	5	5	12	3	4	31	32	7	12	8
TCTCCCAACCCTTGTACCAGTG	ssc-miR-150_MIMAT0025365	46	32	30	16	71	64	49	19	24	48	41	65	54	80	70	53	20	59	54	21	20	27	32	14	15	110	86	25	41	46
TCTCCCAACCCTTGTACCAGT	ssc-mir-150-1_MI0022133,ssc-mir-150-2_MI0022134	16	16	16	9	29	29	15	5	2	9	20	13	26	48	36	9	10	26	22	5	11	22	14	9	5	29	59	12	20	15
TCTCACACAGAAATCGCACCCGTCA	ssc-miR-342_MIMAT0013944	81	37	5	8	57	7	6	3	7	11	23	4	8	10	9	16	13	99	16	11	23	31	19	7	8	33	19	14	6	8
TCTCACACAGAAATCGCACCCGTC	ssc-mir-342_MI0013153	695	350	114	121	776	170	48	41	88	116	178	45	104	134	163	72	280	1405	198	248	284	691	337	131	69	413	163	180	84	105
TCTCACACAGAAATCGCACCCGT	ssc-mir-342_MI0013153	185	44	55	26	199	27	19	10	12	34	52	10	31	45	34	37	57	301	46	36	39	65	59	24	31	64	51	42	15	40
TCTCACACAGAAATCGCACCCG	ssc-mir-342_MI0013153	122	53	14	15	88	39	6	2	26	18	45	16	50	54	28	20	15	61	23	23	34	49	25	11	11	74	35	25	19	26
TCTACAGTGCACGTGTCTCCAGT	ssc-mir-139_MI0002453	34	19	16	8	15	31	12	14	35	24	23	8	11	19	20	20	9	16	26	14	34	11	10	15	21	30	49	20	9	21
TCGTACCGTGAGTAATAATGCGT	oan-mir-126_MI0006861,rno-mir-126a_MI0000898	51	43	54	62	45	50	16	32	39	33	34	38	38	47	70	41	31	69	33	13	95	31	32	26	23	89	89	25	32	41
TCGTACCGTGAGTAATAATGCG	ssc-miR-126-3p_MIMAT0018378	875	678	427	1165	846	1346	487	462	612	681	930	711	870	1105	1325	789	627	500	614	371	1223	633	701	793	550	2629	2051	1008	655	720
TCGTACCGTGAGTAATAATGC	ssc-mir-126_MI0016619	5580	6208	4989	6489	4855	4743	3450	4450	5590	3902	5504	2817	4631	5062	7556	5442	3978	5138	3654	2664	9849	6130	3846	4789	3761	6327	6316	6655	5667	5389
TCGTACCGTGAGTAATAATG	ssc-mir-126_MI0016619	1056	1330	1709	828	1114	1194	1296	648	1549	1094	2103	2030	4122	2378	2945	2345	676	1157	1379	584	1215	1184	725	792	414	1599	1874	812	1340	1423
TCGTACCGTGAGTAATAAT	ssc-mir-126_MI0016619	10	30	24	30	19	18	8	9	9	7	7	17	24	39	35	14	6	5	9	1	17	11	9	16	11	34	40	18	6	14
TCGGATCCGTCTGAGCTTGGCT	ssc-miR-127_MIMAT0013932	188	82	94	119	58	118	68	79	123	108	78	39	45	49	55	94	31	49	48	40	178	84	65	82	107	36	52	111	55	80
TCGGATCCGTCTGAGCTTGGC	ssc-mir-127_MI0013144	110	54	61	119	48	89	36	59	136	27	20	21	14	39	38	52	24	69	44	59	79	42	35	55	62	49	40	59	56	40
TCGGATCCGTCTGAGCTTGG	ssc-mir-127_MI0013144	1088	795	2785	629	612	1137	1985	1868	4505	1338	2577	1131	1291	635	1270	2441	253	782	595	528	2632	859	729	606	990	215	446	1018	1600	1154
TCGAGGAGCTCACAGTCTAGTAT	cgr-mir-151_MI0020412,mmu-mir-151_MI0000173,ppy-mir-151a_MI0014841,ptr-mir-151_MI0008551,rno-mir-151_MI0000647	194	81	125	72	92	80	130	79	165	188	80	120	76	94	77	209	35	225	68	129	88	128	94	78	143	29	58	70	47	124
TCGAGGAGCTCACAGTCTAGTAC	ssc-mir-151_MI0013100	15	14	14	8	14	15	10	12	16	16	13	9	1	12	7	44	6	30	5	22	17	25	5	22	37	6	8	4	5	13
TCGAGGAGCTCACAGTCTAGTA	ssc-mir-151_MI0013100	244	153	73	193	189	224	51	103	82	169	82	83	94	313	125	134	109	163	77	155	99	148	107	227	141	206	225	236	70	136
TCGAGGAGCTCACAGTCTAGT	ssc-miR-151-5p_MIMAT0013882	1837	1235	1639	1091	1433	1287	1581	1414	1684	2462	1089	1403	1079	1540	1156	2262	542	3190	1126	1514	1364	1369	1182	1629	1474	784	1021	1453	1222	2161
TCGAGGAGCTCACAGTCTAG	ssc-mir-151_MI0013100	15	11	8	15	16	23	6	8	12	10	10	13	7	46	11	14	7	17	9	4	10	11	12	21	18	22	15	23	10	15
TCCTTCATTCCACCGGAGTCTGT	ssc-mir-205_MI0002440	99	15	33	27	22	17	35	28	18	17	4	18	3	7	4	25	24	24	16	29	74	39	123	77	228	59	78	68	42	113
TCCTTCATTCCACCGGAGTCTG	ssc-miR-205_MIMAT0002146	33	6	8	5	11	4	8	3	5	2	1	3	0	0	0	2	4	2	4	12	8	15	58	25	52	28	29	34	13	46
TCCTTCATTCCACCGGAGTCT	ssc-mir-205_MI0002440	42	5	1	4	8	6	3	5	0	6	2	3	1	6	2	5	12	11	19	14	5	6	27	23	8	21	27	13	21	30
TCCTGTACTGAGCTGCCCCGAG	ssc-miR-486_MIMAT0013886	39	70	8	19	26	34	7	2	14	12	10	11	6	73	53	14	11	12	3	3	16	24	19	44	19	17	14	12	12	7
TCCTGTACTGAGCTGCCCCGA	ssc-mir-486-1_MI0013103,ssc-mir-486-2_MI0017992	28	47	9	9	25	16	6	3	14	8	11	3	4	46	21	10	4	12	1	4	22	16	18	31	13	16	17	6	3	3
TCCCTGTCCTCCAGGAGCTCC	ssc-mir-4334_MI0015921	69	56	56	38	36	59	28	76	100	29	60	56	0	51	30	73	40	32	29	32	134	102	0	55	76	10	61	40	36	27
TCCCTGTCCTCCAGGAGCTCAT	ssc-mir-339-2_MI0022144	56	41	21	20	26	45	14	36	27	6	12	15	8	25	12	14	16	18	18	18	43	69	19	27	26	33	57	30	11	8
TCCCTGTCCTCCAGGAGCTCACT	ssc-mir-339-1_MI0013149	152	96	60	115	93	89	20	84	103	67	45	29	37	53	40	77	46	82	60	78	150	129	91	78	134	69	146	62	39	39
TCCCTGTCCTCCAGGAGCTCAC	ssc-miR-339-5p_MIMAT0013939	317	279	172	418	164	335	172	229	310	133	252	143	85	310	263	249	227	184	145	163	636	366	181	412	530	138	217	286	115	101
TCCCTGTCCTCCAGGAGCTCA	ssc-miR-339_MIMAT0025372	451	371	300	169	245	249	140	296	454	152	208	257	119	235	150	379	155	127	343	244	355	499	113	154	188	224	447	281	276	138
TCCCTGTCCTCCAGGAGCTC	ssc-miR-4334-3p_MIMAT0020366	225	231	141	140	110	172	100	196	173	127	188	140	74	188	119	184	95	111	93	94	355	259	88	174	195	75	226	179	117	94
TCCCTGAGACCCTTTAACCTGTGA	ssc-mir-125a_MI0013115	76	28	19	42	23	27	17	22	24	19	32	30	7	20	32	42	17	23	34	25	31	40	14	20	65	23	31	28	19	27
TCCCTGAGACCCTTTAACCTGTG	ssc-miR-125a_MIMAT0013897	237	93	136	114	109	112	96	194	189	136	103	89	51	78	76	195	35	131	195	83	114	138	70	109	369	88	114	109	105	130
TCCCTGAGACCCTTTAACCTGT	ssc-mir-125a_MI0013115	371	156	309	321	170	145	233	364	365	316	195	187	106	160	182	348	65	105	373	80	211	209	120	136	578	142	297	162	247	366
TCCCTGAGACCCTTTAACCTG	ssc-mir-125a_MI0013115	40	13	11	27	8	7	9	25	19	38	18	5	9	19	16	26	9	5	12	4	10	19	3	12	56	2	14	11	18	25
TCCCTGAGACCCTAACTTGTGAT	ssc-mir-125b-1_MI0013172	12	7	3	29	9	22	6	10	8	7	9	7	5	10	11	9	8	18	5	4	21	11	7	14	27	5	7	14	3	9
TCCCTGAGACCCTAACTTGTGA	ssc-miR-125b_MIMAT0002120	303	337	279	373	160	398	182	282	622	324	469	181	189	312	252	332	246	178	375	154	582	368	164	330	553	312	366	314	260	373
TCCCTGAGACCCTAACTTGTG	ssc-mir-125b-1_MI0013172,ssc-mir-125b-2_MI0002414	174	144	145	178	86	149	143	189	236	131	220	108	93	124	110	192	75	59	157	70	235	136	70	160	309	88	87	132	130	181
TCCCTGAGACCCTAACTTGT	ssc-mir-125b-1_MI0013172,ssc-mir-125b-2_MI0002414	178	159	103	257	41	104	98	264	203	166	165	104	128	117	119	150	47	69	100	22	265	145	63	155	262	41	84	155	89	127
TCCCCCAGGTGTGATTCTGATTT	ssc-mir-361_MI0013145	29	9	3	10	7	13	3	5	11	14	14	5	8	13	10	19	5	8	0	3	15	20	16	22	27	7	6	7	1	7
TCCCCCAGGTGTGATTCTGATT	ssc-mir-361_MI0013145	45	33	24	27	29	17	27	26	32	27	31	30	27	46	53	47	11	24	7	13	55	27	26	39	45	8	22	20	9	19
TCCAGTTTTCCCAGGAATCCCT	ssc-mir-145_MI0002417	42	30	27	28	29	34	9	5	9	18	102	11	21	22	31	14	22	19	20	22	7	44	43	20	22	55	73	30	11	14
TCAGTGCATGACAGAACTTGGG	ssc-mir-152_MI0013104	24	8	10	16	24	18	13	15	18	12	19	11	7	17	26	25	15	0	19	26	27	16	19	19	14	13	10	16	17	24
TCAGTGCATGACAGAACTTGG	ssc-miR-152_MIMAT0013887	2793	1649	1344	2136	2224	2919	1796	1232	1567	1750	2538	1249	991	2612	1799	1896	1723	1777	1154	1393	2409	1899	1709	2049	1165	4157	3618	2610	1380	1568
TCAGTGCATGACAGAACTTG	ssc-mir-152_MI0013104	73	36	19	45	58	62	20	27	12	39	32	45	40	79	43	33	57	72	34	40	48	64	63	31	12	97	81	64	47	58
TCAGTGCATGACAGAACTT	ssc-mir-152_MI0013104	38	43	13	31	35	23	10	13	10	27	14	15	15	35	24	14	19	5	4	23	20	33	27	24	12	17	34	41	16	15
TCAGTGCATCACAGAACTTTGTCT	ssc-mir-148b_MI0013118	21	12	10	9	4	10	33	27	30	21	19	13	48	5	35	31	9	1	0	20	39	32	13	11	30	2	4	6	19	21
TCAGTGCATCACAGAACTTTGTC	ssc-mir-148b_MI0013118	366	298	335	201	66	153	198	613	1037	450	509	395	100	205	549	973	68	189	157	262	1201	519	28	202	1065	45	27	141	312	485
TCAGTGCATCACAGAACTTTGT	ssc-miR-148b-3p_MIMAT0013901	35543	28861	35847	14952	7337	10743	28013	32196	64242	51835	33716	27617	52035	13883	35583	59609	6573	11251	7460	15030	67315	33497	8633	15619	45935	1878	2219	11974	29437	39832
TCAGTGCATCACAGAACTTTG	ssc-mir-148b_MI0013118	932	926	464	594	211	935	792	841	596	1126	1151	1803	5050	1591	1809	1643	470	210	170	415	1586	1140	440	751	1240	88	157	610	944	824
TCAGTGCATCACAGAACTTT	ssc-mir-148b_MI0013118	25	24	10	35	0	24	13	9	11	11	22	26	40	58	29	32	12	1	5	3	30	16	12	29	33	6	10	32	18	16
TCAGTGCACTACAGAACTTTGTCT	ssc-mir-148a_MI0002418	54	57	30	49	82	33	24	27	20	40	25	30	87	13	60	38	31	92	31	111	63	76	77	34	34	10	26	18	17	43
TCAGTGCACTACAGAACTTTGTC	ssc-mir-148a_MI0002418	359	443	215	405	478	374	226	299	402	296	467	300	204	257	512	651	253	634	256	706	651	669	243	388	362	74	219	214	186	414
TCAGTGCACTACAGAACTTTGT	ssc-miR-148a-3p_MIMAT0002124	117254	122319	84908	73037	137039	64242	105569	65129	107306	122675	98462	78884	133244	46019	120321	155071	44415	229830	53267	164020	132311	150553	89425	69314	53842	13172	43352	44607	76176	150734
TCAGTGCACTACAGAACTTTG	ssc-mir-148a_MI0002418	2563	2086	664	1500	2707	2320	1093	935	1052	1784	1240	1685	3976	2264	2213	1924	1670	2261	1640	2744	1766	2601	2198	1515	987	1426	2662	1212	1520	1866
TCAGTGCACTACAGAACTTT	ssc-mir-148a_MI0002418	392	296	90	236	315	295	147	137	139	278	170	177	349	337	331	203	193	311	99	322	229	356	235	290	112	96	237	180	149	195
TCAGTGCACTACAGAACTT	ssc-mir-148a_MI0002418	51	58	32	38	78	55	15	34	43	35	55	30	60	47	46	45	43	69	27	39	42	57	47	39	11	21	40	35	27	26
TCAGTGCACTACAGAACT	ssc-mir-148a_MI0002418	29	24	11	15	16	22	7	8	15	16	12	12	23	14	10	13	16	35	14	25	21	13	13	23	7	11	16	12	13	21
TCACAGTGAACCGGTCTCTTTT	ssc-mir-128-1_MI0002451	19	22	7	26	20	21	6	13	17	7	12	5	10	18	14	14	18	30	18	10	21	10	12	19	16	34	21	15	9	19
TCACAGTGAACCGGTCTCTTT	ssc-miR-128_MIMAT0002157	55	43	20	43	40	42	9	29	36	17	25	21	32	45	32	30	20	59	58	41	36	18	30	58	46	70	57	48	32	25
TCACAAGTCAGGCTCTTGGGAC	ssc-mir-125b-2_MI0002414	20	19	20	14	21	18	6	13	26	20	19	6	5	8	8	21	3	44	12	13	23	6	7	9	21	8	12	19	10	15
TATTGCACTTGTCCCGGCCTGTT	ssc-mir-92a-1_MI0013125	302	189	229	144	202	90	241	240	443	302	170	212	130	128	217	417	50	413	214	169	188	215	112	104	410	153	203	98	158	327
TATTGCACTTGTCCCGGCCTGT	ssc-miR-92a_MIMAT0013908	2317	1284	2024	883	1422	723	1726	1760	3311	1712	1402	1553	1026	994	1491	3013	215	3410	1148	1021	1539	1158	700	594	2452	1418	1352	769	1838	2342
TATTGCACTTGTCCCGGCCTGA	mmu-mir-92a-2_MI0000580,rno-mir-92a-2_MI0000879	17	10	9	23	12	8	14	15	20	7	23	10	10	16	22	27	1	11	8	6	10	17	4	6	28	23	12	9	16	19
TATTGCACTTGTCCCGGCCTG	ssc-mir-92a-1_MI0013125,ssc-mir-92a-2_MI0013124	14	9	12	9	12	6	19	7	12	15	8	13	7	17	10	18	2	1	8	1	11	9	4	5	13	15	9	6	5	4
TATTGCACTCGTCCCGGCCTCC	ssc-miR-92b-3p_MIMAT0013909	227	318	380	204	353	112	90	198	305	146	79	68	36	85	83	169	83	381	361	202	206	265	50	106	285	293	159	120	136	147
TATTGCACTCGTCCCGGCCTC	ssc-mir-92b_MI0013126	17	35	32	12	32	20	7	15	34	10	7	8	13	10	18	13	10	28	18	27	23	27	4	12	23	33	14	13	24	8
TATTGCACTCGTCCCGGCCT	ssc-mir-92b_MI0013126	32	47	28	14	50	38	35	16	80	45	23	29	57	45	66	42	9	24	34	17	25	20	10	28	41	61	19	20	19	39
TATTCATTTATCTCCCAGCCTACA	ssc-miR-664-3p_MIMAT0013907	48	62	68	29	51	18	26	39	87	47	84	30	28	17	51	47	23	113	76	69	55	53	27	11	21	35	32	17	43	32
TATTCATTTATCTCCCAGCCTAC	ssc-mir-664_MI0013123	36	57	40	21	53	19	14	41	37	17	66	12	26	5	25	25	28	134	60	61	48	55	21	7	20	32	37	4	49	18
TATTCATTTATCTCCCAGCCT	ssc-mir-664_MI0013123	33	38	9	6	22	6	6	3	7	4	20	12	26	18	22	8	17	54	25	8	10	32	9	7	5	15	10	7	12	8
TATGTGGGACGGTAAACCGCTT	ssc-mir-299_MI0014772	68	33	31	32	57	62	31	20	23	21	39	19	18	29	35	24	35	57	28	24	49	40	40	19	22	53	40	38	24	41
TATGTGGGACGGTAAACCGCT	ssc-mir-299_MI0014772	39	28	8	13	33	32	29	18	35	24	37	17	24	10	16	13	22	52	23	36	46	23	15	15	11	35	34	22	15	20
TATGTAATATGGTCCACGTCT	cfa-miR-380_MIMAT0006717	94	101	103	93	92	109	63	76	126	106	101	55	58	61	40	87	50	123	136	46	111	52	81	56	66	308	148	89	65	174
TATGGCTTTTTATTCCTATGTGA	ssc-miR-135_MIMAT0002121	28	48	14	156	69	45	11	27	52	39	26	9	78	176	69	19	32	42	38	23	27	44	23	42	56	86	36	95	21	31
TATGGCTTTTTATTCCTATGTG	ssc-mir-135-1_MI0002415,ssc-mir-135-2_MI0002416	7	14	3	17	19	8	3	5	6	9	6	3	20	39	11	10	9	6	13	2	7	6	5	6	5	33	14	14	7	7
TATGGCACTGGTAGAATTCACTGT	ssc-mir-183_MI0002439	46	65	60	103	21	53	53	75	167	72	96	41	62	32	58	102	37	42	27	32	217	71	11	84	94	9	15	27	33	32
TATGGCACTGGTAGAATTCACTG	ssc-miR-183_MIMAT0002145	107	188	182	257	73	131	113	138	361	137	184	35	174	138	162	154	85	156	66	109	461	98	17	153	118	43	37	116	105	80
TATGGCACTGGTAGAATTCACT	ssc-mir-183_MI0002439	297	544	652	708	130	447	624	497	1179	380	699	210	662	438	551	505	267	247	176	198	2154	426	62	543	385	84	68	335	238	175
TATGCAAGGACAAGCTCTCT	cfa-mir-300_MI0010428	7	13	11	9	1	9	6	9	19	10	17	11	20	17	8	40	9	3	2	3	23	19	8	6	4	3	6	4	4	10
TATACAAGGACAAGCTCTCTGT	ssc-mir-381_MI0015912	151	103	41	70	181	81	87	59	101	93	87	59	76	40	72	49	42	185	101	152	109	101	69	23	30	86	72	63	72	96
TATACAAGGACAAGCTCTCTG	ssc-mir-381_MI0015912	167	109	77	74	160	88	109	88	110	78	135	82	79	52	94	173	47	416	168	133	158	113	84	38	60	77	75	73	138	154
TATACAAGGACAAGCTCTCT	ssc-mir-381_MI0015912	162	216	110	141	86	187	153	137	236	175	213	137	175	152	152	310	79	81	65	95	350	211	124	96	94	72	99	155	105	157
TATACAAGGACAAGCTCTC	ssc-mir-381_MI0015912	6	12	5	4	3	6	16	6	35	15	16	21	15	6	12	24	3	21	8	5	15	14	1	8	16	7	10	7	12	18
TATACAAGGACAAGCTCT	ssc-mir-381_MI0015912	8	9	9	3	0	9	10	3	11	6	12	5	18	13	14	16	4	1	4	6	13	6	3	7	9	3	1	9	5	8
TAGTAGACCGTATAGCGTACG	ssc-mir-411_MI0015908	32	25	19	18	29	45	20	17	27	25	16	11	8	19	11	17	19	21	18	16	28	23	12	12	21	51	37	19	12	26
TAGTAGACCGTATAGCGTAC	ssc-mir-411_MI0015908	40	26	13	28	24	23	10	15	9	12	3	9	7	18	12	10	13	18	11	6	20	19	8	25	6	33	25	34	11	39
TAGGTAGTTTCCTGTTGTTGGGA	ssc-mir-196b-1_MI0013137,ssc-mir-196b-2_MI0022139	39	17	16	23	62	38	7	15	16	12	37	9	19	30	29	10	29	41	27	28	11	22	43	16	10	89	65	24	13	15
TAGGTAGTTTCCTGTTGTTGGG	ssc-miR-196b_MIMAT0025369, ssc-miR-196b-5p_MIMAT0013923	99	42	44	85	176	120	23	46	44	51	106	38	45	137	90	54	84	281	119	162	39	64	173	69	50	333	247	93	40	80
TAGGTAGTTTCCTGTTGTTGG	ssc-mir-196b-1_MI0013137,ssc-mir-196b-2_MI0022139	256	175	123	231	369	135	63	123	122	132	138	58	102	209	184	103	120	600	163	324	86	165	263	157	192	254	241	197	69	141
TAGGTAGTTTCCTGTTGTTG	ssc-mir-196b-1_MI0013137,ssc-mir-196b-2_MI0022139	26	16	49	11	32	9	18	19	30	38	12	17	11	18	22	20	13	73	60	22	8	15	17	8	7	26	20	9	25	53
TAGGCAGTGTAGTTAGCTGATTG	ssc-mir-34c-1_MI0013132,ssc-mir-34c-2_MI0022128	31	140	55	114	52	38	27	37	48	47	25	26	78	87	64	30	64	79	149	80	68	96	51	19	27	58	53	47	62	53
TAGGCAGTGTAGTTAGCTGATT	ssc-mir-34c-1_MI0013132,ssc-mir-34c-2_MI0022128	115	381	177	177	123	89	75	94	130	116	111	74	315	227	243	127	128	270	374	222	176	296	85	37	32	126	119	73	195	192
TAGGCAGTGTAGTTAGCTGAT	ssc-mir-34c-1_MI0013132,ssc-mir-34c-2_MI0022128	11	25	6	10	5	6	5	3	13	5	7	3	39	23	17	2	16	4	25	15	6	15	13	1	2	11	9	7	21	4
TAGCTTATCAGACTGATGTTGACTGT	ssc-mir-21_MI0002459	3	5	12	6	8	2	0	0	4	7	10	9	13	2	11	12	5	0	11	6	2	1	7	2	7	1	1	3	4	5
TAGCTTATCAGACTGATGTTGACT	ssc-mir-21_MI0002459	88014	48967	157753	33549	99457	22128	62823	33061	108330	65740	80007	53612	44172	17114	51200	69214	31910	202420	85220	68671	69620	58434	29616	14729	30637	19443	33497	12807	46518	65497
TAGCTTATCAGACTGATGTTGAC	ssc-mir-21_MI0002459	434956	391551	621437	340141	666994	240675	282058	224415	508514	314915	763904	427947	425061	294804	607205	499407	247810	883159	394128	410735	474337	412109	216848	182923	278879	218049	407436	195418	347573	426568
TAGCTTATCAGACTGATGTTGA	ssc-miR-21_MIMAT0002165	403640	376048	760272	227893	666244	223442	687808	286860	643325	383664	571481	394982	474727	269989	474934	719259	241282	1572845	478136	464622	570547	424963	262993	167514	292494	288385	351387	168710	386441	471072
TAGCTTATCAGACTGATGTTG	ssc-mir-21_MI0002459	18962	16521	56595	10191	26800	9969	48082	18090	40704	21518	34497	26550	25070	17236	27314	49375	12731	98355	22698	16862	33857	21348	14137	8710	18778	17271	20816	10714	27215	31804
TAGCTTATCAGACTGATGTT	ssc-mir-21_MI0002459	441	426	1639	394	721	265	1024	524	926	295	963	887	597	489	895	1016	365	3040	479	398	990	589	430	318	576	582	494	407	848	443
TAGCTTATCAGACTGATGT	ssc-mir-21_MI0002459	268	222	1111	211	413	85	566	264	671	238	453	276	418	164	365	674	125	1279	564	175	326	206	125	118	363	121	184	153	416	414
TAGCTTATCAGACTGATG	ssc-mir-21_MI0002459	24	49	51	22	19	35	56	29	42	23	77	40	39	50	61	70	29	97	18	12	31	22	19	29	41	28	37	45	36	36
TAGCAGCACGTAAATATTGGCGT	ssc-mir-16-1_MI0008213,ssc-mir-16-2_MI0008212	86	50	77	45	97	60	38	59	74	77	28	37	24	46	51	60	45	78	155	36	49	47	30	16	17	390	196	32	42	122
TAGCAGCACGTAAATATTGGCGC	lla-mir-16_MI0002964	3	6	10	4	16	7	3	11	14	11	14	12	0	11	2	11	5	8	31	11	11	4	0	4	3	56	25	2	9	14
TAGCAGCACGTAAATATTGGCG	ssc-miR-16_MIMAT0007754	321	307	134	326	589	551	130	119	149	242	256	150	185	497	277	233	302	291	390	180	282	223	231	195	99	2782	1263	242	155	274
TAGCAGCACGTAAATATTGGC	ssc-mir-16-1_MI0008213,ssc-mir-16-2_MI0008212	95	87	68	97	143	180	88	88	136	93	42	84	72	183	73	104	116	167	163	90	148	102	69	106	62	464	292	106	98	139
TAGCAGCACGTAAATATTGG	ssc-mir-16-1_MI0008213,ssc-mir-16-2_MI0008212	14	6	3	20	4	11	4	8	18	8	22	5	13	33	24	25	10	11	5	2	12	11	6	15	5	54	40	20	9	8
TAGCAGCACATCATGGTTTACA	ssc-miR-15b_MIMAT0002125	27	13	15	19	10	25	15	15	42	24	23	9	11	24	19	43	13	10	8	3	35	3	6	19	41	36	21	18	13	11
TAGCAGCACAGAAATATTGGCAT	mmu-mir-195a_MI0000237	16	12	11	15	27	31	6	15	8	26	29	18	11	30	25	14	17	18	28	3	14	19	11	13	6	112	65	18	5	27
TAGCAGCACAGAAATATTGGCA	ssc-mir-195_MI0013141	312	142	122	239	284	320	94	104	119	237	180	154	85	231	154	164	230	199	252	54	174	171	147	137	106	1392	651	236	122	284
TAGCAGCACAGAAATATTGGC	ssc-miR-195_MIMAT0013928	179	116	124	207	171	296	132	109	138	188	134	159	68	192	101	194	200	17	309	6	160	178	149	109	87	1075	541	205	132	268
TAGCAGCACAGAAATATTGG	ssc-mir-195_MI0013141	20	10	12	24	8	11	10	14	19	2	21	8	17	26	20	18	18	3	6	4	19	12	10	10	5	49	40	24	9	11
TAGCACCATCTGAAATCGGTTAT	ssc-mir-29a_MI0013090	0	0	7	2	2	12	8	3	0	0	12	5	2	16	10	12	4	7	9	2	6	5	4	4	5	35	32	5	7	6
TAGCACCATCTGAAATCGGTTA	ssc-mir-29a_MI0013090	12	8	12	16	34	58	34	18	19	30	27	35	43	118	55	43	45	56	45	16	35	30	43	55	19	224	182	104	43	27
TAGCACCATCTGAAATCGGTT	ssc-mir-29a_MI0013090	55	32	47	49	68	71	52	60	28	50	81	51	83	210	105	91	68	69	73	40	50	56	76	69	52	241	184	139	107	64
TAGACTGAAGCTCCTTGAGGA	ssc-mir-151_MI0013100	19	12	10	6	15	5	2	15	15	6	13	8	10	8	9	8	8	47	6	11	21	18	8	10	6	6	11	8	7	5
TAGACTGAAGCTCCTTGAGG	ssc-mir-151_MI0013100	32	22	39	15	46	10	31	25	30	16	25	9	30	12	21	23	11	113	28	55	25	31	30	12	15	12	14	10	28	23
TACTAGACTGAAGCTCCTTGAGG	ssc-mir-151_MI0013100	48	15	24	11	49	13	22	14	55	21	39	22	33	14	27	38	7	87	14	33	29	16	21	10	19	5	7	10	13	13
TACTAGACTGAAGCTCCTTGAG	ssc-mir-151_MI0013100	27	7	37	8	27	5	14	17	41	9	26	12	17	7	31	28	5	106	9	25	31	22	8	10	22	1	7	9	20	18
TACCGCACTGTGGGTACTTGCT	bta-mir-106b_MI0009724,cgr-mir-106b_MI0020379,mmu-mir-106b_MI0000407,ptr-mir-106b_MI0003070,rno-mir-106b_MI0000889	121	94	69	26	90	46	115	34	97	105	107	75	131	93	159	183	20	223	26	100	128	93	35	49	49	1	11	26	38	38
TACCCTGTAGATCCGAATTTGTGTA	ssc-mir-10a_MI0013101	28	4	2	18	13	24	2	3	1	2	5	2	2	8	5	5	39	9	14	36	1	20	29	23	7	23	37	13	2	2
TACCCTGTAGATCCGAATTTGTGT	ssc-mir-10a_MI0013101	16798	8214	1518	22837	13582	21281	986	3261	1753	2495	1345	1347	3656	9024	2689	3874	26046	11881	3890	39607	16369	19852	51294	16024	15200	9443	19844	11770	2135	2933
TACCCTGTAGATCCGAATTTGTG	ssc-mir-10a_MI0013101	8667	5320	3197	7814	10302	8538	3185	3315	4769	5154	4350	2302	4770	7458	5400	7886	10005	17409	5713	11145	6858	9713	11716	7261	6752	10934	12058	9389	4141	6667
TACCCTGTAGATCCGAATTTGT	ssc-miR-10a-5p_MIMAT0013884	116224	74960	20333	175478	100541	280085	19732	38315	22236	28921	26179	20711	61895	178261	43014	61198	303994	101298	40092	285391	169623	151473	480332	217689	105484	160234	257125	214255	36442	39908
TACCCTGTAGATCCGAATTTG	ssc-mir-10a_MI0013101	873	470	321	772	938	1000	397	402	290	287	535	432	1524	1825	1093	779	1123	1210	540	980	711	938	1930	1083	618	1031	1408	1150	542	417
TACCCTGTAGATCCGAATTT	ssc-mir-10a_MI0013101	97	58	27	101	77	153	26	37	25	25	51	38	116	206	73	56	178	118	29	122	103	117	203	132	35	108	149	190	41	36
TACCCTGTAGATCCGAATT	ssc-mir-10a_MI0013101	122	82	29	183	95	270	17	31	33	17	33	32	84	325	61	60	329	108	32	235	239	117	364	174	69	190	257	304	46	33
TACCCTGTAGATCCGAAT	ssc-mir-10a_MI0013101	16	16	3	27	14	53	4	1	4	3	7	7	20	47	14	10	39	12	12	32	43	12	42	21	11	56	26	54	8	17
TACCCTGTAGAACCGAATTTGTGT	ssc-mir-10b_MI0013102	6929	4162	1574	8057	7462	13958	1376	2209	2336	2702	3019	2562	3961	6020	3714	3611	9019	7521	3297	27105	10684	7480	18789	4542	4602	8568	9688	5674	1571	3542
TACCCTGTAGAACCGAATTTGTG	ssc-mir-10b_MI0013102	23016	12840	12840	13231	26395	13566	14995	8494	14382	18662	31535	13675	22407	9638	23407	24367	14745	53392	19323	37549	21981	20497	22079	6739	11903	16416	14076	9471	10987	23270
TACCCTGTAGAACCGAATTTGT	ssc-miR-10b_MIMAT0013885	178448	107104	41625	257750	146052	322387	32021	51694	37684	53056	73261	58701	131277	198991	88122	84858	268169	158288	69970	492718	216956	169400	454683	143722	89583	215166	232776	198241	54126	76911
TACCCTGTAGAACCGAATTTG	ssc-mir-10b_MI0013102	2322	1573	1228	1773	2295	1665	1191	956	1044	949	3220	2741	6627	3224	4770	2785	1993	4544	1732	3178	1962	2481	3373	1059	896	2046	2061	1369	1307	1353
TACCCTGTAGAACCGAATTT	ssc-mir-10b_MI0013102	167	121	102	140	164	126	80	74	90	70	151	144	315	280	275	161	154	360	95	219	123	171	188	77	51	99	151	114	88	91
TACCCTGTAGAACCGAATT	ssc-mir-10b_MI0013102	123	83	66	90	109	109	34	55	73	35	124	75	146	143	93	66	121	264	79	220	113	145	177	63	34	68	85	110	58	54
TACCCTGTAGAACCGAAT	ssc-mir-10b_MI0013102	28	20	7	17	22	23	6	10	4	1	18	7	15	31	17	13	28	52	13	38	27	21	35	21	6	19	22	25	11	10
TACCCATTGCATATCGGAGTTG	ENSSSCG00000026234, ggo-mir-660_MI0020711,hsa-mir-660_MI0003684,mml-mir-660_MI0007901,ppy-mir-660_MI0015133,ptr-mir-660_MI0008845	20	5	10	28	11	15	8	10	15	10	15	11	5	24	6	19	5	0	13	6	15	6	6	12	18	21	15	14	14	11
TACCACAGGGTAGAACCACGGACA	ssc-mir-140_MI0002437	603	1611	1748	851	1479	571	1460	1342	1736	1315	2361	1041	1501	490	1370	1781	422	3456	994	1606	4109	1250	518	504	2220	100	199	400	434	672
TACCACAGGGTAGAACCACGGAC	ssc-miR-140-3p_MIMAT0006786	1075	2217	1277	1344	1755	565	1121	1589	1644	1280	2207	1404	1381	540	1623	1824	572	4185	1497	2177	3239	1687	645	738	2679	132	255	469	655	840
TACCACAGGGTAGAACCACGGA	ssc-mir-140_MI0002437	1920	3910	2198	2447	3467	2147	2211	2428	3008	1766	4894	2073	3043	2167	3783	2757	2118	8588	2413	3378	7089	2840	1912	1594	4106	845	1044	1313	1301	1361
TACCACAGGGTAGAACCACGG	ssc-mir-140_MI0002437	70	125	57	140	145	164	63	91	83	76	146	67	48	134	71	97	103	199	76	82	186	96	67	126	149	164	171	142	56	60
TACCACAGGGTAGAACCACG	ssc-mir-140_MI0002437	31	84	4	55	37	61	32	41	43	55	79	39	55	114	66	70	41	74	18	37	120	62	70	56	46	14	28	66	24	27
TACAGTATAGATGATGTAC	ssc-miR-144_MIMAT0025364	62	45	10	33	97	72	3	3	0	1	10	2	5	54	9	4	34	50	2	39	8	33	23	41	4	75	28	13	5	0
TACAGTAGTCTGCACATTGGTTA	ssc-mir-199a-1_MI0016621,ssc-mir-199a-2_MI0013093,ssc-mir-199b_MI0008219	19	19	15	26	31	35	5	5	4	16	11	19	10	29	16	11	15	13	19	30	15	12	19	18	17	73	73	32	6	39
TACAGTAGTCTGCACATTGGTT	ssc-miR-199b-3p_MIMAT0007760	686	268	168	398	739	435	122	186	213	415	285	202	164	439	263	273	174	638	302	440	277	292	456	496	277	958	772	454	226	474
TACAGTAGTCTGCACATTGGT	ssc-mir-199a-1_MI0016621,ssc-mir-199a-2_MI0013093,ssc-mir-199b_MI0008219	70	37	19	46	71	60	10	21	18	34	29	19	24	76	48	38	15	87	29	32	38	40	32	44	35	137	102	57	29	32
TACAGTACTGTGATAACTGAAGAA	ssc-mir-101-1_MI0010678	11	10	20	8	22	5	5	1	21	5	30	8	35	8	33	15	6	24	17	9	17	10	3	3	6	27	20	5	6	20
TACAGTACTGTGATAACTGAAGA	ssc-mir-101-1_MI0010678	442	450	433	241	433	234	304	238	590	360	1324	637	1365	447	901	1216	202	793	850	449	656	535	163	103	149	755	579	142	420	670
TACAGTACTGTGATAACTGAAG	ssc-mir-101-1_MI0010678,ssc-mir-101-2_MI0010679	3908	3778	4594	2282	4703	3689	4490	2670	6544	3858	14531	4113	10934	3802	9361	7381	2647	10296	4434	3440	8141	4921	1945	1469	1381	6958	4576	1845	2789	4980
TACAGTACTGTGATAACTGAA	ssc-miR-101_MIMAT0010185	1092	1209	881	520	1390	647	785	388	1146	666	2211	714	1713	781	1613	1147	617	2611	1078	861	1530	1050	442	258	271	1579	952	404	682	1040
TACAGTACTGTGATAACTGA	ssc-mir-101-1_MI0010678,ssc-mir-101-2_MI0010679	2239	2533	1413	1150	2514	900	1068	650	1321	1092	2084	866	2054	1249	1879	1252	1151	3332	1709	1155	2145	1867	849	514	398	3001	1669	725	992	1580
TACAGTACTGTGATAACT	ssc-mir-101-1_MI0010678,ssc-mir-101-2_MI0010679	18	16	6	10	14	17	6	5	3	3	8	8	7	40	16	31	12	26	4	13	10	11	11	10	8	52	24	20	6	2
TACAGCAGGCACAGACAGGCAGT	ssc-mir-214_MI0002441	29	15	16	9	45	41	18	15	35	29	28	17	6	17	15	22	12	62	20	26	24	21	25	29	19	33	63	18	20	32
TAATTTTATGTATAAGCTAGT	ENSSSCG00000030427, ggo-mir-590_MI0020753,hsa-mir-590_MI0003602,mmu-mir-590_MI0005519,ppy-mir-590_MI0015077,ptr-mir-590_MI0008798	26	10	16	20	22	18	5	7	4	19	22	6	6	30	13	8	9	80	11	6	15	7	1	12	10	96	34	18	11	7
TAATGCCCCTAAAAATCCTTAT	ssc-miR-365-3p_MIMAT0013904	75	27	29	37	52	39	6	47	26	19	43	21	8	49	16	15	37	59	65	34	43	51	28	28	17	135	108	36	21	28
TAATCCTTGCTACCTGGGTGAGAGT	ssc-mir-500_MI0013166	20	10	8	6	20	14	4	0	2	22	11	13	5	22	8	22	3	23	6	19	4	12	17	14	3	18	10	4	2	12
TAATCCTTGCTACCTGGGTGAGA	ssc-mir-500_MI0013166	18	6	2	13	8	15	4	2	13	7	13	12	5	13	6	15	3	20	14	7	12	8	5	8	6	23	26	6	1	3
TAATACTGTCTGGTAATGCCGTT	cfa-mir-429_MI0001644	26	11	0	25	24	14	9	4	15	11	1	5	6	17	2	12	10	15	17	23	17	7	19	16	11	37	37	9	5	2
TAATACTGTCTGGTAATGCCGT	ssc-miR-429_MIMAT0020591	68	38	35	73	167	34	26	41	26	27	11	26	20	45	24	44	54	246	123	106	30	24	48	50	42	212	92	39	55	34
TAATACTGTCTGGTAATGCCG	ssc-mir-429_MI0017991	35	17	24	18	27	16	15	16	15	9	1	7	10	32	13	9	18	31	42	17	12	10	14	18	20	46	42	17	13	17
TAATACTGCCTGGTAATGATGAT	oan-miR-200b-3p_MIMAT0006938	167	92	106	190	101	111	45	100	141	56	82	71	116	210	143	168	28	156	34	108	114	99	124	300	257	36	65	142	30	55
TAATACTGCCTGGTAATGATGACG	cgr-mir-200b_MI0020452,ggo-mir-200b_MI0020847,hsa-mir-200b_MI0000342,mmu-mir-200b_MI0000243,rno-mir-200b_MI0000944	35	38	48	88	68	44	38	57	90	54	40	38	70	58	54	108	25	76	36	47	64	27	37	92	100	19	31	52	43	40
TAATACTGCCTGGTAATGATGAC	cgr-miR-200b_MIMAT0023842,ggo-miR-200b_MIMAT0024299,rno-miR-200b-3p_MIMAT0000875	6886	6477	4928	9701	9052	8193	3046	5556	6385	4465	2862	3526	3600	10150	5339	8225	3683	8668	3918	7126	7198	6217	4810	11406	7871	3302	5834	6842	3969	4121
TAATACTGCCTGGTAATGATGA	ENSSSCG00000024128, bta-mir-200b_MI0005055,cgr-mir-200b_MI0020452,mmu-mir-200b_MI0000243,oan-mir-200b_MI0006745,rno-mir-200b_MI0000944	3689	4224	4944	6726	4315	5980	3763	4493	6631	3769	3666	3224	5813	9561	6821	10003	1619	5244	902	3106	8672	3504	4549	10983	10592	1060	2263	6453	2486	2268
TAATACTGCCTGGTAATGATG	ENSSSCG00000024128, bta-mir-200b_MI0005055,cgr-mir-200b_MI0020452,mmu-mir-200b_MI0000243,oan-mir-200b_MI0006745,rno-mir-200b_MI0000944	333	345	238	361	385	353	211	266	380	222	238	165	383	658	318	514	121	325	76	271	446	239	269	678	588	132	311	434	113	167
TAATACTGCCTGGTAATGAT	ENSSSCG00000024128, bta-mir-200b_MI0005055,cgr-mir-200b_MI0020452,mmu-mir-200b_MI0000243,oan-mir-200b_MI0006745,rno-mir-200b_MI0000944	26	22	12	24	24	8	9	10	15	8	8	7	16	25	15	15	11	36	5	14	14	16	19	34	14	19	36	14	5	11
TAATACTGCCGGGTAATGATGGAG	bta-mir-200c_MI0005038,cgr-mir-200c_MI0020453,mmu-mir-200c_MI0000694,ptr-mir-200c_MI0020598,rno-mir-200c_MI0000942	15	20	33	9	43	9	6	16	41	8	25	7	17	19	20	23	6	38	13	32	27	21	12	7	16	11	24	9	7	12
TAATACTGCCGGGTAATGATGGA	bta-miR-200c_MIMAT0003823,cfa-miR-200c_MIMAT0006664,cgr-miR-200c_MIMAT0023843,eca-miR-200c_MIMAT0012974,hsa-miR-200c-3p_MIMAT0000617,mmu-miR-200c-3p_MIMAT0000657,ptr-miR-200c_MIMAT0024051	10298	16475	16382	8906	12978	10374	10722	11661	26673	12320	11895	7710	10570	8886	12047	19708	4546	22257	7487	9574	29835	13750	5724	9458	14742	2512	6693	5364	7421	8343
TAATACTGCCGGGTAATGATGG	mdo-miR-200c_MIMAT0004150	1096	1772	1449	1047	1831	1141	1115	1366	2571	1239	1198	702	889	1060	1073	2104	581	2810	872	1056	2985	1462	752	957	1410	653	1287	687	715	818
TAATACTGCCGGGTAATGATG	rno-miR-200c-3p_MIMAT0000873	103	176	139	90	100	127	211	137	276	178	120	128	184	236	145	339	30	81	46	21	329	116	37	146	236	40	66	102	92	68
TAATACTGCCGGGTAATGAT	bta-mir-200c_MI0005038,cgr-mir-200c_MI0020453,mmu-mir-200c_MI0000694,ptr-mir-200c_MI0020598,rno-mir-200c_MI0000942	20	25	7	16	16	17	7	18	38	31	20	22	31	66	24	21	7	5	10	1	43	17	5	31	32	17	22	33	4	10
TAATACTGCCGGGTAATGA	bta-mir-200c_MI0005038,cgr-mir-200c_MI0020453,mmu-mir-200c_MI0000694,ptr-mir-200c_MI0020598,rno-mir-200c_MI0000942	42	62	119	25	36	28	64	72	148	45	53	44	63	34	59	78	12	82	15	15	87	50	23	33	79	4	16	23	33	57
TAACCGGTTGAACAACTGAACCC	ssc-mir-582_MI0022154	27	27	27	17	19	13	5	15	33	11	18	3	12	3	8	16	22	39	20	23	44	51	25	4	13	9	21	13	19	28
TAACAGTCTCCAGTCACGGCCA	ssc-mir-212_MI0022140	9	10	12	7	8	3	0	1	0	14	6	16	10	7	10	10	1	1	1	0	13	4	4	1	0	13	43	15	5	16
TAACAGTCTCCAGTCACGGCC	ssc-mir-212_MI0022140	8	10	19	2	9	16	18	2	23	21	23	7	11	21	21	23	3	6	3	1	12	7	0	5	1	29	54	30	18	39
TAACAGTCTACAGCCATGGTCG	ssc-miR-132_MIMAT0025361	19	2	24	5	6	12	12	8	0	5	8	12	8	16	11	6	2	0	3	1	24	2	0	8	6	8	57	24	21	12
TAACACTGTCTGGTAACGATGTT	bta-miR-200a_MIMAT0003822,oan-miR-200a-3p_MIMAT0006936	53	39	6	101	114	71	19	28	8	26	21	20	13	66	18	19	23	88	25	43	23	18	22	62	25	156	74	75	20	22
TAACACTGTCTGGTAACGATGT	eca-miR-200a_MIMAT0012909,ggo-miR-200a_MIMAT0024300,hsa-miR-200a-3p_MIMAT0000682,mdo-miR-200a-3p_MIMAT0004158,mml-miR-200a_MIMAT0006233,mmu-miR-200a-3p_MIMAT0000519,ppy-miR-200a_MIMAT0015796,ptr-miR-200a_MIMAT0008063,rno-miR-200a-3p_MIMAT0000874	57	39	5	128	83	69	19	22	17	30	11	16	7	109	32	26	30	36	34	38	19	36	37	95	44	152	142	129	14	30
TAACACTGTCTGGTAACGATG	bta-mir-200a_MI0005037,mmu-mir-200a_MI0000554,oan-mir-200a_MI0006744,ptr-mir-200a_MI0008573,rno-mir-200a_MI0000943	512	264	117	513	654	500	88	168	161	178	123	109	512	1172	308	275	310	340	225	398	187	220	356	622	432	725	741	600	165	165
TAACACTGTCTGGTAAAGATGG	ENSSSCG00000020795, bta-mir-141_MI0009742,cgr-mir-141_MI0020403,mmu-mir-141_MI0000166,ptr-mir-141-2_MI0008542,rno-mir-141_MI0000914	868	846	87	1263	1509	1527	156	370	75	246	186	77	272	911	176	122	907	1314	384	985	575	583	475	594	241	1754	797	817	133	126
TAACACTGTCTGGTAAAGATG	ENSSSCG00000020795, bta-mir-141_MI0009742,cgr-mir-141_MI0020403,mmu-mir-141_MI0000166,ptr-mir-141-2_MI0008542,rno-mir-141_MI0000914	119	111	39	211	157	223	32	66	33	50	76	21	67	277	47	69	160	160	67	130	70	80	103	177	68	352	302	220	45	51
TAAAGTGCTTATAGTGCAGGTAGT	ssc-mir-20a_MI0002423	20	14	8	16	27	15	3	8	2	20	7	7	6	13	10	7	7	17	19	9	11	13	9	10	5	42	30	13	10	11
TAAAGTGCTTATAGTGCAGGTAG	ssc-mir-20a_MI0002423	1723	1620	703	2161	1817	1733	637	667	708	1172	1572	972	1193	2790	1886	1337	954	1479	957	845	1723	1068	937	1424	656	6729	5617	2619	1280	1449
TAAAGTGCTGACAGTGCAGATA	cgr-miR-106b-5p_MIMAT0023732	16	22	9	32	78	21	15	11	14	18	23	20	12	24	24	22	32	96	73	28	26	14	9	8	11	595	165	11	40	32
TAAAGTGCTGACAGTGCAGAT	age-miR-106b_MIMAT0002761,bta-miR-106b_MIMAT0009218,cfa-miR-106b_MIMAT0006695,eca-miR-106b_MIMAT0013054,ggo-miR-106b_MIMAT0002758,hsa-miR-106b-5p_MIMAT0000680,lla-miR-106b_MIMAT0002777,mml-miR-106b_MIMAT0002772,mmu-miR-106b-5p_MIMAT0000386,mne-miR-106b_MIMAT0002780,ppa-miR-106b_MIMAT0002763,ppy-miR-106b_MIMAT0002766,ptr-miR-106b_MIMAT0002769,rno-miR-106b-5p_MIMAT0000825,sla-miR-106b_MIMAT0002775	24	17	19	17	30	23	5	7	7	4	11	7	4	19	28	1	22	85	36	17	6	11	13	6	4	177	68	12	10	13
TAAAGTGCTGACAGTGCAGA	bta-mir-106b_MI0009724,cgr-mir-106b_MI0020379,mmu-mir-106b_MI0000407,ptr-mir-106b_MI0003070,rno-mir-106b_MI0000889	23	21	23	14	70	19	10	7	13	12	13	6	15	18	16	12	24	47	73	31	20	14	14	14	11	189	54	6	17	9
TAAACGTGGATGTACTTGCTTT	ENSSSCG00000026728, ENSSSCG00000019861	0	0	0	0	0	0	0	0	0	0	7	4	11	117	48	121	0	0	0	0	0	0	0	0	0	2	0	0	0	1
TAAACATCCTCGACTGGAAGCTG	ssc-mir-30a_MI0010688	11	14	18	7	13	8	10	4	8	4	15	5	16	11	7	7	2	3	11	12	12	7	3	6	3	1	2	1	4	5
TAAACATCCTCGACTGGAAGCT	ssc-mir-30a_MI0010688	51	75	38	54	127	55	42	39	74	49	100	26	89	69	70	59	17	73	39	49	71	42	23	37	26	33	33	30	27	29
GTTCACAGTGGCTAAGTTCTGC	ssc-mir-27b_MI0013109	8	27	12	34	42	12	15	32	36	7	41	3	7	14	21	21	25	62	26	32	52	23	13	12	139	74	25	10	5	16
GTGCCTACTGAGCTGAAACACA	ssc-mir-24-1_MI0002428	8	9	20	11	15	11	4	13	59	20	17	25	17	11	19	37	4	23	20	13	15	15	9	6	11	10	12	6	19	11
GTGAGGTAGTAGGTTGTATAGTT	bta-let-7a-3_MI0005452,ggo-let-7a_MI0020621,hsa-let-7a-3_MI0000062,ppy-let-7a-3_MI0014781,ptr-let-7a-3_MI0008399	27	21	25	15	27	12	18	13	36	11	15	3	17	11	18	14	11	55	12	10	11	9	3	30	35	7	10	6	10	17
GTGAGGTAGTAGGTTGTATAGT	bta-let-7a-3_MI0005452,ggo-let-7a_MI0020621,hsa-let-7a-3_MI0000062,ppy-let-7a-3_MI0014781,ptr-let-7a-3_MI0008399	30	37	51	34	38	14	31	33	86	48	45	14	45	21	39	41	6	43	5	25	38	20	21	40	57	7	5	13	19	30
GTGAAATGTTTAGGACCACTAGC	cfa-mir-203_MI0010363	10	17	7	84	131	7	4	7	23	7	12	14	2	25	21	101	62	13	9	6	12	15	0	18	15	4	19	9	3	10
GTGAAATGTTTAGGACCACTAGA	hsa-mir-203a_MI0000283,mmu-mir-203_MI0000246,ppy-mir-203_MI0014862,ptr-mir-203_MI0008575,rno-mir-203a_MI0000945	429	585	373	1892	4866	325	168	271	830	370	589	289	1024	1126	1060	2464	1087	466	368	283	611	422	144	367	241	560	588	346	252	432
GTGAAATGTTTAGGACCACTAG	cfa-miR-203_MIMAT0009866,hsa-miR-203a_MIMAT0000264,mml-miR-203_MIMAT0006234,mmu-miR-203-3p_MIMAT0000236,ppy-miR-203_MIMAT0015797,ptr-miR-203_MIMAT0008065,rno-miR-203a-3p_MIMAT0000876	446	397	189	2660	4344	375	164	185	318	276	452	416	828	1732	858	2018	1619	259	174	207	390	332	240	302	164	315	607	328	185	247
GTGAAATGTTTAGGACCACTA	hsa-mir-203a_MI0000283,mmu-mir-203_MI0000246,ppy-mir-203_MI0014862,ptr-mir-203_MI0008575,rno-mir-203a_MI0000945	25	36	27	165	360	32	19	28	74	21	44	47	64	94	63	209	108	17	27	13	56	26	22	28	10	34	41	27	28	34
GTGAAATGTTTAGGACCACT	hsa-mir-203a_MI0000283,mmu-mir-203_MI0000246,ppy-mir-203_MI0014862,ptr-mir-203_MI0008575,rno-mir-203a_MI0000945	62	47	28	148	191	50	24	23	37	40	41	37	62	105	66	118	86	37	11	25	47	39	29	47	15	49	57	23	18	28
GTCCAGTTTTCCCAGGAATCCCTT	ssc-miR-145-5p_MIMAT0002123	229	97	53	112	163	147	20	38	39	48	547	31	116	106	157	49	80	163	68	130	66	139	284	70	104	204	280	101	22	48
GTCCAGTTTTCCCAGGAATCCCT	ssc-mir-145_MI0002417	3350	1660	654	2000	2045	2215	477	444	668	658	8427	482	1463	1814	1913	667	1150	2168	1135	1587	1096	2064	3941	957	1990	3300	4139	2011	519	814
GTCCAGTTTTCCCAGGAATCCC	ssc-mir-145_MI0002417	1494	1115	536	1096	954	1059	249	273	369	423	4542	343	978	1250	1025	407	870	1196	888	853	701	1375	1696	485	892	1680	1889	1012	347	702
GTCCAGTTTTCCCAGGAATCC	ssc-mir-145_MI0002417	690	441	367	416	332	319	168	218	230	227	1360	316	285	601	358	337	551	426	741	312	278	493	561	133	552	520	617	311	333	459
GTCCAGTTTTCCCAGGAATC	ssc-mir-145_MI0002417	50	41	75	21	33	23	46	32	76	45	235	60	48	64	49	83	48	51	84	13	41	32	24	8	41	56	37	23	52	45
GTATGTGGGACGGTAAACCGCT	ssc-mir-299_MI0014772	34	25	9	13	34	21	7	6	22	15	16	11	8	7	17	8	14	38	19	27	33	19	6	7	11	10	11	5	7	11
GTAGCTTATCAGACTGATGTTGACT	ssc-mir-21_MI0002459	4	3	5	4	12	2	13	0	6	12	24	14	15	3	15	8	2	0	8	1	1	0	3	2	1	6	0	2	4	12
GTAGCTTATCAGACTGATGTTGA	ssc-mir-21_MI0002459	89	116	210	55	252	53	179	76	162	153	177	137	140	52	103	203	43	384	201	159	103	110	34	34	83	76	61	37	153	164
GTAGCTTATCAGACTGATGTTG	ssc-mir-21_MI0002459	75	57	163	36	137	44	108	75	136	99	74	60	86	42	62	155	29	352	98	99	94	69	27	31	69	43	39	21	89	85
GTACCGTGAGTAATAATGC	ssc-mir-126_MI0016619	51	60	41	62	46	33	28	36	36	20	25	13	41	43	54	31	46	46	32	21	60	39	33	47	28	48	45	66	45	33
GTACCGTGAGTAATAATG	ssc-mir-126_MI0016619	7	9	5	8	8	6	7	5	8	1	12	17	34	14	27	15	8	15	3	5	8	12	4	3	4	11	13	8	9	8
GTACAGTACTGTGATAACTGAAG	ssc-mir-101-1_MI0010678,ssc-mir-101-2_MI0010679	21	18	17	26	26	28	17	7	11	29	32	17	28	30	47	27	14	12	17	17	37	16	18	10	10	65	37	9	9	22
GTACAGTACTGTGATAACTGAA	ssc-mir-101-1_MI0010678,ssc-mir-101-2_MI0010679	1291	1091	582	935	1608	1034	594	399	831	678	1189	596	859	996	1176	804	796	1495	1101	833	995	958	446	453	321	2872	1760	728	658	1095
GTACAGTACTGTGATAACTGA	ssc-mir-101-1_MI0010678,ssc-mir-101-2_MI0010679	5477	5208	2000	3326	5372	2866	1708	1209	2208	1840	3361	1698	2838	3203	3366	2251	2841	4241	3579	2337	3403	3942	1650	1635	953	8421	5108	2055	1769	2532
GTACAGTACTGTGATAACTG	ssc-mir-101-1_MI0010678,ssc-mir-101-2_MI0010679	123	143	11	82	77	48	22	10	33	31	35	19	37	68	51	30	41	45	48	29	64	116	20	43	25	169	110	47	16	44
GTACAGTACTGTGATAACT	ssc-mir-101-1_MI0010678,ssc-mir-101-2_MI0010679	477	440	190	427	503	386	182	104	138	147	320	171	218	574	387	290	353	624	226	381	226	343	270	282	216	715	546	341	195	186
GTAAACATCCTTGACTGGAAGCT	ssc-mir-30e_MI0013092	107	74	45	105	113	79	33	20	42	28	61	21	29	70	57	42	47	107	27	78	43	69	38	57	37	73	80	62	22	33
GTAAACATCCTCGACTGGAAGCT	ssc-mir-30a_MI0010688	409	692	302	444	840	488	326	246	622	365	557	222	611	478	613	479	217	502	374	535	504	345	175	312	293	256	350	258	162	255
GTAAACATCCTCGACTGGAAGC	ssc-mir-30a_MI0010688	19	16	38	35	31	24	11	13	13	10	19	12	14	28	21	18	11	20	11	7	20	16	2	22	21	29	25	22	18	6
GTAAACATCCTCGACTGGAAG	ssc-mir-30a_MI0010688	5	14	2	26	16	14	6	7	7	3	6	5	16	27	24	3	14	18	5	5	6	7	2	14	4	16	11	16	3	5
GGTGCAGTGCTGCATCTCTGGTC	ssc-mir-143_MI0013098	17	10	16	18	22	15	11	7	26	13	267	14	10	13	22	12	5	1	9	13	46	16	10	15	65	1	2	6	9	7
GGTGCAGTGCTGCATCTCTGGT	ssc-mir-143_MI0013098	50	44	100	38	55	52	50	33	110	182	726	56	108	43	73	122	30	117	61	21	99	65	26	30	202	33	43	26	47	183
GGTGCAGTGCTGCATCTCTGG	ssc-miR-143-5p_MIMAT0017374	260	243	251	185	276	174	158	111	284	226	1966	195	341	157	270	315	127	379	198	103	393	228	131	124	397	154	211	122	142	201
GGGGATGTAGCTCAGTGGT	ENSSSCG00000026388	0	9	16	6	8	2	4	10	28	13	21	28	75	14	37	371	1	19	2	3	5	2	13	8	3	1	2	2	2	2
GGGGATGTAGCTCAGTGG	ENSSSCG00000026388	6	9	35	14	22	2	6	13	32	4	47	35	66	24	39	18	7	59	6	16	14	2	15	2	8	10	6	3	38	15
GGATTCCTGGAAATACTGTTCT	ssc-miR-145-3p_MIMAT0022919	100	41	33	86	28	31	14	27	18	22	41	26	29	78	54	37	26	19	35	30	69	46	35	52	192	44	57	58	15	34
GGATATCATCATATACTGTAAGT	ssc-mir-144_MI0022132	112	225	355	93	320	99	401	44	253	143	389	107	202	229	569	347	39	293	76	61	423	159	98	104	142	111	88	39	125	50
GGATATCATCATATACTGTAAG	ssc-mir-144_MI0022132	115	204	105	126	299	129	197	26	71	71	246	53	283	260	453	171	82	194	23	88	310	138	109	146	60	124	100	55	79	35
GGATATCATCATATACTGTA	ssc-mir-144_MI0022132	5	9	9	5	18	11	16	1	2	3	17	9	18	15	10	15	2	21	0	3	16	9	6	3	4	7	6	2	3	2
GCTTATCAGACTGATGTTGACT	ssc-mir-21_MI0002459	11	8	47	7	13	8	13	4	22	17	14	9	11	4	15	4	3	17	11	15	5	6	4	1	10	1	7	2	9	9
GCTTATCAGACTGATGTTGAC	ssc-mir-21_MI0002459	55	59	132	66	85	34	42	25	66	44	84	51	71	42	78	43	49	154	53	73	56	40	34	41	42	31	42	35	52	58
GCTTATCAGACTGATGTTGA	ssc-mir-21_MI0002459	49	70	101	33	90	28	145	56	115	68	63	76	60	42	77	102	37	328	97	60	63	62	45	32	61	46	47	33	68	86
GCTGACTCCTAGTCCAGTGCT	ssc-mir-345-1_MI0013117,ssc-mir-345-2_MI0022146	12	11	0	20	66	12	2	4	9	4	5	1	1	7	5	2	17	45	26	13	3	4	5	8	0	77	41	8	8	1
GCCTGCTGGGGTGGAACCTGGT	ssc-miR-370_MIMAT0025373	27	6	32	9	15	4	6	4	12	21	7	5	2	5	4	15	0	25	16	9	21	2	3	3	18	1	7	2	8	12
GCAGTCCATGGGCATATACACT	ssc-mir-455_MI0013170	23	4	2	9	12	27	1	11	16	9	13	18	6	8	8	17	3	1	24	9	17	10	12	6	20	27	25	18	5	13
GCAGTCCATGGGCATATACAC	ssc-miR-455-3p_MIMAT0013960	9	1	1	5	10	7	7	5	17	4	6	5	2	7	4	17	3	0	11	5	6	4	9	8	11	11	15	9	6	10
GCAAAGCACACGGCCTGCAGAGA	ENSSSCG00000026843	13	11	10	7	13	12	10	12	8	1	23	4	7	5	3	2	4	15	7	14	19	17	6	5	5	4	5	1	11	14
GCAAAGCACACGGCCTGCAGA	ENSSSCG00000026843, bta-mir-330_MI0009803,ggo-mir-330_MI0020635,hsa-mir-330_MI0000803,ppy-mir-330_MI0014898,ptr-mir-330_MI0008621	20	19	12	17	14	14	10	14	17	5	14	9	11	16	6	8	15	60	2	7	32	23	9	16	13	3	9	6	8	6
GATGAAGCACTGTAGCTCGGGAA	ssc-mir-143_MI0013098	14	14	3	3	24	9	3	0	6	3	69	6	10	3	21	5	10	28	10	12	9	10	8	4	9	4	8	4	2	10
GATGAAGCACTGTAGCTCGGGA	ssc-mir-143_MI0013098	51	31	40	5	59	26	33	29	65	42	167	36	51	7	34	32	24	184	48	84	26	39	34	14	40	19	16	17	27	49
GAGGTAGTAGTTTGTACAGTT	ssc-let-7g_MI0013087	23	14	4	32	20	33	14	15	16	21	15	10	17	37	17	19	20	13	10	18	37	17	12	43	26	10	14	41	11	17
GAGGTAGTAGATTGTATAGTT	ssc-let-7f-1_MI0002446,ssc-let-7f-2_MI0022121	36	50	25	30	30	31	30	35	64	29	45	18	17	23	32	49	24	47	9	24	31	22	14	39	44	17	10	26	17	33
GAGGTAGTAGATTGTATAGT	ssc-let-7f-1_MI0002446,ssc-let-7f-2_MI0022121	9	7	7	6	10	5	19	9	10	4	16	5	6	7	11	17	12	48	5	6	9	8	8	7	10	4	4	5	8	7
GAGGAGCTCACAGTCTAGT	ssc-mir-151_MI0013100	35	30	48	22	30	27	22	24	34	43	13	30	20	39	28	41	14	81	29	19	32	23	26	47	35	29	33	27	27	42
GAGATGAAGCACTGTAGCTCT	EMBL_AM920654_AM920654_Sus scrofa_MIR-143, _clone pMPg26	21	23	9	11	22	12	6	10	5	6	97	7	20	17	19	14	15	49	26	23	14	17	22	13	30	30	12	8	11	16
GAGATGAAGCACTGTAGCTC	ssc-mir-143_MI0013098	18	27	27	14	17	17	10	19	22	14	183	21	12	13	16	27	19	98	16	10	37	20	10	7	23	24	19	12	16	20
GACCCTGGTCTGCACTCTATC	ssc-mir-504_MI0013143	8	19	26	18	49	16	5	4	20	6	5	2	8	7	8	5	8	45	30	19	2	6	2	4	6	6	6	7	10	1
GAATGTTGCTCGGTGAACCCCTT	bta-mir-409a_MI0009824,cgr-mir-409_MI0020520,mmu-mir-409_MI0001160,oar-mir-409_MI0016958,rno-mir-409a_MI0003550	8	13	11	2	9	4	1	4	31	8	10	10	13	10	11	10	3	43	3	10	12	11	24	8	16	2	3	8	5	10
GAATGTTGCTCGGTGAACCCCT	cgr-miR-409-3p_MIMAT0023951,eca-miR-409-3p_MIMAT0013152,hsa-miR-409-3p_MIMAT0001639,mml-miR-409-3p_MIMAT0006315,mmu-miR-409-3p_MIMAT0001090,ppy-miR-409-3p_MIMAT0015876,ptr-miR-409_MIMAT0008136	93	28	42	23	67	24	13	35	67	18	16	15	36	9	16	9	10	121	20	48	40	42	78	19	18	11	22	15	22	30
GAATGTTGCTCGGTGAACCCC	bta-mir-409a_MI0009824,cgr-mir-409_MI0020520,mmu-mir-409_MI0001160,oar-mir-409_MI0016958,rno-mir-409a_MI0003550	21	11	15	14	23	20	18	11	55	10	22	9	25	5	17	13	3	8	10	10	32	23	22	13	21	2	8	9	19	15
GAATGTTGCTCGGTGAACCC	bta-mir-409a_MI0009824,cgr-mir-409_MI0020520,mmu-mir-409_MI0001160,oar-mir-409_MI0016958,rno-mir-409a_MI0003550	11	5	12	5	9	6	13	6	17	5	13	4	16	4	12	15	3	16	5	6	12	6	7	6	6	2	1	6	5	6
GAAGTTCTGTTATACACTCAGGC	ssc-miR-148b-5p_MIMAT0022955	18	13	3	9	28	20	13	3	11	8	1	7	5	5	7	12	4	10	15	7	18	17	6	5	3	11	13	10	19	16
GAAGTTCTGTTATACACTCAGG	ssc-mir-148b_MI0013118	18	14	6	10	5	12	6	8	7	17	8	9	14	19	6	14	10	22	17	11	13	17	11	9	11	4	12	8	14	12
GAAAAGCTGGGTTGAGAGGGCGA	ssc-mir-320_MI0013097	34	67	8	29	56	63	10	26	54	21	52	14	43	38	27	40	56	64	39	29	77	54	30	59	10	27	44	35	22	30
CTTTTTGCGGTCTGGGCTTGC	ssc-miR-129b_MIMAT0020586	66	145	160	39	100	93	180	199	296	149	244	90	58	48	117	227	52	228	40	88	116	156	41	91	307	13	33	25	52	53
CTTTGGTTATCTAGCTGTATGA	ssc-mir-9-1_MI0002462,ssc-mir-9-2_MI0002463,ssc-mir-9-3_MI0022123	7	16	29	13	21	14	26	9	28	19	40	30	62	19	43	17	3	39	9	17	23	20	20	7	5	15	16	4	14	16
CTTTCAGTCGGATGTTTGCAGCT	bta-mir-30a_MI0005054,cgr-mir-30a_MI0020484,mmu-mir-30a_MI0000144,oan-mir-30a_MI0006729,rno-mir-30a_MI0000870	39	15	43	14	31	12	15	22	48	13	37	16	54	18	39	52	8	35	25	15	33	9	16	15	46	26	33	6	21	24
CTTTCAGTCGGATGTTTGCAGCC	ssc-mir-30a_MI0010688	6	3	8	6	10	4	4	14	24	4	22	12	34	12	21	40	1	17	8	8	22	8	1	6	21	7	16	0	7	7
CTTTCAGTCGGATGTTTGCAGC	ssc-miR-30a-3p_MIMAT0015300	761	579	1703	373	776	318	1015	1144	3412	1073	1739	910	1059	385	1502	2274	165	2213	1014	691	961	422	312	320	1167	505	597	174	560	838
CTTTCAGTCGGATGTTTGCAG	ssc-mir-30a_MI0010688	231	327	384	144	274	180	233	341	654	220	822	329	1296	447	780	646	112	697	200	350	460	253	279	212	428	192	200	183	218	207
CTTTCAGTCGGATGTTTGCA	ssc-mir-30a_MI0010688	42	37	92	19	39	6	43	42	118	15	62	47	88	40	83	61	8	227	45	48	24	21	32	21	29	13	17	21	35	26
CTTTCAGTCGGATGTTTGC	ssc-mir-30a_MI0010688	49	43	124	24	30	10	35	42	75	20	56	37	70	34	65	78	12	209	78	39	54	30	44	27	54	27	22	23	60	20
CTTTCAGTCGGATGTTTACAGC	ssc-miR-30e-3p_MIMAT0013873	467	160	667	130	284	83	250	275	836	338	225	275	107	137	243	669	67	1533	328	647	209	190	305	156	538	102	154	79	182	431
CTTTCAGTCGGATGTTTACAG	ssc-mir-30e_MI0013092	315	206	262	107	245	147	226	153	306	148	459	190	188	220	353	400	179	1023	150	401	325	270	281	159	214	126	170	135	252	160
CTTTCAGTCGGATGTTTACA	ssc-mir-30e_MI0013092	277	100	649	48	147	34	184	130	599	86	315	331	136	72	239	362	28	1461	61	297	165	145	178	71	109	32	43	43	252	89
CTTTCAGTCGGATGTTTAC	ssc-mir-30e_MI0013092	34	20	73	18	15	3	22	17	39	11	18	18	8	9	30	47	4	57	14	24	25	28	22	19	27	4	15	7	30	19
CTTTCAGTCAGATGTTTGCTGC	ssc-mir-30d_MI0013091	33	75	127	43	101	21	23	68	292	56	64	23	31	17	45	55	14	65	51	52	171	56	16	31	51	20	27	21	29	21
CTTGGCACCTAGTAAGCACTCA	ssc-mir-1271_MI0015922	117	146	58	80	124	58	21	35	182	98	81	45	217	82	35	97	37	89	24	34	52	112	168	87	149	24	35	69	43	66
CTTGGCACCTAGTAAGCACTC	ssc-mir-1271_MI0015922	154	157	86	117	140	86	50	138	220	149	85	58	213	86	27	144	85	166	56	48	88	170	286	97	314	41	53	54	68	113
CTTATCAGGTTGTATTGTAATT	ssc-miR-374a-3p_MIMAT0013914	1393	1257	1154	974	1308	888	528	706	1437	732	1133	1007	794	1051	947	1637	413	1659	532	1134	1154	1192	890	795	863	633	868	669	897	731
CTTATCAGGTTGTATTGTAAT	ssc-mir-374a_MI0013130	132	114	62	83	97	87	30	48	46	76	74	63	78	132	113	131	39	185	44	98	65	82	70	80	61	80	114	67	42	72
CTTATCAGGTTGTATTATCATT	ssc-miR-374b-3p_MIMAT0017378	5	12	11	11	11	7	7	7	39	11	10	11	6	4	9	30	4	21	12	10	16	7	6	1	4	12	6	4	6	10
CTGTGCGTGTGACAGCGGCTGA	ssc-miR-210_MIMAT0007761	13	13	3	7	10	13	2	8	16	4	6	4	3	6	8	7	8	44	16	8	22	18	5	2	6	7	3	4	3	0
CTGTACAGGCCACTGCCTTGC	ENSSSCG00000019306_ssc-let-7g	5	3	26	9	51	5	4	2	2	2	7	1	1	8	11	5	10	92	10	10	11	0	7	7	1	74	13	2	9	8
CTGGGAGAAGGCTGTTTACTCTT	ggo-mir-30c_MI0020658,hsa-mir-30c-2_MI0000254,lla-mir-30c_MI0002924,mne-mir-30c_MI0002925,ptr-mir-30c-2_MI0002923	23	24	37	14	30	18	19	22	39	28	32	22	29	16	26	61	6	11	3	25	50	25	19	12	28	9	12	10	5	28
CTGGGAGAAGGCTGTTTACTCT	ssc-miR-30c-3p_MIMAT0022922	455	973	1171	323	1244	565	1149	1041	1998	542	2467	675	2108	531	1574	1989	365	2386	717	1230	2054	952	523	353	1229	212	373	329	562	576
CTGGGAGAAGGCTGTTTACTC	ssc-mir-30c-2_MI0002461	31	91	121	24	74	27	81	88	190	29	159	54	157	40	114	90	23	204	43	132	95	74	24	28	71	7	17	22	42	23
CTGGGAGAAGGCTGTTTACT	ssc-mir-30c-2_MI0002461	8	2	22	1	11	2	12	6	25	2	17	11	55	16	27	31	2	18	1	9	7	8	4	7	7	2	4	2	8	5
CTGGCTCAGTTCAGCAGGAAC	ssc-mir-24-1_MI0002428,ssc-mir-24-2_MI0013111	17	15	23	37	26	26	5	10	10	30	4	17	7	37	14	15	37	16	9	12	12	17	19	24	11	28	32	39	14	11
CTGGACTTGGAGTCAGAAGGCT	bta-mir-378-2_MI0013052	88	22	2	17	53	9	7	8	16	7	7	7	7	12	19	12	9	146	4	34	22	14	49	15	41	9	11	15	13	9
CTGGACTTGGAGTCAGAAGGC	ssc-mir-378-1_MI0013088,ssc-mir-378-2_MI0016622	56	12	12	15	32	10	8	16	20	4	40	7	7	39	12	16	10	18	11	23	12	16	29	11	46	12	27	12	9	6
CTGCGCAAGCTACTGCCTTGCT	ssc-let-7i_MI0002447	72	32	14	23	58	10	7	10	29	19	13	9	5	12	7	17	10	23	54	32	13	20	18	9	8	40	27	15	9	15
CTGAGGTAGTAGTTTGTACAGTT	ssc-let-7g_MI0013087	331	305	189	564	435	444	205	209	257	328	277	180	456	483	369	328	199	222	132	340	529	259	228	482	319	158	200	506	209	255
CTGAGGTAGTAGTTTGTACAGT	ssc-let-7g_MI0013087	35	25	51	41	68	61	70	42	66	130	63	70	133	90	87	179	16	87	25	81	131	28	37	47	76	9	35	57	62	95
CTGAGATGAAGCACTGTAGCTCA	cgr-mir-143_MI0020405,mmu-mir-143_MI0000257,ppy-mir-143_MI0002551,ptr-mir-143_MI0002549,rno-mir-143_MI0000916	40	30	37	21	40	19	19	5	32	8	188	15	23	19	28	11	19	64	24	32	25	26	11	12	53	34	31	12	11	21
CTGAGATGAAGCACTGTAGCTC	ssc-mir-143_MI0013098	646	651	629	328	766	327	424	317	647	357	6772	375	701	269	717	541	356	2382	519	734	1156	789	389	214	1168	453	400	185	331	450
CTGAGATGAAGCACTGTAGCT	ssc-mir-143_MI0013098	81	99	36	116	71	101	24	36	50	27	335	39	81	135	98	57	96	87	15	75	116	114	83	78	161	100	80	72	25	36
CTGAGATGAAGCACTGTAGC	ssc-mir-143_MI0013098	14	15	26	16	8	11	7	8	11	5	63	6	21	29	23	11	19	15	6	10	33	26	13	15	44	9	7	20	4	2
CTGACCTATGAATTGACAGCC	ssc-miR-192_MIMAT0013910	57	36	14	47	77	26	11	11	9	17	33	21	13	66	50	22	26	33	11	26	14	29	44	27	22	12	37	57	16	32
CTGACCTATGAATTGACAGC	ssc-mir-192_MI0013127	30	14	45	16	29	19	21	22	8	25	9	20	40	30	30	40	17	9	21	26	11	14	25	17	5	2	14	19	15	18
CTCGTACCGTGAGTAATAATGCG	ssc-mir-126_MI0016619	89	42	41	97	70	96	30	30	33	62	85	58	60	64	89	60	44	48	35	39	100	45	49	56	46	95	124	65	41	70
CTCGTACCGTGAGTAATAATGC	ssc-mir-126_MI0016619	644	755	443	648	432	449	398	515	1010	577	681	344	398	390	726	832	355	487	366	304	1109	780	362	334	488	431	600	518	564	622
CTCGTACCGTGAGTAATAATG	ssc-mir-126_MI0016619	107	140	115	61	85	81	87	44	148	89	140	119	207	119	174	227	66	107	106	65	93	104	56	38	45	121	151	49	116	153
CTCGAGGAGCTCACAGTCTAGT	ssc-mir-151_MI0013100	52	52	43	49	35	36	32	39	54	63	24	41	44	42	47	60	15	90	31	57	55	41	47	87	69	11	25	46	27	60
CTCCTGGGGCCCGCACTCTCGC	ssc-miR-1343_MIMAT0020596	25	20	13	14	36	8	11	18	10	5	3	9	1	6	10	13	7	60	20	38	11	20	12	13	22	13	23	7	9	15
CTCCGTTTGCCTGTTTTGCTGA	ssc-miR-1468_MIMAT0025386	271	93	33	126	61	56	67	41	52	55	124	58	105	141	198	137	62	134	47	96	109	159	151	152	293	38	47	120	44	58
CTCCGTTTGCCTGTTTTGCTG	ssc-mir-1468_MI0022160	28	19	18	24	10	22	28	16	11	16	19	15	35	29	30	31	7	3	10	9	29	26	16	22	62	11	17	21	10	15
CTCCGTTTGCCTGTTTTGCT	ssc-mir-1468_MI0022160	35	12	27	8	17	5	18	7	9	24	10	23	38	11	29	32	9	22	19	11	10	13	15	3	25	7	15	9	23	42
CTATACGACCTGCTGCCTTTCT	ssc-let-7d-3p_MIMAT0025357	29	34	11	11	70	11	11	15	61	14	28	11	17	20	26	20	5	16	26	15	15	13	15	19	19	57	48	16	7	18
CTATACAATCTACTGTCTTTCT	mdo-let-7a-1_MI0005360	19	8	12	8	16	2	4	12	17	7	5	14	6	24	14	12	1	14	19	17	0	2	6	1	15	11	17	8	13	6
CTATACAACCTACTGCCTTCCC	hsa-let-7b-3p_MIMAT0004482,mmu-let-7b-3p_MIMAT0004621,rno-let-7b-3p_MIMAT0004705	4	5	11	2	22	3	2	7	14	10	13	8	0	7	10	32	1	24	20	5	6	1	0	0	7	10	11	1	2	12
CTAGGCAGTGTAGTTAGCTGATT	ssc-mir-34c-1_MI0013132,ssc-mir-34c-2_MI0022128	5	24	24	17	5	16	9	10	5	7	5	3	16	11	12	12	10	16	47	15	16	18	10	0	2	7	11	5	15	13
CTAGCACCATCTGAAATCGGTT	ssc-mir-29a_MI0013090	15	12	12	22	13	28	12	18	12	14	15	13	12	61	41	48	22	16	21	13	27	38	25	29	14	52	46	42	30	23
CTAGACTGAGGCTCCTTGAGG	cgr-miR-151-3p_MIMAT0023783,mmu-miR-151-3p_MIMAT0000161,rno-miR-151-3p_MIMAT0000614	5	4	10	7	12	0	5	6	14	6	13	3	2	7	7	16	5	36	7	10	20	7	0	1	2	0	2	4	6	7
CTAGACTGAAGCTCCTTGAGGAC	ssc-mir-151_MI0013100	29	13	11	8	27	11	6	14	22	7	20	15	1	13	14	33	5	52	12	32	28	20	3	13	20	9	3	6	10	8
CTAGACTGAAGCTCCTTGAGGA	ssc-miR-151-3p_MIMAT0013883	2530	1698	2095	1059	3126	929	1013	1195	1907	1075	1973	871	2231	1012	1937	1553	945	7518	1466	2576	2216	1883	2047	931	1062	986	958	801	1057	1272
CTAGACTGAAGCTCCTTGAGG	ssc-mir-151_MI0013100	6173	3390	7347	2131	7325	1972	4084	3745	5835	3472	6100	3223	5105	2245	4754	5948	1909	20326	4442	9187	5138	3650	4488	1755	2408	1630	1924	1710	3580	3316
CTAGACTGAAGCTCCTTGAG	ssc-mir-151_MI0013100	1029	686	1426	342	1372	345	1059	611	1053	612	1361	556	917	466	1068	957	476	5460	991	1540	960	778	749	307	362	399	511	324	731	688
CTAGACTGAAGCTCCTTGA	ssc-mir-151_MI0013100	100	59	50	23	50	11	72	44	88	53	67	30	82	31	80	54	26	283	40	77	69	52	75	32	42	12	24	13	61	57
CTAGACTGAAGCTCCTTG	ssc-mir-151_MI0013100	13	4	15	3	14	3	6	8	4	14	4	5	5	1	5	15	2	41	14	7	6	8	3	0	3	4	4	1	3	3
CTAATACTGCCGGGTAATGATGGA	bta-mir-200c_MI0005038,cgr-mir-200c_MI0020453,mmu-mir-200c_MI0000694,ptr-mir-200c_MI0020598,rno-mir-200c_MI0000942	15	15	36	9	17	5	6	9	9	11	14	7	8	8	10	19	6	13	12	7	19	11	4	6	10	5	10	9	12	19
CGTGCCTACTGAGCTGAAACACA	ssc-mir-24-1_MI0002428	15	7	7	9	13	10	11	6	12	11	16	18	15	11	10	29	8	15	5	17	13	3	5	2	3	7	9	9	16	14
CGTACCGTGAGTAATAATGCGT	oan-mir-126_MI0006861,rno-mir-126a_MI0000898	39	41	41	45	43	49	18	23	31	31	33	19	45	52	73	58	25	18	14	12	45	32	35	33	22	97	67	43	26	26
CGTACCGTGAGTAATAATGCG	ssc-mir-126_MI0016619	26	20	34	43	35	37	18	9	16	12	34	22	20	30	37	21	22	13	24	17	36	16	15	17	9	102	78	32	14	21
CGTACCGTGAGTAATAATGC	ssc-mir-126_MI0016619	307	277	201	373	256	272	151	225	223	199	225	128	149	298	326	271	150	265	136	127	473	227	202	314	239	318	388	383	240	214
CGTACCGTGAGTAATAATG	ssc-mir-126_MI0016619	30	38	33	32	19	27	34	8	52	29	35	49	70	59	37	61	24	42	20	15	25	30	15	22	24	45	53	27	24	45
CCTCCCACACCCAAGGCTTGCA	ssc-miR-532-3p_MIMAT0013941	33	14	19	15	20	16	1	6	12	3	6	2	1	8	12	8	12	20	7	18	4	17	12	4	5	6	10	9	7	6
CCGTCCTAAGGTTGTTGAGTT	ssc-miR-676-3p_MIMAT0013943	7	15	3	10	7	10	4	6	7	4	8	1	4	9	6	4	2	38	5	5	12	5	12	13	15	7	6	14	7	5
CCGCACTGTGGGTACTTGCTGC	cgr-miR-106b-3p_MIMAT0023733,hsa-miR-106b-3p_MIMAT0004672,mmu-miR-106b-3p_MIMAT0004582,rno-miR-106b-3p_MIMAT0004727	146	73	65	63	109	37	49	56	97	49	73	34	48	48	116	106	21	151	41	140	163	68	59	46	64	13	29	56	66	53
CCGCACTGTGGGTACTTGCTG	bta-mir-106b_MI0009724,cgr-mir-106b_MI0020379,mmu-mir-106b_MI0000407,ptr-mir-106b_MI0003070,rno-mir-106b_MI0000889	555	398	561	118	460	226	509	323	497	647	566	491	524	288	545	775	119	301	229	247	570	348	293	152	320	83	156	139	512	637
CCGCACTGTGGGTACTTGCT	bta-mir-106b_MI0009724,cgr-mir-106b_MI0020379,mmu-mir-106b_MI0000407,ptr-mir-106b_MI0003070,rno-mir-106b_MI0000889	154	118	46	58	80	65	135	52	63	72	117	88	199	124	193	132	40	55	17	96	154	102	83	95	90	5	15	47	52	29
CCGCACTGTGGGTACTTGC	bta-mir-106b_MI0009724,cgr-mir-106b_MI0020379,mmu-mir-106b_MI0000407,ptr-mir-106b_MI0003070,rno-mir-106b_MI0000889	19	32	12	5	20	10	14	13	15	7	12	20	21	10	30	31	16	41	4	20	25	15	19	19	9	1	5	10	13	13
CCCTGTAGATCCGAATTTGTGT	ssc-mir-10a_MI0013101	17	9	5	11	8	15	1	2	7	1	6	1	6	9	9	6	13	5	8	23	8	15	35	15	14	8	20	18	2	2
CCCATAAAGTAGAAAGCACTA	ssc-mir-142_MI0013134	11	22	22	36	33	66	24	19	20	15	35	36	37	70	33	35	22	0	9	20	21	9	17	37	7	42	31	42	31	20
CCCATAAAGTAGAAAGCACT	ssc-mir-142_MI0013134	39	41	25	42	35	85	55	18	28	35	50	40	47	168	100	53	44	11	8	15	64	31	18	67	21	90	46	58	29	23
CCCAGTGTTTAGACTATCTGTTCA	ssc-mir-199b_MI0008219	70	58	38	52	48	40	41	38	67	46	62	52	69	33	52	36	28	80	14	61	104	79	44	42	29	4	12	55	63	41
CCCAGTGTTTAGACTATCTGTTC	ssc-mir-199b_MI0008219	9131	8606	4048	8595	6300	4762	1956	4408	7671	5767	5672	3409	4243	3059	4340	4509	3279	7419	1943	6890	10798	8393	4861	4551	3771	467	2092	5371	4783	5746
CCCAGTGTTTAGACTATCTGTT	ssc-miR-199b-5p_MIMAT0017339	1025	847	564	883	848	560	328	396	813	528	593	420	571	737	553	579	288	915	351	498	834	769	501	561	323	263	592	882	479	671
CCCAGTGTTTAGACTATCTGT	ssc-mir-199b_MI0008219	59	68	16	45	54	48	18	25	49	47	33	41	29	57	42	31	18	72	38	40	50	49	41	30	28	36	54	48	40	49
CCCAGTGTTTAGACTACCTGTTC	cgr-miR-199b_MIMAT0023838,mmu-miR-199b-5p_MIMAT0000672	24	14	9	13	13	9	2	16	17	15	13	9	2	5	4	11	4	10	3	22	24	19	0	5	10	4	2	8	6	23
CCCAGTGTTCAGACTACCTGTTCA	ssc-mir-199a-1_MI0016621,ssc-mir-199a-2_MI0013093	40	11	6	13	23	7	9	6	5	15	18	23	8	7	16	39	3	0	15	17	18	27	7	9	13	10	16	8	11	20
CCCAGTGTTCAGACTACCTGTTC	ssc-miR-199a-5p_MIMAT0013874	2895	1316	771	1930	2116	1686	726	976	1882	1723	1361	1148	542	1199	819	1639	1039	2238	1058	1823	1766	1687	1225	1252	1333	1511	1872	1380	1010	1598
CCCAGTGTTCAGACTACCTGTT	ssc-mir-199a-1_MI0016621,ssc-mir-199a-2_MI0013093	1402	721	634	959	807	499	586	401	711	819	579	644	494	784	659	895	262	796	515	475	574	734	492	550	566	415	602	827	502	992
CCCAGTGTTCAGACTACCTGTC	sha-mir-199a_MI0019611	42	27	32	47	32	37	29	31	43	28	29	37	0	49	40	75	5	59	37	36	50	50	0	32	43	21	24	39	25	31
CCCAGTGTTCAGACTACCTGT	ssc-mir-199a-1_MI0016621,ssc-mir-199a-2_MI0013093	47	29	32	37	37	21	25	24	20	34	13	30	13	41	18	37	8	49	26	18	17	22	14	23	29	31	31	27	27	40
CCCAATACACGGTCGATCTCT	ENSSSCG00000025147, oar-mir-323b_MI0016951	6	6	3	14	5	16	1	10	6	6	4	8	15	10	15	11	2	0	3	1	14	8	7	11	10	1	2	24	5	7
CCAGTGTTTAGACTATCTGTTC	ssc-mir-199b_MI0008219	123	107	33	106	68	84	25	59	82	59	64	42	44	43	49	56	43	54	32	72	129	91	55	74	43	9	28	81	69	51
CCAGTGTTCAGACTACCTGTTC	ssc-mir-199a-1_MI0016621,ssc-mir-199a-2_MI0013093	36	15	9	12	10	16	8	4	7	7	9	4	3	9	4	30	5	26	4	15	10	7	13	13	2	19	17	5	13	11
CCACTAGATTGTGAGCTCCTGG	ssc-mir-28_MI0002430	21	13	20	17	19	17	15	28	13	27	28	24	16	16	16	37	12	19	44	15	25	22	8	11	12	34	46	15	25	35
CCACAGGGTAGAACCACGGACA	ssc-mir-140_MI0002437	231	322	455	172	359	135	422	255	317	337	709	285	330	149	340	363	136	704	365	328	844	262	166	101	272	50	100	122	214	303
CCACAGGGTAGAACCACGGAC	ssc-mir-140_MI0002437	83	161	138	77	131	53	107	94	97	101	198	92	65	49	129	90	45	244	117	110	284	133	54	59	107	20	37	46	77	99
CCACAGGGTAGAACCACGGA	ssc-mir-140_MI0002437	25	61	21	42	42	24	25	20	23	26	50	20	43	23	25	27	35	153	37	43	71	25	35	19	34	18	16	15	18	9
CATTGCACTTGTCTCGGTCTGAC	bta-mir-25_MI0005067,cgr-mir-25_MI0020470,mmu-mir-25_MI0000689,ppy-mir-25_MI0003069,rno-mir-25_MI0000856	7	7	20	6	7	7	7	14	25	8	19	6	7	6	8	10	4	5	8	4	19	17	2	3	13	11	5	7	7	13
CATTGCACTTGTCTCGGTCTGA	bta-miR-25_MIMAT0003853,cfa-miR-25_MIMAT0006697,cgr-miR-25-3p_MIMAT0023870,eca-miR-25_MIMAT0013057,ggo-miR-25_MIMAT0002760,hsa-miR-25-3p_MIMAT0000081,lla-miR-25_MIMAT0002779,mdo-miR-25_MIMAT0004179,mml-miR-25_MIMAT0002774,mmu-miR-25-3p_MIMAT0000652,mne-miR-25_MIMAT0002782,ppa-miR-25_MIMAT0002765,ppy-miR-25_MIMAT0002768,rno-miR-25-3p_MIMAT0000795	1999	2017	2082	2044	1598	1493	1542	1388	3486	1213	2363	1098	2323	2031	3509	2280	852	2574	689	851	3921	1748	1490	2074	3176	1170	804	2235	1414	1103
CATTGCACTTGTCTCGGTCTG	bta-mir-25_MI0005067,cgr-mir-25_MI0020470,mmu-mir-25_MI0000689,ppy-mir-25_MI0003069,rno-mir-25_MI0000856	177	227	66	100	100	126	80	85	174	135	94	90	110	155	179	141	66	276	45	82	244	166	69	114	178	73	56	126	67	109
CATTGCACTTGTCTCGGTCT	bta-mir-25_MI0005067,cgr-mir-25_MI0020470,mmu-mir-25_MI0000689,ppy-mir-25_MI0003069,rno-mir-25_MI0000856	47	63	40	48	36	41	26	44	36	37	28	18	45	47	49	38	20	14	17	1	63	41	25	84	73	28	31	48	17	24
CATTATTACTTTTGGTACGCGC	ssc-mir-126_MI0016619	11	13	15	13	8	4	5	6	11	7	16	10	1	4	12	11	1	22	11	2	2	9	7	3	5	17	18	9	8	8
CATTATTACTTTTGGTACGCG	ssc-miR-126-5p_MIMAT0018377	269	135	113	117	189	165	43	36	83	101	163	68	52	174	80	75	70	240	104	61	51	99	100	65	53	683	442	114	81	99
CATTATTACTTTTGGTACGC	ssc-mir-126_MI0016619	45	37	39	15	40	15	11	18	31	31	49	7	11	18	19	20	9	26	74	22	18	29	13	12	17	124	79	15	32	70
CATGCCTTGAGTGTAGGACCGTTA	cgr-mir-532_MI0020539	9	2	21	7	12	0	16	4	19	8	11	4	10	2	16	16	1	20	3	9	9	10	10	7	9	3	1	3	2	3
CATGCCTTGAGTGTAGGACCGTT	ssc-mir-532_MI0013150	436	255	280	124	169	116	231	231	493	360	289	169	215	137	294	464	80	383	98	166	350	349	226	168	285	29	92	105	157	232
CATGCCTTGAGTGTAGGACCGT	ssc-miR-532-5p_MIMAT0013940	3876	2730	2930	1310	1888	1407	2238	2089	4018	3501	2342	1734	2329	1891	2594	4941	1193	4471	1435	2091	3320	3188	2960	1297	2481	286	932	907	1420	2197
CATGCCTTGAGTGTAGGACCG	ssc-mir-532_MI0013150	236	167	168	63	160	122	196	93	193	165	217	161	244	176	222	299	82	306	87	149	133	191	157	54	94	50	90	58	99	124
CATGCCTTGAGTGTAGGACC	ssc-mir-532_MI0013150	157	131	282	56	114	96	233	77	319	107	352	235	211	152	201	356	54	301	88	112	149	130	78	67	81	35	60	29	127	126
CATGCCTTGAGTGTAGGAC	ssc-mir-532_MI0013150	8	3	5	0	4	13	36	12	12	15	25	36	36	18	18	32	3	16	3	6	5	7	2	1	6	8	7	3	10	12
CATCTTACTGGGCAGCATTGGA	ENSSSCG00000024128, bta-mir-200b_MI0005055,cgr-mir-200b_MI0020452,mmu-mir-200b_MI0000243,oan-mir-200b_MI0006745,rno-mir-200b_MI0000944	64	52	46	54	163	69	23	55	31	30	59	21	78	60	55	53	45	213	125	103	37	56	121	44	60	142	143	29	48	36
CATCTTACTGGGCAGCATTGG	ENSSSCG00000024128, bta-mir-200b_MI0005055,cgr-mir-200b_MI0020452,mmu-mir-200b_MI0000243,oan-mir-200b_MI0006745,rno-mir-200b_MI0000944	46	19	11	34	116	49	9	19	6	9	33	8	48	41	42	21	37	161	65	104	23	30	101	17	16	102	152	22	15	18
CATCTTACCGGACAGTGCTGGAT	bta-mir-200a_MI0005037,mmu-mir-200a_MI0000554,ppy-mir-200a_MI0014861,ptr-mir-200a_MI0008573,rno-mir-200a_MI0000943	28	9	21	9	16	10	7	11	11	15	6	10	5	4	14	24	6	20	4	16	22	14	15	10	20	7	11	4	10	18
CATCTTACCGGACAGTGCTGGA	cfa-miR-200a_MIMAT0009865,hsa-miR-200a-5p_MIMAT0001620,mmu-miR-200a-5p_MIMAT0004619	166	99	184	80	117	94	132	152	308	120	145	68	96	73	129	245	74	285	116	128	217	98	60	74	251	55	87	52	158	151
CATCTTACCGGACAGTGCTGG	rno-miR-200a-5p_MIMAT0017151	14	14	28	9	25	12	9	10	19	22	15	5	9	14	13	19	7	27	25	22	28	12	13	10	22	16	31	8	14	16
CATCGGGAATGTCGTGTCCGCC	ssc-mir-425_MI0013133	36	22	9	14	18	5	9	9	39	23	18	9	14	14	20	22	8	82	21	16	21	5	6	12	22	17	15	8	1	17
CATCATCGTCTCAAATGAGTCT	ssc-mir-136_MI0002452	66	71	58	78	85	91	74	56	129	66	87	57	56	38	49	80	35	190	65	48	131	68	72	34	35	61	80	62	67	86
CATAAAGTAGAAAGCACTA	ssc-mir-142_MI0013134	4	9	0	12	19	29	24	5	14	18	22	21	26	32	23	26	13	14	10	4	8	9	7	16	0	62	12	10	13	7
CAGTGGTTTTACCCTATGGTAG	ssc-mir-140_MI0002437	129	295	106	342	242	171	45	95	130	152	247	76	70	197	142	105	147	292	188	129	312	155	69	270	206	522	283	230	82	106
CAGTGCACTACAGAACTTTGT	ssc-mir-148a_MI0002418	10	13	8	6	12	10	21	6	11	18	5	5	7	10	7	20	5	34	7	10	12	8	9	10	9	1	6	7	4	19
CAGTAGTCTGCACATTGGTTA	ssc-mir-199a-1_MI0016621,ssc-mir-199a-2_MI0013093,ssc-mir-199b_MI0008219	111	66	66	93	87	87	31	23	32	74	59	40	27	85	58	44	35	106	57	74	61	55	74	73	65	128	127	112	33	57
CAGTAGTCTGCACATTGGTT	ssc-mir-199a-1_MI0016621,ssc-mir-199a-2_MI0013093,ssc-mir-199b_MI0008219	185	101	102	133	139	94	29	61	85	141	78	71	71	161	97	100	67	208	77	126	82	93	157	151	98	188	174	175	63	127
CAGGCTAGGAGAAGTGATTGGA	ssc-mir-664_MI0013123	21	39	8	27	12	10	3	5	21	10	21	3	5	24	15	16	27	1	9	12	29	22	17	10	12	8	19	12	7	10
CAGCATTGTACAGGGCTATGA	ssc-mir-103-1_MI0002448,ssc-mir-103-2_MI0013105	57	72	66	71	53	91	35	56	57	99	49	50	70	50	47	112	55	74	26	40	91	46	40	59	53	33	98	58	68	61
CAGCAGCACACTGTGGTTTGTAC	ssc-mir-497_MI0013139	21	10	31	23	25	25	6	5	10	19	16	13	4	12	4	9	8	7	4	22	17	20	8	27	11	10	18	20	6	5
CAGCAGCACACTGTGGTTTGTA	ssc-mir-497_MI0013139	18	12	18	23	33	16	17	9	40	19	17	18	16	15	12	19	10	39	33	11	32	15	16	8	13	46	20	16	10	20
CAGCAGCACACTGTGGTTTGT	ssc-miR-497_MIMAT0013926	27	16	15	33	38	33	22	19	13	17	25	28	14	33	23	12	10	60	21	12	24	22	13	16	7	60	45	27	18	32
CAGCAGCAATTCATGTTTTGA	ssc-mir-424_MI0013135	37	10	13	29	41	29	15	10	12	8	27	12	8	34	14	9	19	32	8	13	12	17	11	23	8	106	63	22	10	7
CACTAGATTGTGAGCTCCTGGAG	ssc-mir-28_MI0002430	15	8	20	8	19	6	8	10	1	12	9	12	7	13	11	23	3	16	18	13	4	10	11	2	19	8	9	4	15	33
CACTAGATTGTGAGCTCCTGGA	ssc-miR-28-3p_MIMAT0015211	1090	519	741	387	714	312	543	512	724	727	939	525	420	408	678	955	304	1258	797	984	427	470	597	263	750	211	358	269	564	662
CACTAGATTGTGAGCTCCTGG	ssc-mir-28_MI0002430	913	452	749	324	695	442	576	772	585	998	917	797	511	545	517	1443	347	943	1160	751	549	453	653	266	652	290	633	287	907	991
CACTAGATTGTGAGCTCCTG	ssc-mir-28_MI0002430	14	10	23	10	8	8	7	10	22	15	27	4	11	9	11	29	6	30	22	14	8	10	15	2	8	2	10	3	16	19
CACTAGATTGTGAGCTCCT	ssc-mir-28_MI0002430	14	8	10	10	2	2	4	7	13	5	8	7	11	7	6	6	12	6	7	7	5	14	4	5	8	1	1	4	4	10
CACGCTCATGCACACACCCACA	ssc-miR-574_MIMAT0013951	155	86	81	96	446	120	77	79	84	117	114	72	69	141	172	177	70	273	246	226	72	74	238	90	108	1187	737	99	51	128
CACGCTCATGCACACACCCAC	ssc-mir-574_MI0013161	23	9	2	14	67	26	13	26	5	4	10	10	6	23	21	32	8	36	56	49	12	9	29	20	21	140	98	18	10	16
CACGCTCATGCACACACCCA	ssc-mir-574_MI0013161	11	11	5	9	33	14	15	5	8	2	12	15	18	27	22	15	8	29	23	13	13	8	21	10	14	107	52	6	11	5
CACCCGTAGAACCGACCTTGCGG	ssc-mir-99b_MI0007077	17	4	6	45	9	14	3	24	9	2	0	10	3	11	9	10	14	0	29	5	21	13	3	15	29	27	13	15	8	10
CACCCGTAGAACCGACCTTGCG	ssc-miR-99b_MIMAT0006018	7850	4419	1684	12427	3566	7286	1047	3475	3150	3475	2162	1765	2270	5790	2982	2889	4132	1461	2088	3393	7457	6315	6633	7899	7926	4564	5920	5698	1830	3591
CACCCGTAGAACCGACCTTGC	ssc-mir-99b_MI0007077	3361	1733	952	8507	1760	5960	834	2634	1245	1651	883	1189	1005	3812	1252	1450	4796	1453	1201	2824	4182	3270	3635	4219	2536	2800	4863	3649	1020	1414
CACCCGTAGAACCGACCTTG	ssc-mir-99b_MI0007077	280	138	66	224	159	246	46	88	96	125	55	114	149	330	126	108	136	115	99	167	113	208	231	233	135	107	220	167	85	112
CACCCGTAGAACCGACCTT	ssc-mir-99b_MI0007077	16	4	0	16	9	19	0	8	5	3	2	0	8	19	13	9	18	4	2	9	14	14	24	19	5	1	11	22	1	10
CACCCGTAGAACCGACCT	ssc-mir-99b_MI0007077	15	9	9	16	5	9	0	7	1	6	4	4	7	16	5	13	8	4	0	6	17	10	12	11	6	5	9	16	3	3
CACATTACACGGTCGACCTCT	ssc-mir-323_MI0002433	16	6	5	13	9	24	9	13	13	9	15	13	22	16	14	6	6	17	2	20	33	11	15	20	11	2	11	15	9	8
CACAGGGTAGAACCACGGACA	ssc-mir-140_MI0002437	4	20	2	12	8	5	18	11	17	11	23	16	14	5	8	11	4	25	12	8	32	8	8	8	13	1	1	4	6	7
CAATCACTAATTCCACTGCCATCA	ENSSSCG00000027451	0	7	0	15	2	6	0	4	11	5	7	3	6	11	6	2	3	0	11	0	11	23	4	2	1	10	12	14	6	18
CAATCACTAATTCCACTGCCATC	ENSSSCG00000027451	22	80	72	149	30	54	23	66	148	49	49	31	36	90	61	29	43	33	111	32	96	88	27	36	59	79	45	39	72	41
CAACGGAATCCCAAAAGCAGCTGT	ssc-mir-191_MI0013095	71	29	18	49	96	56	14	13	15	35	17	21	8	59	31	10	50	38	62	40	20	43	52	48	26	149	145	53	19	32
CAACGGAATCCCAAAAGCAGCTG	ssc-miR-191_MIMAT0013876	471	318	59	766	444	877	76	125	86	176	91	98	108	699	160	150	449	136	246	298	372	321	412	641	270	1623	1230	741	122	200
CAACGGAATCCCAAAAGCAGCT	ssc-mir-191_MI0013095	1395	842	534	1745	886	1352	446	626	1099	935	480	374	694	1523	767	919	888	783	664	598	1009	752	771	1151	1726	2910	2471	1253	431	1066
CAACGGAATCCCAAAAGCAGC	ssc-mir-191_MI0013095	83	82	61	135	134	137	44	44	75	37	41	37	50	152	91	91	124	65	95	73	72	64	66	76	109	567	353	82	62	56
CAAATTCGTATCTAGGGGAAT	ssc-miR-10a-3p_MIMAT0022954	22	15	8	13	16	14	10	6	11	5	1	12	6	16	14	11	16	20	6	11	11	12	19	9	13	39	48	27	5	8
CAAAGTGCTTACAGTGCAGGTAG	ssc-miR-17-5p_MIMAT0007755	121	82	35	104	84	88	34	43	60	61	80	36	52	191	87	117	43	86	56	51	74	61	46	79	35	644	495	180	77	117
CAAAGTGCTGTTCGTGCAGGTAGT	bta-mir-93_MI0005050,cgr-mir-93_MI0020562,mmu-mir-93_MI0000581,ptr-mir-93_MI0003071,rno-mir-93_MI0000880	19	16	5	23	33	15	7	9	11	6	12	3	4	7	10	8	19	64	14	12	17	10	8	11	12	20	19	11	5	6
CAAAGTGCTGTTCGTGCAGGTAG	cfa-miR-93_MIMAT0006696,cgr-miR-93-5p_MIMAT0024013,eca-miR-93_MIMAT0013060,hsa-miR-93-5p_MIMAT0000093,mmu-miR-93-5p_MIMAT0000540,rno-miR-93-5p_MIMAT0000817	136	144	71	201	129	157	69	81	104	113	122	66	68	136	100	105	60	132	92	65	162	105	61	130	97	240	237	216	107	139
CAAAGTGCTGTTCGTGCAGGTA	bta-miR-93_MIMAT0003837	15	14	1	21	21	16	6	6	9	6	12	3	6	13	5	19	11	5	17	19	8	13	10	11	4	49	32	15	8	7
CAAAGCACACGGCCTGCAGAGA	ENSSSCG00000026843	26	13	11	13	18	11	5	5	3	16	14	7	13	10	3	8	8	18	6	17	29	20	14	13	16	4	4	7	5	12
CAAAGAATTCTCCTTTTGGGCTTT	ssc-mir-186_MI0002456	24	10	17	36	46	22	3	15	4	7	19	15	3	23	9	6	25	25	50	20	23	6	15	8	3	176	137	13	8	10
CAAAGAATTCTCCTTTTGGGCTT	ssc-miR-186_MIMAT0002162	120	72	39	129	225	181	72	65	65	60	109	48	34	124	99	75	94	213	340	170	139	74	99	66	41	1195	698	93	103	68
CAAAGAATTCTCCTTTTGGGCT	ssc-mir-186_MI0002456	526	362	277	429	636	487	173	202	221	165	318	194	197	519	235	304	385	661	488	417	311	229	252	262	193	1824	1044	321	371	265
CAAAGAATTCTCCTTTTGGGC	ssc-mir-186_MI0002456	144	161	103	285	202	331	101	143	143	74	187	141	100	402	168	187	243	218	116	195	243	147	158	257	128	421	303	298	147	106
CAAAGAATTCTCCTTTTGGG	ssc-mir-186_MI0002456	6	13	2	21	14	34	4	7	6	2	7	3	6	52	10	7	25	18	2	13	26	9	29	42	9	44	43	41	6	7
ATTGCACTTGTCTCGGTCTGA	bta-mir-25_MI0005067,cgr-mir-25_MI0020470,mmu-mir-25_MI0000689,ppy-mir-25_MI0003069,rno-mir-25_MI0000856	40	48	30	38	21	29	32	41	109	30	76	31	74	42	86	62	27	78	20	16	63	42	40	37	90	19	11	52	38	27
ATTGCACTTGTCCCGGCCTGT	ssc-mir-92a-1_MI0013125,ssc-mir-92a-2_MI0013124	60	49	86	15	48	9	87	53	130	67	33	41	27	23	33	82	6	119	45	28	28	34	12	16	89	36	24	14	83	66
ATTCCTGGAAATACTGTTCTT	ssc-mir-145_MI0002417	34	27	36	75	20	20	26	19	32	19	90	25	43	96	53	41	20	19	24	19	26	23	35	27	102	73	39	55	17	19
ATTCCTGGAAATACTGTTCT	ssc-mir-145_MI0002417	25	29	20	53	13	30	10	9	10	6	30	7	9	58	25	10	26	26	15	27	20	18	34	27	46	65	28	43	5	8
ATGTAGGGATGGAAGCCATGAA	ssc-mir-135-2_MI0002416	4	22	19	10	16	2	1	5	0	3	0	1	10	7	9	7	6	18	1	11	18	8	1	2	3	4	3	7	13	7
ATGGCACTGGTAGAATTCACTGT	ssc-mir-183_MI0002439	61	95	107	134	22	53	54	115	281	90	99	44	166	52	108	144	37	18	52	37	251	94	21	89	91	12	11	51	59	93
ATGGCACTGGTAGAATTCACTG	ssc-mir-183_MI0002439	48	131	134	152	45	74	50	114	212	85	62	24	109	71	85	87	72	45	72	81	237	75	9	99	87	29	14	74	75	47
ATGGCACTGGTAGAATTCACT	ssc-mir-183_MI0002439	109	174	179	252	39	136	197	178	297	84	158	51	230	145	147	135	107	92	64	44	501	123	21	176	79	22	10	102	87	41
ATGCCTTGAGTGTAGGACCGT	ssc-mir-532_MI0013150	37	27	7	8	11	11	12	16	20	23	5	9	8	22	12	18	7	28	3	12	21	25	19	14	15	5	15	8	11	8
ATGCACCTGGGCAAGGATTCTGA	ssc-mir-500_MI0013166	117	58	44	72	89	54	41	57	79	50	34	39	35	72	63	150	40	71	52	73	55	56	78	47	103	63	69	43	43	34
ATGCACCTGGGCAAGGATTCTG	ssc-mir-500_MI0013166	53	28	24	23	25	18	20	31	40	21	21	21	20	24	22	64	9	39	19	35	43	40	16	15	30	7	16	18	20	11
ATGCACCTGGGCAAGGATTCT	ssc-miR-500_MIMAT0013956	99	120	10	120	27	156	24	53	22	49	30	23	16	101	16	68	89	50	19	62	148	100	93	106	99	18	55	124	12	30
ATGCACCTGGGCAAGGATTCC	eca-mir-500-1_MI0012968,eca-mir-500-2_MI0012969,eca-mir-501_MI0012970	7	9	1	11	5	22	6	6	4	7	3	2	0	13	3	9	8	5	3	4	39	11	0	21	20	2	3	13	3	5
ATGACCTATGAATTGACAGAC	ssc-miR-215_MIMAT0010192	6	4	0	11	7	8	2	4	3	6	26	12	12	9	18	6	2	0	4	4	16	14	5	5	1	0	2	5	7	0
ATGAAGCACTGTAGCTCGGGAA	ssc-mir-143_MI0013098	12	8	9	5	30	6	5	2	14	3	63	3	5	3	14	2	12	19	10	11	6	15	8	5	23	13	3	3	1	10
ATCTTACTGGGCAGCATTGGA	ENSSSCG00000024128, bta-mir-200b_MI0005055,cgr-mir-200b_MI0020452,mmu-mir-200b_MI0000243,oan-mir-200b_MI0006745,rno-mir-200b_MI0000944	23	24	46	29	100	26	4	23	19	18	29	11	32	29	29	26	20	170	56	51	23	29	56	34	26	52	55	32	11	14
ATCTTACCGGACAGTGCTGGAT	bta-mir-200a_MI0005037,mmu-mir-200a_MI0000554,ppy-mir-200a_MI0014861,ptr-mir-200a_MI0008573,rno-mir-200a_MI0000943	27	21	9	19	21	6	9	8	15	7	5	6	4	12	6	26	4	32	18	9	22	21	7	9	9	12	12	12	15	13
ATCTTACCGGACAGTGCTGGA	bta-mir-200a_MI0005037,mmu-mir-200a_MI0000554,ppy-mir-200a_MI0014861,ptr-mir-200a_MI0008573,rno-mir-200a_MI0000943	7	12	7	13	13	7	2	11	21	5	6	1	6	4	11	10	4	7	8	9	16	4	5	8	15	6	6	3	13	14
ATCGGGAATGTCGTGTCCGCCC	ssc-miR-425-3p_MIMAT0013918	14	13	1	7	23	5	1	2	15	5	4	0	1	6	0	4	6	34	9	16	1	8	5	4	4	33	21	5	7	7
ATCATCGTCTCAAATGAGTCT	ssc-mir-136_MI0002452	50	51	33	31	51	60	13	25	46	27	13	18	14	29	31	29	26	21	26	24	34	39	23	11	18	25	32	39	37	36
ATCACTAATTCCACTGCCATCA	ENSSSCG00000027451	15	86	31	99	17	32	21	27	49	42	10	22	26	77	36	34	42	31	66	13	36	75	9	21	34	35	33	36	38	36
ATCACTAATTCCACTGCCATC	ENSSSCG00000027451	28	192	92	277	66	101	42	93	161	78	55	45	45	169	113	102	80	48	162	42	114	112	26	62	64	101	65	96	107	91
ATCACTAACCACACGGCCAGG	ssc-mir-34c-1_MI0013132,ssc-mir-34c-2_MI0022128	25	88	66	79	42	33	13	25	31	18	40	8	48	88	53	11	35	51	91	45	55	52	27	17	24	87	48	33	16	39
ATCACATTGCCAGGGATTTCCAAT	ssc-mir-23a_MI0002427	29	7	6	15	10	4	4	5	6	22	9	15	6	17	24	7	3	0	6	0	4	10	3	10	7	13	28	10	12	13
ATCACATTGCCAGGGATTTCCAA	ssc-mir-23a_MI0002427	69	30	47	29	28	15	22	35	47	52	40	46	12	43	43	79	11	14	33	4	22	26	12	19	27	50	91	38	27	43
ATCACATTGCCAGGGATTTCCA	ssc-mir-23a_MI0002427	286	175	351	253	151	271	350	289	410	365	263	279	203	315	358	628	137	214	188	63	338	183	105	180	321	375	437	325	386	278
ATCACATTGCCAGGGATTTCC	ssc-miR-23a_MIMAT0002133	835	654	780	589	515	752	815	666	912	636	707	648	381	867	762	1316	567	466	569	385	1353	697	366	456	1074	882	828	666	652	603
ATCACATTGCCAGGGATTTC	ssc-mir-23a_MI0002427	48	32	90	26	30	76	125	68	89	84	77	156	90	180	118	174	40	14	33	10	43	30	9	62	92	60	45	52	73	54
ATCACATTGCCAGGGATTT	ssc-mir-23a_MI0002427	5	11	25	5	2	13	35	10	25	26	7	38	31	50	34	39	5	0	5	5	4	5	1	9	13	7	8	9	17	10
ATCACATTGCCAGGGATTACCAC	ssc-mir-23b_MI0013112	108	99	143	109	138	82	49	267	262	74	160	62	39	57	38	107	51	113	128	107	151	91	54	83	263	112	136	87	79	43
ATCACATTGCCAGGGATTACCA	ssc-miR-23b_MIMAT0013893	211	286	389	255	208	243	441	650	789	400	375	163	178	189	205	402	112	163	186	116	673	229	85	232	1173	210	218	167	226	232
ATCACATTGCCAGGGATTACC	ssc-mir-23b_MI0013112	675	750	865	626	720	722	1014	1577	1195	489	1522	487	492	740	572	1214	464	868	494	393	2031	634	287	581	2653	669	779	528	465	514
ATCACATTGCCAGGGATTAC	ssc-mir-23b_MI0013112	30	38	17	30	19	38	68	92	74	29	70	33	61	65	58	101	19	36	24	12	66	29	8	46	128	51	36	32	29	23
ATCACATTGCCAGGGATT	ssc-mir-23a_MI0002427,ssc-mir-23b_MI0013112	4	5	31	7	8	7	57	17	39	18	20	57	36	32	42	76	4	16	6	4	11	4	1	8	15	9	9	4	12	9
ATATACAAGGACAAGCTCTCTGT	ssc-mir-381_MI0015912	46	38	11	29	62	32	40	21	21	18	28	11	15	14	20	9	14	69	19	54	52	29	31	7	16	28	29	22	19	31
ATATACAAGGACAAGCTCTCTG	ssc-mir-381_MI0015912	97	96	34	54	96	69	75	66	58	53	71	47	44	24	40	64	25	289	106	86	108	78	67	16	39	50	54	44	69	96
ATATACAAGGACAAGCTCTCT	ssc-mir-381_MI0015912	206	258	93	191	81	263	142	159	239	158	200	158	186	188	183	289	124	184	69	151	483	262	205	155	174	67	96	181	118	176
ATATACAAGGACAAGCTCTC	ssc-mir-381_MI0015912	8	7	2	7	3	5	13	6	18	15	17	26	9	13	9	29	4	0	6	2	20	17	8	4	10	4	1	5	9	12
ATATAATACAACCTGCTAAGTG	ssc-miR-374b-5p_MIMAT0013915	10	7	28	5	4	2	8	6	31	16	9	10	6	7	3	7	5	6	9	2	5	2	5	9	16	45	30	10	3	17
ATATAATACAACCTGCTAAGT	ssc-mir-374b_MI0013131	25	18	6	23	26	10	6	2	25	11	14	6	5	20	15	5	13	9	10	8	9	10	11	11	6	66	24	16	11	7
ATAGTAGACCGTATAGCGTACG	ssc-mir-411_MI0015908	42	47	26	24	48	66	25	25	58	26	24	17	30	23	27	25	26	27	25	33	57	37	22	23	27	76	69	35	17	32
ATAGTAGACCGTATAGCGTAC	ssc-mir-411_MI0015908	60	79	13	75	36	75	37	24	49	57	21	27	25	48	25	21	44	65	39	34	54	45	21	40	30	68	64	64	34	77
ATACCCTGTAGATCCGAATTTGTGT	ssc-mir-10a_MI0013101	40	20	8	31	33	18	1	6	6	2	5	0	3	7	4	14	69	26	15	95	18	33	56	31	22	16	15	12	6	8
ATACCCTGTAGATCCGAATTTGTG	ssc-mir-10a_MI0013101	39	27	17	24	52	17	8	13	10	17	20	15	8	18	16	11	34	142	46	72	33	39	59	34	22	56	42	23	13	19
ATACCCTGTAGATCCGAATTTGT	ssc-mir-10a_MI0013101	1373	772	385	1780	1484	2176	285	429	393	433	318	206	685	1271	447	712	2526	1286	577	2989	1620	1538	3866	1905	1075	1479	1974	1618	442	544
ATACCCTGTAGATCCGAATTTG	ssc-mir-10a_MI0013101	141	73	43	97	173	113	43	64	62	68	54	43	99	127	81	89	154	232	82	164	97	151	255	143	93	120	187	144	65	44
ATACCCTGTAGATCCGAATTT	ssc-mir-10a_MI0013101	6	10	6	10	5	10	1	3	2	7	5	2	3	11	7	8	23	34	1	9	12	16	18	13	9	9	14	17	3	5
ATAATACATGGTTAACCTCTTT	ENSSSCG00000027094, eca-mir-655_MI0012914,ggo-mir-655_MI0020701,hsa-mir-655_MI0003677,ppy-mir-655_MI0015130,ptr-mir-655_MI0020580	10	5	15	16	24	15	8	7	7	9	15	7	8	5	5	7	8	26	25	17	9	3	13	5	3	90	29	8	17	8
AGTGGGGAACCCTTCCATGAGGA	ssc-mir-491_MI0017993	11	17	5	32	96	12	3	5	4	5	27	1	21	16	47	0	17	133	59	33	26	21	14	10	1	227	60	14	5	14
AGTGGGGAACCCTTCCATGAGG	ssc-miR-491_MIMAT0020592	27	30	38	56	193	62	14	25	20	14	110	13	79	106	91	25	46	229	128	100	42	24	112	44	14	638	354	46	18	14
AGTGCATGACAGAACTTGG	ssc-mir-152_MI0013104	35	31	12	19	22	35	27	15	23	22	18	16	12	44	30	26	33	16	9	11	32	21	25	23	14	57	47	34	19	19
AGTGCATCACAGAACTTTGT	ssc-mir-148b_MI0013118	551	591	768	277	171	177	567	683	1175	832	601	485	928	286	564	1026	134	250	169	245	1127	492	155	290	748	96	98	233	576	709
AGTGCATCACAGAACTTTG	ssc-mir-148b_MI0013118	19	17	4	12	3	8	18	18	15	23	18	27	100	45	32	22	10	0	6	6	18	18	11	11	20	4	2	10	26	15
AGTGCACTACAGAACTTTGT	ssc-mir-148a_MI0002418	1869	2352	1422	1303	2097	1110	1921	1153	1482	1790	1430	1201	2094	1068	1772	2425	888	4320	711	2588	1957	2275	1707	1552	885	205	671	968	1408	2060
AGTGCACTACAGAACTTTG	ssc-mir-148a_MI0002418	50	42	14	30	31	44	19	17	24	24	16	18	62	54	39	30	31	24	19	43	26	40	38	34	20	35	35	39	26	19
AGGTTACCCGAGCAACTTTGCATC	cgr-miR-409-5p_MIMAT0023950	34	20	9	31	14	24	5	14	25	26	18	12	6	11	21	4	7	0	1	11	48	13	14	8	41	8	10	12	4	2
AGGTTACCCGAGCAACTTTGCAT	bta-miR-409a_MIMAT0009310,eca-miR-409-5p_MIMAT0013151,hsa-miR-409-5p_MIMAT0001638,mml-miR-409-5p_MIMAT0006314,mmu-miR-409-5p_MIMAT0004746,oar-miR-409-5p_MIMAT0019327,ppy-miR-409-5p_MIMAT0015875,rno-miR-409a-5p_MIMAT0003204	84	52	8	172	18	231	4	30	36	36	16	13	13	65	22	32	53	25	10	20	65	71	74	108	68	11	28	209	10	31
AGGGTTGGGCGGAGGCTTTCC	ssc-miR-296-3p_MIMAT0022958	18	7	22	5	8	3	9	9	12	6	7	7	1	4	0	9	5	10	10	6	3	12	7	4	23	19	10	2	2	1
AGGGCTTAGCTGCTTGTGAGCA	ssc-mir-27a_MI0002442	78	39	35	24	83	27	55	34	56	39	46	84	81	47	84	102	24	84	25	42	78	59	41	25	30	17	67	21	46	45
AGGGCTTAGCTGCTTGTGAGC	ssc-mir-27a_MI0002442	14	4	12	2	16	2	6	3	6	12	6	23	13	3	18	21	3	18	5	12	15	12	4	9	3	11	9	6	13	18
AGGCAGTGTAGTTAGCTGATTGC	ssc-miR-34c_MIMAT0013916	5638	18446	15854	24312	9824	10635	7146	9280	11426	13800	5402	5667	8048	16709	10135	9036	9383	7150	33415	8612	17531	12855	5334	5965	5445	18829	11587	11507	18797	22186
AGGCAGTGTAGTTAGCTGATTG	ssc-mir-34c-1_MI0013132,ssc-mir-34c-2_MI0022128	1104	4079	1480	4157	1790	2469	1163	1139	1056	1379	774	855	3730	4487	2736	1227	2035	1545	4514	1991	2241	2910	1577	1129	691	2803	2014	2068	2461	1912
AGGCAGTGTAGTTAGCTGATT	ssc-mir-34c-1_MI0013132,ssc-mir-34c-2_MI0022128	821	2878	956	1743	998	815	476	468	575	621	519	541	2216	2754	1896	823	1072	1378	2597	1165	1014	1900	785	433	255	1622	1150	928	1396	1103
AGGCAGTGTAGTTAGCTGAT	ssc-mir-34c-1_MI0013132,ssc-mir-34c-2_MI0022128	73	249	53	131	63	81	58	35	44	33	29	53	254	300	207	67	111	38	172	120	67	154	84	42	24	158	108	86	119	81
AGGCAGTGTAGTTAGCTGA	ssc-mir-34c-1_MI0013132,ssc-mir-34c-2_MI0022128	15	57	10	35	14	18	7	9	13	3	8	7	46	82	33	4	45	0	36	11	18	39	19	13	5	56	34	19	16	26
AGGCAAGATGCTGGCATAGCTGT	ssc-mir-31_MI0022127	108	36	51	85	98	97	43	53	40	56	47	52	55	124	76	124	60	174	35	46	66	71	87	92	65	77	211	85	30	42
AGGCAAGATGCTGGCATAGCTG	ssc-miR-31_MIMAT0025360	53	25	28	28	47	69	27	29	39	39	33	21	36	76	57	114	21	67	36	33	45	41	32	27	35	46	122	45	9	20
AGGCAAGATGCTGGCATAGCT	ssc-mir-31_MI0022127	43	21	17	17	33	23	20	16	9	22	20	16	20	51	31	42	36	43	24	17	21	34	29	30	19	42	96	37	18	14
AGGACTGTCAAACCTGAGAAT	ENSSSCG00000021103	32	14	0	5	7	5	4	2	2	5	8	12	12	12	7	11	5	8	5	5	11	9	4	10	4	5	16	7	6	3
AGGAAGCCCTGGAGGGGCTGGAGG	ssc-miR-671-5p_MIMAT0025381	11	9	6	17	15	10	12	5	9	27	20	18	3	7	17	16	2	12	12	5	37	5	4	9	2	33	27	5	16	7
AGCTTATCAGACTGATGTTGACT	ssc-mir-21_MI0002459	67	32	127	40	68	14	66	31	120	49	59	41	52	10	18	81	29	135	71	44	55	40	22	12	35	17	31	20	41	52
AGCTTATCAGACTGATGTTGAC	ssc-mir-21_MI0002459	357	284	405	264	405	178	207	164	315	252	446	292	208	228	377	296	192	534	314	250	269	217	134	131	240	203	280	152	291	333
AGCTTATCAGACTGATGTTGA	ssc-mir-21_MI0002459	272	242	466	175	425	132	477	199	398	267	302	244	283	192	252	492	172	1032	282	316	303	210	164	140	260	184	181	126	264	278
AGCTTATCAGACTGATGTTG	ssc-mir-21_MI0002459	10	10	21	2	26	9	56	23	19	15	17	22	13	10	14	34	10	45	15	12	26	11	10	6	19	8	10	9	19	19
AGCTCGGTCTGAGGCCCCTCAGT	ssc-miR-423-3p_MIMAT0013881	188	174	69	123	158	117	52	90	128	115	68	41	42	108	85	108	43	133	63	130	126	148	95	161	216	63	133	128	38	109
AGCTACATTGTCTGCTGGGTTTCA	ssc-mir-221_MI0008221	13	10	5	13	3	6	0	6	1	3	7	4	6	16	10	31	6	1	8	12	5	4	9	3	8	11	39	27	12	15
AGCTACATTGTCTGCTGGGTTTC	ssc-mir-221_MI0008221	479	302	258	354	277	232	114	264	274	147	325	256	113	517	519	488	115	322	191	321	334	211	296	290	433	182	640	536	242	194
AGCTACATTGTCTGCTGGGTTT	ssc-miR-221-3p_MIMAT0007762	182	115	103	125	253	175	76	75	89	69	125	141	126	297	203	153	74	278	95	142	97	90	102	110	136	243	284	163	112	66
AGCTACATTGTCTGCTGGGTT	ssc-mir-221_MI0008221	19	22	14	17	38	20	9	8	10	7	15	15	22	34	31	14	7	13	7	11	4	10	10	14	6	17	14	20	9	7
AGCTACATCTGGCTACTGGGTCTCT	ssc-mir-222_MI0013151	205	82	143	60	66	51	86	56	183	70	205	136	77	86	231	340	9	39	50	78	199	66	109	62	97	22	124	44	50	34
AGCTACATCTGGCTACTGGGTCTC	ssc-miR-222_MIMAT0013942	120	74	101	64	31	45	73	31	128	60	135	115	42	96	142	255	11	71	33	36	152	33	43	53	130	39	108	49	49	43
AGCTACATCTGGCTACTGGGTCT	ssc-mir-222_MI0013151	24	14	18	21	30	27	35	11	18	13	24	26	28	32	43	37	14	23	52	16	31	5	9	18	26	49	79	17	19	24
AGCTACATCTGGCTACTGGGT	ssc-mir-222_MI0013151	2	1	1	1	12	3	7	3	1	7	11	10	8	14	14	5	8	13	10	9	2	3	4	5	5	15	11	6	9	4
AGCAGCATTGTACAGGGCTATGAG	oan-mir-103-1_MI0006930	22	30	14	29	43	20	9	11	25	22	20	15	31	10	24	36	4	29	12	20	18	20	18	29	42	12	26	15	18	15
AGCAGCATTGTACAGGGCTATGAAA	ssc-mir-103-2_MI0013105	53	44	32	49	85	39	28	30	32	49	49	33	55	60	70	83	18	10	36	48	78	37	30	39	20	25	67	33	47	34
AGCAGCATTGTACAGGGCTATGAA	ssc-mir-103-1_MI0002448,ssc-mir-103-2_MI0013105	434	579	522	458	990	397	327	320	633	467	656	319	716	422	610	840	299	749	294	568	784	403	378	360	448	249	685	397	460	563
AGCAGCATTGTACAGGGCTATGA	ssc-miR-103_MIMAT0002154	6812	8661	8802	7385	10614	7572	4948	8541	13589	14928	8532	6314	9524	7311	8804	16527	5326	8491	7487	6548	13756	6765	6487	6923	11172	3421	11435	6593	6719	9190
AGCAGCATTGTACAGGGCTATG	ssc-mir-103-1_MI0002448,ssc-mir-103-2_MI0013105	546	608	489	458	785	588	408	515	953	834	569	442	628	581	548	904	297	578	377	373	674	511	403	500	634	196	518	527	378	491
AGCAGCATTGTACAGGGCTATCA	ssc-miR-107_MIMAT0002155	16	33	18	57	33	44	18	33	76	39	34	11	42	32	28	25	27	27	29	28	42	28	15	38	86	25	44	36	19	15
AGCAGCATTGTACAGGGCTATC	ssc-mir-107_MI0002449	49	104	64	85	87	47	31	51	149	76	59	18	21	63	46	94	30	123	54	64	63	49	10	79	94	33	49	47	25	38
AGCAGCATTGTACAGGGCTAT	ssc-mir-103-1_MI0002448,ssc-mir-103-2_MI0013105,ssc-mir-107_MI0002449	44	45	77	44	69	37	25	47	56	48	31	16	20	36	32	52	22	62	39	26	35	35	21	37	35	29	53	44	11	36
AGCAGCACACTGTGGTTTGTAC	ssc-mir-497_MI0013139	21	13	4	13	14	10	1	8	7	15	11	8	6	6	5	1	4	32	18	7	18	14	10	11	11	3	12	9	7	14
AGAGGTAGTAGGTTGCATAGTTT	ssc-let-7d_MI0022120	26	18	17	16	12	14	13	11	5	22	16	6	10	18	20	10	7	8	5	19	23	24	13	21	11	17	17	16	6	17
AGAGGTAGTAGGTTGCATAGTT	ssc-let-7d-5p_MIMAT0025356	240	147	152	203	203	195	150	140	183	173	181	114	173	219	198	233	89	216	159	165	129	147	156	230	227	152	180	181	119	197
AGAGGTAGTAGGTTGCATAGT	ssc-let-7d_MI0022120	98	62	61	74	67	54	87	64	88	54	88	47	89	96	96	114	39	57	41	55	108	56	52	85	72	34	57	51	62	48
AGACCCTGGTCTGCACTCTATCT	ssc-miR-504_MIMAT0013931	5	18	16	36	44	22	7	7	18	7	4	2	5	12	9	6	6	13	15	31	21	15	9	14	26	19	10	7	4	4
AGACCCTGGTCTGCACTCTATC	ssc-mir-504_MI0013143	47	177	142	187	240	83	32	51	171	55	101	24	47	50	75	62	55	134	134	113	86	84	11	47	93	64	38	76	55	31
AGACCCTGGTCTGCACTCTAT	ssc-mir-504_MI0013143	9	33	16	43	38	26	13	8	19	7	26	2	39	30	29	7	18	14	12	21	13	14	6	18	31	16	22	8	13	5
ACTGGACTTGGAGTCAGAAGGCT	bta-mir-378-2_MI0013052	202	39	24	50	97	23	20	15	33	11	26	13	12	29	28	40	35	154	12	90	51	46	181	53	133	18	59	47	21	21
ACTGGACTTGGAGTCAGAAGGCC	ssc-mir-378-1_MI0013088,ssc-mir-378-2_MI0016622	28	8	7	11	12	5	3	5	17	4	7	3	1	11	13	11	4	42	4	25	14	10	0	13	43	3	8	10	1	5
ACTGGACTTGGAGTCAGAAGGC	ssc-miR-378_MIMAT0013868	806	280	141	296	619	88	89	154	265	93	382	168	101	567	294	365	205	983	122	389	375	255	500	290	718	185	372	169	140	70
ACTGGACTTGGAGTCAGAAGG	ssc-mir-378-1_MI0013088,ssc-mir-378-2_MI0016622	91	24	7	19	52	4	15	19	15	17	26	12	18	20	19	24	18	134	7	22	25	16	36	13	37	12	34	19	12	3
ACTGGACTTGGAGTCAGAAGAC	ENSSSCG00000028003	23	5	8	11	18	6	1	12	14	3	13	10	0	18	8	21	4	37	8	14	21	11	0	18	43	8	11	4	6	5
ACTGGACTTGGAGTCAGAAG	ssc-mir-378-1_MI0013088,ssc-mir-378-2_MI0016622	34	16	8	16	34	11	11	7	11	2	24	3	14	18	23	24	8	34	10	7	14	15	20	14	10	13	25	14	11	8
ACTAGATTGTGAGCTCCTGG	ssc-mir-28_MI0002430	17	4	12	5	7	7	11	9	9	17	10	10	2	7	5	13	7	19	9	23	12	6	7	7	9	7	4	5	14	17
ACTAGACTGAAGCTCCTTGAGGA	ssc-mir-151_MI0013100	22	23	30	21	32	9	9	15	27	18	35	12	36	12	38	22	8	35	15	36	51	24	23	13	21	6	7	15	13	13
ACTAGACTGAAGCTCCTTGAGG	ssc-mir-151_MI0013100	76	57	67	43	63	21	53	51	89	59	68	63	80	41	56	137	21	179	58	117	82	62	63	29	66	19	29	31	47	56
ACTAGACTGAAGCTCCTTGAG	ssc-mir-151_MI0013100	32	14	42	6	34	6	36	13	37	20	23	17	23	14	21	31	10	153	18	58	28	24	25	5	17	3	11	6	24	20
ACGCCCTTCCCCCCCTTCTTCA	ssc-miR-1249_MIMAT0025385	15	13	9	20	5	15	6	19	6	18	6	5	4	7	5	3	16	4	19	5	14	28	22	14	10	23	83	9	11	6
ACCTGGCATACAATGTAGATTTCTGT	ssc-miR-221-5p_MIMAT0022949	91	46	9	56	39	52	19	5	34	21	20	38	48	68	42	49	16	0	14	54	58	25	38	34	20	11	62	41	22	34
ACCTGGCATACAATGTAGATTTCT	ssc-mir-221_MI0008221	39	18	7	26	31	20	14	14	36	38	20	15	16	28	24	7	14	94	6	17	23	26	17	17	10	3	17	22	11	22
ACCTGGCATACAATGTAGATTTC	ssc-mir-221_MI0008221	24	18	14	21	29	8	6	13	19	24	4	7	5	9	9	15	10	16	7	11	24	11	7	15	9	2	11	12	13	9
ACCGCACTGTGGGTACTTGCTG	bta-mir-106b_MI0009724,cgr-mir-106b_MI0020379,mmu-mir-106b_MI0000407,ptr-mir-106b_MI0003070,rno-mir-106b_MI0000889	13	11	13	1	13	4	9	9	27	19	17	12	26	11	16	22	3	10	3	12	11	17	8	3	8	1	3	5	8	9
ACCGCACTGTGGGTACTTGCT	bta-mir-106b_MI0009724,cgr-mir-106b_MI0020379,mmu-mir-106b_MI0000407,ptr-mir-106b_MI0003070,rno-mir-106b_MI0000889	10	10	5	6	6	3	6	3	9	3	8	10	21	7	14	13	3	2	1	8	14	13	4	5	4	0	0	4	0	5
ACCCTGTAGATCCGAATTTGTGTA	ssc-mir-10a_MI0013101	47	5	0	41	25	28	1	8	2	3	12	2	16	17	11	9	31	6	2	41	25	24	72	31	16	37	40	36	4	14
ACCCTGTAGATCCGAATTTGTGT	ssc-mir-10a_MI0013101	19055	9872	1716	26189	13218	32446	1225	4487	1826	3114	1553	1717	4393	14497	2566	5364	31749	9158	4769	34924	20304	23937	58012	23192	16618	20177	35766	22524	3402	4375
ACCCTGTAGATCCGAATTTGTG	ssc-mir-10a_MI0013101	6583	3527	2331	5630	7117	5761	2168	2346	2933	3211	2539	1447	3798	5296	3147	4744	6825	11031	4036	8326	4285	6942	9903	6243	4525	8901	8283	7566	3062	4577
ACCCTGTAGATCCGAATTTGT	ssc-mir-10a_MI0013101	13396	6783	2105	21270	10194	29460	1971	3905	1642	2780	2214	2006	6478	23689	3834	5181	31091	8254	4192	26347	17188	14514	54323	27919	9721	21308	30814	32754	4072	4179
ACCCTGTAGATCCGAATTTG	ssc-mir-10a_MI0013101	104	34	51	87	87	92	43	48	43	29	50	47	167	245	110	78	130	123	54	94	60	96	196	141	77	120	175	159	49	49
ACCCTGTAGATCCGAATTT	ssc-mir-10a_MI0013101	15	10	10	27	14	44	3	5	6	4	20	1	18	68	17	6	29	22	6	10	13	16	38	29	9	27	37	54	6	2
ACCCTGTAGATCCGAATT	ssc-mir-10a_MI0013101	28	18	5	33	15	66	3	9	3	0	1	7	17	85	7	8	51	9	6	31	32	25	90	38	15	38	57	82	4	3
ACCCTGTAGAACCGAATTTGTGT	ssc-mir-10b_MI0013102	17722	9744	3147	20302	15222	34353	2682	4849	3717	5604	5964	5442	7827	15067	6401	7078	23451	12316	6315	49557	23775	17062	38576	12422	11216	23605	23657	16340	4087	6538
ACCCTGTAGAACCGAATTTGTG	ssc-mir-10b_MI0013102	9276	4694	4796	5516	8723	5174	4929	2860	4357	5721	9805	4841	8260	4676	7845	7817	5402	14031	5572	11647	6514	7075	8449	3066	4299	6396	5295	4162	4003	6791
ACCCTGTAGAACCGAATTTGT	ssc-mir-10b_MI0013102	8079	4699	1651	12627	5746	14539	1403	2044	1269	1945	2456	2542	5549	11456	3629	3363	12250	5037	2619	17633	8783	6901	18927	7396	3619	10047	9911	11644	2418	2781
ACCCTGTAGAACCGAATTTG	ssc-mir-10b_MI0013102	95	58	47	77	72	50	37	44	29	30	79	85	197	151	152	92	66	128	54	110	45	84	101	44	28	70	60	55	33	39
ACCCGTAGATCCGATCTTGT	ssc-mir-99a_MI0013114	5	24	0	39	2	57	6	16	6	7	10	7	3	55	4	13	19	2	7	4	31	26	21	49	59	37	23	45	1	7
ACCCGTAGATCCGAACTTGTGT	cgr-mir-100_MI0020376	26	35	5	50	20	65	5	26	5	38	3	29	59	70	22	48	50	2	16	29	65	58	35	22	60	43	66	41	26	39
ACCCGTAGATCCGAACTTGTGC	ssc-mir-100_MI0013128	16	16	9	57	14	57	2	26	19	21	18	21	6	34	13	20	17	5	5	11	37	28	22	26	42	19	20	26	18	19
ACCCGTAGATCCGAACTTGTG	ssc-mir-100_MI0013128	50	51	53	86	25	35	31	41	68	61	147	38	71	43	47	50	26	38	26	51	153	36	128	46	53	48	38	58	61	59
ACCCGTAGATCCGAACTTGT	ssc-mir-100_MI0013128	68	72	18	213	36	512	28	25	16	49	25	25	63	311	30	25	213	18	18	81	229	119	190	223	39	138	183	258	17	46
ACCCGTAGAACCGACCTTGCG	ssc-mir-99b_MI0007077	108	56	23	172	38	112	14	53	42	48	29	44	28	92	49	66	58	16	31	49	121	86	97	143	128	69	79	98	30	40
ACCCGTAGAACCGACCTTGC	ssc-mir-99b_MI0007077	37	21	11	86	11	61	14	40	10	25	8	20	11	54	13	18	36	8	7	23	46	29	36	56	36	18	44	34	14	22
ACCATCGACCGTTGATTGTACC	ssc-mir-181a-1_MI0010686	206	247	123	107	34	52	77	88	192	97	226	55	71	69	110	108	81	123	19	54	244	213	42	122	208	13	43	73	39	85
ACCATCGACCGTTGATTGTAC	ssc-mir-181a-1_MI0010686	46	55	25	27	8	8	32	10	21	18	30	15	34	38	32	33	24	41	5	5	51	44	13	31	29	9	14	22	9	25
ACCATCGACCGTTGATTGTA	ssc-mir-181a-1_MI0010686	25	26	5	6	14	11	77	4	40	38	25	36	65	20	40	72	7	5	12	2	18	15	4	15	15	3	5	3	14	20
ACCATCGACCGTTGAGTGGACC	ssc-mir-181c_MI0002438	35	76	21	41	31	22	19	30	81	29	38	13	7	22	13	24	41	30	32	20	52	41	14	35	67	8	27	42	23	34
ACCATCGACCGTTGAGTGGAC	ssc-mir-181c_MI0002438	19	36	7	25	16	14	9	11	15	24	23	8	8	12	9	11	18	20	11	5	18	25	7	24	13	8	11	13	9	12
ACCACAGGGTAGAACCACGGACA	ssc-mir-140_MI0002437	2136	3142	3686	1747	3389	1348	3471	2716	3365	3429	6017	2699	2950	1403	3385	4063	1018	6002	2593	3979	7643	2810	1631	963	4899	255	641	981	1382	2642
ACCACAGGGTAGAACCACGGAC	ssc-mir-140_MI0002437	3361	5221	4298	2598	4076	1748	3300	3725	4013	3818	6627	3273	2340	1515	3528	4178	1638	9607	3460	4950	8103	4287	1412	1846	5855	433	1088	1313	1823	2941
ACCACAGGGTAGAACCACGGA	ssc-mir-140_MI0002437	1307	2394	1464	1659	2468	1364	1574	1381	1483	1209	2340	1126	1248	1320	1607	1466	1488	5347	2204	2330	3565	1593	1068	1077	2020	756	953	958	814	854
ACCACAGGGTAGAACCACGG	ssc-mir-140_MI0002437	22	31	10	22	40	29	14	16	29	13	22	8	6	31	16	14	16	32	14	24	28	15	22	27	22	31	31	36	10	14
ACCACAGGGTAGAACCACG	ssc-mir-140_MI0002437	12	21	3	24	12	11	10	14	14	14	16	8	6	25	17	8	9	6	6	19	34	24	20	23	19	4	7	13	10	6
ACATGCCTTGAGTGTAGGACCGT	ssc-mir-532_MI0013150	26	13	25	3	7	15	7	13	14	23	10	16	9	11	20	45	3	8	10	11	24	14	19	7	11	1	11	2	6	15
ACAGTAGTCTGCACATTGGTTA	ssc-miR-199a-3p_MIMAT0013875	615	238	204	473	529	452	120	156	174	354	244	273	181	513	289	274	242	474	304	419	233	377	428	441	295	1099	884	556	194	407
ACAGTAGTCTGCACATTGGTT	ssc-mir-199a-1_MI0016621,ssc-mir-199a-2_MI0013093,ssc-mir-199b_MI0008219	1363	518	556	672	1141	921	286	416	561	977	528	529	407	1041	618	632	434	1390	763	835	503	667	1012	903	572	1786	1681	987	453	923
ACAGTAGTCTGCACATTGGT	ssc-mir-199a-1_MI0016621,ssc-mir-199a-2_MI0013093,ssc-mir-199b_MI0008219	28	16	23	13	25	25	6	7	13	24	11	10	12	48	8	18	19	16	16	23	21	21	17	23	12	90	69	29	9	21
ACAGTACTGTGATAACTGAAG	ssc-mir-101-1_MI0010678,ssc-mir-101-2_MI0010679	11	9	5	1	12	5	8	2	1	3	21	19	18	5	25	7	8	11	11	4	12	6	1	6	3	7	3	1	9	9
ACAGGGTAGAACCACGGACAGGA	ENSSSCG00000028710_ssc-mir-140	38	94	37	51	77	31	37	64	49	31	107	28	74	36	63	62	27	89	72	62	159	38	32	51	64	30	23	22	30	35
ACAGGGTAGAACCACGGACAGG	ssc-mir-140_MI0002437	26	17	14	13	23	12	20	21	19	13	22	14	23	13	18	21	6	36	13	19	41	6	13	17	28	10	6	8	12	11
ACAGCAGGCACAGACAGGCAGT	ssc-mir-214_MI0002441	103	35	23	48	79	65	39	33	49	67	49	29	31	69	51	59	26	94	55	79	78	38	36	94	38	83	131	53	20	57
ACAGCAGGCACAGACAGGCAG	ssc-miR-214_MIMAT0002147	12	6	3	9	15	19	4	10	10	11	6	9	8	9	1	12	4	8	11	11	12	6	12	19	12	11	32	11	5	11
ACAAGTCAGGCTCTTGGGACCTA	ssc-mir-125b-2_MI0002414	83	173	43	110	96	94	21	42	72	66	79	24	27	63	52	38	36	49	37	71	96	98	64	82	100	36	55	66	29	68
ACAAGTCAGGCTCTTGGGACCT	ssc-mir-125b-2_MI0002414	258	389	118	220	334	282	121	158	177	155	171	87	99	178	102	168	221	271	137	321	265	256	221	265	265	189	196	249	139	134
ACAAGTCAGGCTCTTGGGACC	ssc-mir-125b-2_MI0002414	701	1286	890	499	988	671	420	938	1224	637	995	539	491	518	480	770	367	1004	438	826	1444	968	595	573	957	180	323	481	476	659
ACAAGTCAGGCTCTTGGGAC	ssc-mir-125b-2_MI0002414	64	116	237	57	124	111	68	172	116	114	147	104	115	108	84	185	74	142	112	115	164	68	92	92	90	35	70	77	108	91
AATTGCACGGTATCCATCTGTA	ssc-mir-363-1_MI0014771,ssc-mir-363-2_MI0022147	12	43	20	40	41	54	28	17	23	25	18	7	33	31	21	14	14	25	28	35	41	26	6	20	26	71	13	13	14	24
AATTGCACGGTATCCATCTGT	ssc-mir-363-1_MI0014771,ssc-mir-363-2_MI0022147	5	19	0	5	18	12	17	5	27	15	11	3	3	7	5	9	1	47	4	23	24	8	3	5	11	11	7	9	0	7
AATGGCGCCACTAGGGTTGTGC	ssc-mir-652_MI0015919	7	11	14	4	23	9	7	5	6	8	11	10	4	22	11	29	2	18	22	11	5	6	3	15	6	16	19	5	13	19
AATGCACCTGGGCAAGGATTCT	ssc-mir-500_MI0013166	23	15	3	19	11	14	6	7	17	7	3	10	4	17	14	35	10	10	5	11	19	20	26	18	40	6	8	21	8	11
AATGACACGATCACTCCCGTTGAGT	ssc-mir-425_MI0013133	21	7	9	16	62	6	4	4	10	6	17	8	20	13	19	9	5	87	38	21	5	8	9	7	6	45	15	12	9	16
AATGACACGATCACTCCCGTTGAG	ssc-mir-425_MI0013133	9	2	1	9	25	7	22	2	2	7	12	5	3	14	12	7	3	26	11	8	2	2	7	5	1	15	8	5	13	5
AATCCTTGGAACCTAGGTGTGAGT	ssc-mir-362_MI0015913	62	23	30	37	90	38	9	11	24	22	25	17	14	55	22	56	22	83	34	28	36	27	32	21	20	33	56	36	14	26
AATCCTTGGAACCTAGGTGTGAG	ssc-mir-362_MI0015913	11	10	2	7	16	11	5	2	17	7	4	2	1	14	3	10	5	6	11	2	4	10	3	7	5	14	17	12	1	4
AATCATTCACGGACAACACTTT	ssc-mir-382_MI0015911	65	45	43	64	49	75	35	40	70	31	58	27	56	57	87	52	23	42	16	46	100	68	53	36	58	20	21	64	17	22
AATCATTCACGGACAACACTT	ssc-mir-382_MI0015911	49	39	34	47	30	52	41	55	91	17	62	24	61	36	58	57	20	55	28	24	85	41	34	40	61	10	12	45	29	33
AATCACTAATTCCACTGCCATCA	ENSSSCG00000027451	21	83	35	107	34	25	10	37	59	57	41	22	21	80	58	40	26	21	89	19	40	68	15	16	16	75	49	43	44	42
AATCACTAATTCCACTGCCATC	ENSSSCG00000027451	136	818	622	1189	260	388	213	538	932	361	305	216	201	738	504	438	370	258	807	262	806	603	132	335	328	565	366	396	506	424
AATCACTAACCACACGGCCAGG	ssc-mir-34c-1_MI0013132,ssc-mir-34c-2_MI0022128	14	64	43	50	50	24	5	17	48	24	39	6	44	62	50	22	24	22	52	35	42	58	20	24	22	65	38	20	15	43
AATACTGCCTGGTAATGATGAC	cgr-mir-200b_MI0020452,ggo-mir-200b_MI0020847,hsa-mir-200b_MI0000342,mmu-mir-200b_MI0000243,rno-mir-200b_MI0000944	94	72	71	92	94	74	32	46	66	51	32	33	45	86	62	73	43	166	33	51	73	60	64	141	121	26	55	74	37	51
AATACTGCCTGGTAATGATGA	ENSSSCG00000024128, bta-mir-200b_MI0005055,cgr-mir-200b_MI0020452,mmu-mir-200b_MI0000243,oan-mir-200b_MI0006745,rno-mir-200b_MI0000944	12	4	17	11	13	11	11	5	10	2	2	2	12	14	13	23	4	4	6	4	7	7	12	24	25	2	3	16	5	1
AAGGAGCTTACAATCTAGCTGGG	ssc-miR-708-5p_MIMAT0013945	11	20	4	16	9	4	11	2	1	24	9	4	5	13	17	24	2	17	3	6	9	5	2	5	9	17	16	6	14	4
AAGGAGCTCACAGTCTATTGAG	ssc-miR-28-5p_MIMAT0002136	20	15	15	25	45	43	31	13	4	31	62	12	14	42	30	53	30	70	25	39	23	18	33	16	33	84	51	27	39	26
AAGGAGCTCACAGTCTATTGA	ssc-mir-28_MI0002430	445	486	246	442	260	438	414	442	294	598	595	419	461	799	449	690	306	433	187	334	595	489	505	535	761	126	169	644	403	607
AAGGAGCTCACAGTCTATTG	ssc-mir-28_MI0002430	70	69	68	44	35	48	44	47	47	70	54	56	69	97	49	104	39	29	31	53	58	59	61	47	65	25	18	76	48	130
AAGCTGCCAGTTGAAGAACTGT	ssc-miR-22-3p_MIMAT0015710	106	89	116	90	125	87	73	55	154	81	239	73	60	98	159	171	57	114	67	53	228	107	60	68	136	214	160	61	63	81
AAGCTGCCAGTTGAAGAACTGC	mdo-miR-22_MIMAT0004092	20	19	20	15	22	13	15	23	60	17	72	19	1	17	31	43	7	15	16	13	47	24	0	13	31	36	31	9	10	22
AAGCTGCCAGTTGAAGAACT	ssc-mir-22_MI0014770	33	28	42	11	14	7	32	19	68	20	52	33	32	33	46	54	8	65	11	11	33	29	9	10	51	12	15	18	12	33
AAGCTGCCAGTTGAAGAAC	ssc-mir-22_MI0014770	33	47	24	41	32	24	16	22	17	18	36	37	36	85	72	33	16	16	13	17	32	42	18	41	39	34	49	39	22	26
AAGCTCGGTCTGAGGCCCCTCAGT	ssc-mir-423_MI0013099	34	12	4	15	26	17	8	21	14	13	17	3	6	13	14	15	3	14	7	27	18	21	16	17	27	11	12	14	11	8
AAGCCCTTACCCCAAAAAGCAT	ssc-miR-129a_MIMAT0013959	10	9	10	4	16	10	9	24	19	7	18	7	9	5	15	14	3	9	16	6	12	15	7	6	27	18	24	13	20	12
AACTGGCCCACAAAGTCCCGCTT	bta-mir-193b_MI0009764,cgr-mir-193b_MI0020439,mmu-mir-193b_MI0005484,oan-mir-193_MI0006676,sha-mir-193_MI0019619	18	9	5	12	30	16	2	1	1	1	40	3	12	23	19	15	11	26	11	16	19	17	31	13	9	63	50	12	19	15
AACTGGCCCACAAAGTCCCGCT	cgr-miR-193b-3p_MIMAT0023826,eca-miR-193b_MIMAT0013056,mmu-miR-193b-3p_MIMAT0004859,oan-miR-193-3p_MIMAT0006821	73	30	37	25	149	37	39	15	28	25	268	33	70	192	87	129	25	134	72	76	38	39	69	32	5	179	167	35	52	53
AACTGGCCCACAAAGTCCCGC	sha-miR-193_MIMAT0022792	13	10	3	7	14	8	1	4	6	2	47	7	14	22	15	18	10	95	16	16	13	8	13	10	1	17	22	11	8	8
AACGGAATCCCAAAAGCAGCTG	ssc-mir-191_MI0013095	21	7	3	28	16	30	2	4	6	10	4	2	2	30	9	1	20	21	11	12	14	11	13	19	7	53	40	23	1	6
AACGGAATCCCAAAAGCAGCT	ssc-mir-191_MI0013095	30	13	14	35	15	33	3	10	17	28	7	6	17	33	26	24	17	27	9	12	20	17	17	23	27	66	45	29	8	16
AACCCGTAGATCCGATCTTGTGG	ssc-mir-99a_MI0013114	15	14	5	64	21	95	5	19	3	3	9	8	0	63	8	24	44	4	42	15	29	21	6	47	46	97	64	69	2	19
AACCCGTAGATCCGATCTTGTG	ssc-miR-99a_MIMAT0013896	657	1033	677	2509	999	2298	444	706	1116	644	1048	507	567	1377	776	725	810	556	627	515	2123	891	1380	2159	1260	3688	1530	1475	524	706
AACCCGTAGATCCGATCTTGT	ssc-mir-99a_MI0013114	21411	41450	6278	80960	15135	107407	10750	34238	10015	24269	9677	18779	25710	121488	16489	33450	41642	7827	9214	20435	89090	51407	56622	95328	93836	49440	55899	117970	12641	24767
AACCCGTAGATCCGATCTTG	ssc-mir-99a_MI0013114	58	87	42	151	59	182	42	112	92	73	70	71	89	301	77	108	87	75	81	38	128	92	98	210	192	113	127	235	47	94
AACCCGTAGATCCGATCTT	ssc-mir-99a_MI0013114	16	22	0	63	9	142	13	16	14	19	9	9	9	151	17	11	36	6	5	19	38	19	42	111	18	59	65	143	10	9
AACCCGTAGATCCGATCT	ssc-mir-99a_MI0013114	50	68	8	245	28	393	9	35	16	30	12	11	34	541	26	37	160	9	19	26	166	47	150	347	86	229	237	604	19	29
AACCCGTAGATCCGATC	ssc-mir-99a_MI0013114	10	11	3	12	4	49	7	6	12	5	13	4	8	80	9	2	14	18	1	5	31	9	14	23	12	14	16	35	4	10
AACCCGTAGATCCGAACTTGTGTT	cgr-mir-100_MI0020376	19	13	16	5	24	15	11	13	23	22	5	15	17	7	16	29	10	18	9	9	10	12	7	9	16	15	12	5	11	18
AACCCGTAGATCCGAACTTGTGT	cgr-mir-100_MI0020376	4721	5616	1230	9080	3187	12305	2018	6424	1817	6393	2839	4910	8827	9685	4670	8690	5009	1570	2308	6636	13049	10508	10276	6774	14395	4070	7831	7908	3737	6636
AACCCGTAGATCCGAACTTGTGG	bta-mir-100_MI0009720,oan-mir-100_MI0006815,ppa-mir-100_MI0002711,ppy-mir-100_MI0002712,ptr-mir-100_MI0002713	12	11	9	70	17	82	2	23	12	13	8	8	6	45	12	20	57	5	23	35	50	34	13	38	32	64	32	64	11	29
AACCCGTAGATCCGAACTTGTGC	ssc-mir-100_MI0013128	822	1164	300	1675	557	2549	496	2013	502	1081	660	1833	21	2279	811	3042	1041	319	713	1483	3077	2391	40	1406	4559	807	1383	1275	847	1567
AACCCGTAGATCCGAACTTGTG	ssc-miR-100_MIMAT0013911	3229	3710	2860	5806	2325	3784	2633	3178	6012	5025	9202	2809	7098	2754	5034	5301	1635	2963	1688	3166	11001	5238	7846	4099	4896	2724	3097	4267	4224	7078
AACCCGTAGATCCGAACTTGT	ssc-mir-100_MI0013128	12062	12650	3520	33686	5145	68445	4456	7521	5575	10007	7006	5155	12471	39939	7203	9891	29374	4147	2748	14322	40211	23160	32062	34841	11424	16237	26860	36462	4777	11673
AACCCGTAGATCCGAACTTG	ssc-mir-100_MI0013128	53	43	56	69	19	103	42	46	93	61	103	55	112	103	83	64	58	30	25	39	115	60	73	66	51	47	60	70	44	60
AACCCGTAGATCCGAACTT	ssc-mir-100_MI0013128	22	20	7	40	5	79	8	11	23	16	25	3	20	52	9	10	31	0	2	11	39	26	30	40	6	28	30	55	8	10
AACCCGTAGATCCGAACT	ssc-mir-100_MI0013128	33	27	3	121	27	101	13	30	9	14	11	9	48	132	25	25	98	26	15	36	64	51	145	95	59	76	100	94	16	23
AACATTCATTGTTGTCGGTGGGTT	ssc-miR-181d-5p_MIMAT0013888	11	11	4	20	17	8	7	6	14	9	15	3	4	3	1	0	9	5	13	13	6	11	5	8	5	13	14	8	3	10
AACATTCATTGTTGTCGGTGGGT	ssc-mir-181d_MI0013108	19	38	15	36	20	18	8	12	62	29	15	6	6	10	16	14	18	23	18	9	33	25	2	20	44	11	15	15	19	10
AACATTCATTGTTGTCGGTGG	ssc-mir-181d_MI0013108	17	18	9	15	3	9	3	3	7	7	9	4	5	11	8	5	10	10	8	10	13	10	8	10	12	7	7	10	3	3
AACATTCATTGCTGTCGGTGGGT	ssc-mir-181b-1_MI0013107,ssc-mir-181b-2_MI0002420	53	22	19	23	18	29	18	22	30	35	16	15	11	20	17	40	13	59	23	15	29	29	14	23	37	21	27	13	13	18
AACATTCAACGCTGTCGGTGAGT	ssc-mir-181a-1_MI0010686,ssc-mir-181a-2_MI0013106	138	46	114	42	45	35	75	80	118	84	61	45	27	45	49	101	11	136	55	34	42	66	26	34	169	65	86	20	54	76
AACATTCAACGCTGTCGGTGAG	ssc-mir-181a-1_MI0010686,ssc-mir-181a-2_MI0013106	27	12	40	25	6	10	25	25	37	24	19	28	15	28	24	59	6	10	7	5	22	18	2	22	157	13	12	16	16	10
AAAGTTCTGAGACACTCCGACT	ssc-miR-148a-5p_MIMAT0022920	45	34	36	34	33	43	26	21	70	37	31	27	16	22	31	53	38	19	29	40	33	44	26	38	26	3	14	20	29	72
AAAGTTCTGAGACACTCCGA	ssc-mir-148a_MI0002418	5	9	15	6	13	6	7	5	17	9	10	8	14	5	4	9	10	45	5	3	8	6	3	6	11	3	4	7	1	7
AAAGCTGGGTTGAGAGGGCGAAA	ssc-mir-320_MI0013097	22	32	8	36	10	17	8	10	1	7	8	4	5	9	12	7	15	7	18	11	28	9	12	19	6	12	24	24	13	6
AAAGCTGGGTTGAGAGGGCGAA	ssc-mir-320_MI0013097	33	57	15	35	29	32	9	9	18	27	16	4	11	22	12	8	30	32	15	38	28	28	15	42	7	22	50	36	17	12
AAAGCTGGGTTGAGAGGGCGA	ssc-mir-320_MI0013097	152	226	56	135	115	132	24	51	84	87	115	29	56	60	53	28	136	115	56	79	274	136	101	183	35	61	106	142	46	65
AAAGAATTCTCCTTTTGGGCT	ssc-mir-186_MI0002456	10	6	2	11	14	12	4	8	2	5	9	3	6	14	4	7	15	11	15	13	11	6	4	2	5	19	16	13	7	6
AAACGAGAACTTTGAAGGC	sha-mir-716a_MI0019600	0	3	10	8	1	3	0	4	3	4	7	3	8	3	11	5	24	11	0	19	9	5	11	1	2	9	2	4	0	4
AAACCGTTACCATTACTGAGTTTAGT	ssc-mir-451_MI0016623	128	69	61	86	306	117	67	13	43	67	152	35	40	158	209	47	48	129	66	61	100	53	85	54	29	448	162	26	55	42
AAACCGTTACCATTACTGAGTTTAG	ssc-mir-451_MI0016623	37	18	11	23	58	33	11	8	9	9	21	6	9	42	23	20	14	29	7	12	30	8	43	18	8	140	56	10	9	5
AAACCGTTACCATTACTGAGTTTA	ssc-mir-451_MI0016623	29	14	5	10	53	19	5	1	1	9	21	6	5	20	25	14	7	13	4	13	13	15	25	10	3	109	42	9	5	7
AAACCGTTACCATTACTGAGTTT	ssc-mir-451_MI0016623	197	181	72	127	485	147	127	30	28	62	169	46	46	221	353	82	68	265	88	105	235	139	111	71	35	578	305	53	76	24
AAACCGTTACCATTACTGAGTT	ssc-miR-451_MIMAT0018382	357	508	259	234	759	357	324	66	356	171	514	137	284	575	725	191	202	859	275	219	643	274	325	219	109	1098	656	133	212	99
AAACCGTTACCATTACTGAGT	ssc-mir-451_MI0016623	1025	2254	1345	1247	2188	2700	3348	364	1515	717	5225	729	2505	4645	6900	2056	1336	2750	555	784	7624	1045	1224	1807	1080	1818	924	1060	1845	322
AAACCGTTACCATTACTGAG	ssc-mir-451_MI0016623	170	356	501	174	540	297	1204	81	465	145	1384	205	520	756	1433	553	184	980	96	189	1630	155	250	308	449	96	70	131	446	70
AAACCGTTACCATTACTGA	ssc-mir-451_MI0016623	70	142	70	83	150	54	102	17	83	36	316	29	120	201	377	79	65	168	13	25	280	66	134	107	110	53	35	39	41	15
AAACCGTTACCATTACT	ssc-mir-451_MI0016623	11	25	19	5	25	6	4	3	14	8	10	8	5	14	10	3	8	15	2	1	18	8	5	5	4	10	6	5	17	2
AAACCCGTAGATCCGATCTTGT	ssc-mir-99a_MI0013114	736	1490	205	3346	528	4304	337	1035	349	732	320	568	774	3778	503	1023	1762	265	324	730	2957	1900	2011	3850	3593	1436	1492	4016	406	770
AAACAAACATGGTGCACTTCTT	bta-miR-495_MIMAT0009335,cfa-miR-495_MIMAT0006721,eca-miR-495_MIMAT0013165,hsa-miR-495-3p_MIMAT0002817,mml-miR-495_MIMAT0006357,mmu-miR-495-3p_MIMAT0003456,oar-miR-495-3p_MIMAT0019274,ppy-miR-495_MIMAT0015916,ptr-miR-495_MIMAT0008169,rno-miR-495_MIMAT0005320	14	8	4	9	16	16	7	7	11	11	12	2	2	6	6	7	6	15	13	8	8	6	1	5	4	35	21	11	2	13
AAAAGTGCTTACAGTGCAGGTAG	ssc-mir-106a_MI0002412	13	14	4	22	16	24	7	6	14	12	12	8	8	10	13	10	5	9	18	13	23	1	0	15	5	30	3	7	5	6
AAAAGCTGGGTTGAGAGGGCGAAAA	ssc-mir-320_MI0013097	4	12	5	9	5	7	3	3	4	3	1	1	8	3	2	1	3	2	2	5	9	4	1	14	1	9	11	11	10	6
AAAAGCTGGGTTGAGAGGGCGAAA	ssc-mir-320_MI0013097	97	120	45	105	68	83	19	23	28	29	48	27	41	65	51	72	62	55	56	46	94	69	55	98	40	69	110	106	37	45
AAAAGCTGGGTTGAGAGGGCGAA	ssc-miR-320_MIMAT0013878	335	415	159	306	317	285	58	130	169	155	287	99	144	196	178	184	254	242	133	265	374	264	253	331	119	245	409	342	175	187
AAAAGCTGGGTTGAGAGGGCGA	ssc-mir-320_MI0013097	2294	3098	1270	2149	2259	2423	616	984	1600	1417	2087	624	1008	1331	1052	849	2270	2008	1274	1359	4098	2061	1824	2644	558	1401	2283	2341	1010	1188
AAAAGCTGGGTTGAGAGGGCG	ssc-mir-320_MI0013097	47	55	43	49	54	56	20	36	59	37	49	13	21	26	26	32	35	33	53	18	80	36	35	66	31	39	25	50	36	26
In total, 873 sequences, showing 100% homology to the reference sequence, were annotated to mature or stem-loop miRNAs represented in miRBase v. 18, Ensembl, EMBL or NCBI databases.

## Sheet: Not annotated
Supplemental Table S2. List of sequences not annotated to known porcine and mammalian miRNAs.
SEQUENCE	P12_1	P12_13	P12_19	P12_25	P12_31	P16_8	P16_14	P16_20	P16_26	P16_32	P20_3	P20_9	P20_15	P20_21	P20_27	P20_33	C12_16	C12_22	C12_28	C12_34	C16_5	C16_11	C16_17	C16_23	C16_29	C20_6	C20_12	C20_18	C20_24	C20_36
TGAGATGAAGCACTGTAGCTCT	154524	148713	80124	99224	139683	96311	58116	47806	62591	71029	688186	65126	161358	93138	148951	90316	120360	226053	91719	130314	143663	176043	115151	54961	133245	139042	136104	71865	67213	88089
TAGCTTATCAGACTGATGTTGACA	69548	54055	204408	41843	118596	28814	57852	40500	150729	68137	133693	77126	86274	34841	87444	104002	25798	177403	45825	74004	90193	58336	32409	21152	31537	6820	24449	22130	60491	54089
TAGCTTATCAGACTGATGTTGAA	30927	23369	19695	18822	49438	19962	14911	12694	20996	11831	31286	14506	30670	23258	32362	25031	19576	70023	20056	28957	31074	26695	19580	12532	14812	29284	38543	14874	13445	14179
TGAGATGAAGCACTGTAGCTCC	27924	31834	23347	19070	29099	21663	13382	16593	18896	13035	181331	23982	568	21991	31044	31460	24783	56060	26926	32754	39903	48187	370	13441	49070	27946	26696	11703	15616	22624
TGAGGTAGTAGTTTGTGCTGTTA	22363	15344	14201	17552	31826	11073	8914	10190	12288	10625	8250	5083	13270	10033	14217	13937	10911	33843	11840	25941	18612	16921	19395	15474	21939	7311	9370	8206	5786	8338
TACCCTGTAGAACCGAATTTGC	18468	12351	7681	29624	17943	46666	4624	10985	7656	5292	11938	13001	329	29513	10767	19514	34195	24434	13183	77930	41129	23987	1056	17916	19501	28156	28362	20133	7874	11915
TGAGGTAGTAGTTTGTGCTGTTT	17208	7070	4965	7999	12673	6123	3717	5148	4099	5411	3465	2836	6142	6178	5445	7036	5623	14080	4679	13856	8118	11181	13373	10246	10646	3746	7002	6595	2699	4211
TCAGTGCACTACAGAACTTTGC	14705	17694	18488	10201	19790	10762	17284	16537	24352	14529	18785	21095	271	8165	17023	40117	6624	41595	11549	29269	28122	26449	162	10919	13410	1996	6186	5198	12457	26260
TACCCTGTAGATCCGAATTTGC	14571	10647	3806	26660	12705	41635	2960	8473	4748	3072	4335	4668	156	26733	5652	13969	37581	15707	7450	45652	32269	23154	950	29038	22927	21787	31720	22408	5313	6082
TAGCTTATCAGACTGATGTTGACC	13682	10054	39875	6430	18416	4889	12451	10525	28878	9711	22771	16994	4719	4861	13139	21045	6193	44243	19383	14988	17656	12779	1450	3371	8829	3360	6378	2533	9953	13363
TGAGATGAAGCACTGTAGCTCTT	12898	11449	4277	7059	11782	6954	2762	2521	4461	3148	41109	4178	8157	5955	9628	5529	8646	19563	6351	10202	9671	14456	7799	3181	4963	12356	10798	4276	4253	4406
CACCCGTAGAACCGACCTTGCGT	11396	4170	4521	8037	4193	2642	3042	12367	6205	7464	2915	4651	2751	2304	4339	8842	2169	3554	4336	3581	8424	7941	3315	3213	17855	1247	2086	2285	3871	6270
TGAGATGAAGCACTGTAGCCC	10657	3568	1536	6485	9180	6386	2135	1469	6546	5334	66357	5698	2931	2070	11590	8519	2391	7503	6901	8960	15020	10233	2109	792	14036	10029	9014	1499	2089	6191
AAAAGTGATGTCATCTTAACTACTGAGA	9366	9166	4834	11990	13924	13857	5979	4506	9368	6233	9932	4886	8556	14759	13577	11561	10834	8986	6875	11222	13329	10151	9335	8147	8210	11554	12556	10206	4600	7239
TGAGATGAAGCACTGTAGCCCT	6759	1434	974	5616	7590	3857	994	449	3857	3654	42181	3899	2439	1650	10083	6425	2233	3354	6660	8254	10041	9402	2424	769	10561	8632	8494	1460	1322	6272
CTCAGGATGGCGGAGCGGTCT	6730	1197	242	41648	4	0	42	12	24	23	1	8	113	0	3	93	1	0	37	6	0	1	11	0	16	0	2	0	148	130
TGAGGTAGTAGATTGTATAGTTA	6703	8670	5488	7182	8836	5187	3172	5294	7434	7009	6548	4454	8026	6495	8214	10216	3271	8230	5853	8036	6829	8249	4065	6615	6050	5290	4055	4621	3505	6035
TCAGTGCATCACAGAACTTTGTT	6497	4131	3624	2688	1121	1704	3257	5604	10138	9241	5794	3924	11209	2185	7160	9339	1039	1653	1778	2686	10604	5475	1638	2446	11677	594	580	1995	4133	6881
GCATTGGTGGTTCAGTGGTAGAATTCTCGCC	5472	2598	6196	8956	3929	2167	2416	1069	3013	3936	5004	10670	10519	3316	6934	28896	1901	1723	1250	1200	4601	1620	331	2541	3277	916	3486	800	2068	3029
TGTAAACATCCTCGACTGGAAGCC	4899	6797	5935	4800	9701	7531	5531	6464	11311	4476	16460	5305	867	9407	11899	11481	1991	6287	4648	6163	10274	4768	87	4758	5277	2943	6042	2795	2015	4168
TCAGTGCATCACAGAACTTTGC	4612	4250	8188	2051	1063	1931	4933	8484	15809	6427	6798	7505	48	2625	5376	15538	1038	2138	1743	2794	13760	6726	21	2867	11110	304	311	1621	4759	6847
TGAGATGAAGCACTGTAGCTCGT	4581	4140	1770	3441	4107	3293	1301	1077	1592	1423	12352	1681	3259	3741	4213	2734	4006	4831	2604	2958	3879	4833	3479	1575	2697	6275	6258	2411	1962	2128
TAGCTTATCAGACTGATGTCGAC	4547	1307	2367	4957	9204	2469	1178	774	7607	4240	8148	4270	1361	954	8624	6906	793	2962	5406	5569	5260	4418	794	702	4248	2318	4198	720	1214	6212
TAGCTTATCAGACTGATGTCGA	4385	2064	3709	3306	8891	2278	2925	1546	7891	5334	6550	4095	2648	1316	7365	10551	1517	8778	7402	6755	6059	4435	1218	897	4286	2778	3708	845	2037	6866
TGAGGTAGTAGATTGTATAGTC	4087	5463	6366	4922	6603	5562	4840	7573	8271	3868	8366	4261	67	5775	7698	10821	3428	10805	4656	8982	12761	6980	50	6944	9202	4123	2971	3483	3460	5697
TCAGTGCACTACAGAACTTTGTT	3734	3975	1805	3098	3852	2406	2389	2173	2870	4243	3084	2317	5618	1737	4636	4663	1615	5472	1430	4957	4538	5393	3700	2835	2482	457	1382	1762	1948	5027
AACCCGTAGATCCGATCTTGTGA	3394	6145	597	14863	3842	22644	975	3426	1324	2928	1111	1651	2786	19783	1841	3388	8768	1055	2160	3353	12796	7652	7803	14385	11977	16480	13380	16944	1269	2916
TCAGTGCATGACAGAACTTGGT	3366	2272	1664	2279	2882	2559	2516	1997	2602	3742	2901	2387	2519	2599	3365	4289	1315	3526	1138	3104	3636	3147	2902	2460	2486	1029	1522	2388	2053	3488
TGTAAACATCCTCGACTGGAAGA	3283	9470	3629	5902	8497	8104	3497	3432	5701	3264	16446	5290	23541	16136	17874	11459	6499	7084	5320	7881	10679	7050	3661	3493	3436	7864	8811	5291	4286	5347
ACCCTGTAGATCCGAATTTGTGC	3186	1953	467	4780	2405	6500	280	1416	514	464	379	643	12	3339	474	1902	6218	2085	1373	7820	4957	5230	73	4657	5096	3807	6417	3506	766	1107
TAGCTTATCAGACTGATGTTGAAA	3155	2043	3030	2039	5461	2463	1838	1669	2518	1432	5077	2571	3952	2899	4206	4112	1725	5266	1502	2628	4079	2473	2049	1288	995	1854	3624	1174	1139	1035
ACCCTGTAGATCCGAATTTGTGA	3007	1900	469	6317	2980	8076	425	737	646	710	1055	571	1548	6783	1452	1503	6084	2215	1120	5418	2954	2836	6390	5504	2124	7681	7770	7804	773	1100
TGAGGTAGTAGTTTGTGCTGTC	2991	2448	2490	2293	4685	1775	974	2314	2642	1035	1965	948	27	1743	2285	2271	1741	7520	2185	6402	4477	3373	38	3514	4332	1033	1129	1245	877	1412
TAATACTGCCTGGTAATGATGACT	2916	1766	1896	2717	2327	2094	1072	1355	2977	1680	1262	823	1402	1819	1682	2549	914	3299	509	1885	2807	1990	1854	3294	2744	414	1061	1671	546	1164
ACCCTGTAGAACCGAATTTGTGC	2863	1813	821	3455	2686	6775	590	1448	1027	918	1346	1898	14	3312	1167	2260	4627	2703	1695	10701	5682	3589	31	2298	3418	4160	4291	2430	818	1563
TGAGGTAGTAGTTTGTGCTGTTAT	2736	1299	1600	1389	3178	809	861	751	1025	1521	701	426	727	558	819	1060	857	2786	733	1947	1175	1571	1502	1094	1899	508	854	413	343	1162
AACCCGTAGATCCGATCTTGC	2672	6284	1442	12069	2115	18222	2045	9076	2593	3118	1873	4942	24	22637	2319	9041	6401	1409	2276	3606	18055	9074	35	15556	22703	7318	7427	14176	2171	4256
TTTGCTGTTGAGACTCGGAAATCTGAAT	2660	2267	18	11	4688	2081	2560	41	3464	81	5692	3157	6350	3045	9807	6533	5	11909	6904	6821	7873	5872	3	1152	1310	3739	3	906	2597	2420
TACCCTGTAGATCCGAATTTGTGC	2490	1510	382	3564	2219	3909	226	1056	436	427	306	456	15	1949	461	1201	4842	2551	930	7806	3432	4098	102	3145	4128	1576	3034	1779	440	628
ATTTGCTGTTGAGACTCGGAAATCTGAAT	2485	2295	20	14	4849	2092	2781	46	3725	93	5455	3565	7122	3682	9749	6962	6	10660	6580	6308	7687	5114	3	1247	1192	4133	5	1025	2827	2753
AACCCGTAGATCCGAACTTGTGA	2333	2733	647	7353	1762	13090	643	1339	1118	2060	1563	999	3246	7365	1623	2022	6804	968	1127	4327	8006	5437	8439	5211	2912	5364	5671	7270	1062	3151
TGAGGTAGTAGATTGTATAGC	2282	3384	5650	2566	3725	2894	4131	5271	6389	2425	5392	3951	17	3593	5022	8905	2159	9157	2852	5088	7973	4479	16	3768	5003	1592	1471	1877	3000	3696
CACTATGACTGAAAGGTATTTTCTGAGC	2280	2447	1979	1829	3856	1575	1474	1257	3376	2392	2754	1403	1548	1249	2846	3370	1690	5608	2816	3262	3606	3184	1208	920	1311	2587	2739	906	1367	3016
TGAGGTAGTAGTTTGTACAGTC	2253	3017	2941	4685	4745	5490	2312	4841	3414	2376	3707	3219	65	6002	4886	5827	1991	3506	2146	4356	9216	3654	44	6939	6129	1639	1845	4303	2681	2760
AAAAAGTGATGTCATCTTAACTACTGAGA	2072	2151	1260	2907	3330	3035	1258	983	2115	1330	2410	1140	2103	3874	3545	2710	2203	1964	1333	2334	2784	2232	2147	2164	2107	2370	2792	2424	1042	1767
CACCCGTAGAACCGACCTTGCGA	2069	1362	516	5687	1515	2764	310	1524	843	411	1012	622	1170	1529	1443	639	2037	385	734	1735	4441	2041	2810	2299	2576	1612	1960	1510	598	458
TACAGTACTGTGATAACTGAAT	2065	2126	1368	1153	2479	1523	1646	930	2280	1507	4401	1713	3871	1866	3619	3061	1156	4899	1641	1345	3229	2301	910	612	505	3636	2580	878	1365	2461
ACCCTGTAGATCCGAATTTGC	2063	1243	425	3636	1458	4981	339	963	427	323	445	512	5	4290	606	1426	4655	1619	894	5067	3677	2621	22	4703	2397	3239	4257	4117	741	753
TCAGTGCATGACAGAACTTGGA	2035	1715	825	1277	1688	1747	1075	1095	980	1565	1781	1282	1643	1476	1863	2001	1403	1951	1118	1679	2575	2468	1817	1098	807	1678	1870	1216	1475	1966
ACCACAGGGTAGAACCACGGACT	1994	2778	3615	1414	2427	944	2866	2473	3528	3020	3867	2461	2112	904	2522	3364	746	6207	1593	3109	5728	2262	1225	930	3430	118	389	719	1108	2060
TGAGGTAGTAGGTTGTATAGTTA	1953	1840	881	1965	1018	1129	537	1087	2431	1340	1314	864	2488	1766	1938	1635	508	869	478	843	1461	1513	837	2731	2475	500	804	1111	538	922
TACCCTGTAGAACCGAATTTGTGA	1897	987	529	1914	2040	2220	523	437	549	716	1276	699	1511	1462	1567	1181	1969	2948	915	5016	1925	1504	3638	1087	893	1789	1578	1510	427	938
TACCCTGTAGATCCGAATTTGTGA	1893	1314	340	3455	2272	4600	335	446	479	535	740	360	723	3207	1000	913	3907	1914	806	3689	1586	1713	3479	2812	1239	3862	4139	3790	444	658
ACCCTGTAGAACCGAATTTGTGA	1883	908	401	2209	1587	2325	350	384	466	475	935	621	1316	1691	1251	988	1896	1708	746	3953	1678	1453	3368	1177	759	1785	1604	1769	482	705
TACCCTGTAGAACCGAATTTGTA	1807	1209	1110	1588	1669	1253	670	630	1378	986	1893	1094	1653	924	1858	1811	1361	3752	1716	3347	1849	2079	1694	634	954	1529	1399	880	832	1895
TACCCTGTAGAACCGAATTCGT	1776	593	157	3643	1795	3032	136	241	432	702	734	532	593	884	1283	1284	1352	732	899	6797	2077	1590	2053	707	1210	1904	2116	835	240	959
TGAGATGAAGCACTGTAGCC	1721	3200	1344	2902	1503	2589	836	1334	1773	689	8339	1766	142	5195	3111	2162	2688	3094	577	1908	3822	3761	133	2910	4867	2410	1972	2220	699	838
TGTAAACATCCCCGACTGGAAGA	1704	5585	2738	3843	3293	4101	2193	3727	6408	2776	7650	2566	10415	6244	7519	6959	2791	2258	1308	2765	9896	3991	1480	2691	3760	2472	2818	2884	1864	2167
TAATACTGCCTGGTAATGATGAA	1653	1713	2698	2202	3013	2129	2130	2221	3745	1590	3786	1976	5938	3484	5660	5252	583	5541	506	1323	5420	1774	2105	2847	3758	431	913	2026	1356	1126
TAGCTTATCAGACTGATGTTGACG	1626	1207	4855	1177	3203	893	1593	1079	3886	1545	3150	1666	2112	852	2219	2622	935	4350	3346	1793	2225	1556	796	665	948	761	1123	640	1655	1862
TACCCTGTAGATCCGAATTTGTT	1520	678	290	2164	1096	1881	247	391	272	338	193	167	546	1235	343	630	2566	1200	403	2576	1560	1691	5150	1697	1127	1178	2325	1599	334	485
TGAGGTAGTAGATTGTATAGTA	1442	1852	1197	2158	2157	1509	1608	1413	1321	1498	2001	1110	2358	2138	2855	2678	1226	2130	1270	2190	2796	2104	598	1861	1644	1510	1098	1720	1143	1881
CTCAGGATGGCGGAGCGGTCC	1408	273	71	8597	2	0	9	3	21	2	0	10	9	1	0	32	0	0	12	3	1	0	2	0	13	0	0	0	49	48
TGAGGTAGTAGGTTGTATAGTC	1388	1200	1282	1422	852	1484	896	1910	2417	773	1918	1023	38	1715	2058	2230	588	1452	600	1093	3109	1469	8	3171	4043	521	741	922	652	882
TGTAAACATCCCCGACTGGAAGCC	1386	2634	4913	1590	1162	1111	2315	4682	12354	2334	3997	2153	26	1420	2474	5763	397	1381	950	1072	7317	2026	15	1595	4751	260	341	604	792	1210
ATGTGTGATGATGATCAAAGATCTGATA	1330	1183	540	2801	1333	1414	472	602	1045	1122	726	800	1116	2712	1897	1477	682	974	206	900	1773	1284	987	1867	1335	435	809	2347	439	1211
CACCCGTAGAACCGACCTTGCGC	1308	536	914	1050	553	431	486	3189	1405	827	545	1108	9	353	594	2260	354	612	944	644	1625	1395	13	530	4293	184	269	273	634	1022
TAATACTGCCGGGTAATGATGGAA	1289	1209	1000	665	916	606	703	773	1731	861	1511	846	1265	1108	1682	2110	151	1324	322	754	1980	1094	485	828	1439	111	312	362	288	422
TGAGGTAGTAGTTTGTACAGTTA	1263	1409	475	3013	2101	2455	358	592	583	1028	626	585	1388	2790	1565	1010	1064	1017	507	1286	1508	1310	1322	2827	1044	1078	1215	2373	513	834
AACCCGTAGATCCGAACTTGC	1248	1762	630	4058	634	9877	718	1660	1174	1089	1153	1216	16	6672	949	2570	3987	678	535	2368	7635	3666	20	5094	2463	2082	3231	3804	685	1763
ATGCAGTGTGGAACACGATGAACTGAAC	1242	1133	1339	723	2028	786	730	756	1679	983	2032	765	1188	631	1530	1371	851	4336	1276	1680	2363	1466	666	532	642	1244	1498	389	642	1112
TGAGATGAAGCACTGTAGCCCG	1209	243	75	747	1051	586	66	66	464	314	4719	377	220	166	1154	570	127	275	624	788	1104	1046	186	66	744	1083	1166	138	128	535
CTAGACTGAAGCTCCTTGAGGT	1199	749	1083	391	847	494	680	664	1224	749	892	604	663	385	766	996	396	1779	482	963	1066	911	822	417	630	269	399	324	474	657
TGTAAACATCCTCGACTGGAAGCTT	1156	1152	534	889	1736	896	537	614	881	633	1431	541	2011	791	1388	744	322	761	483	883	1008	696	440	497	325	300	877	260	174	314
CTGGATGATGATATCCCATTAACTGAGC	1155	1894	1456	1969	1874	2059	1159	1176	2402	1677	3120	1138	2041	2074	3996	2310	1741	2226	1471	2184	4102	2309	1280	1275	1144	3007	2156	1274	806	1893
GCATTGTGGTTCAGTGGTAGAATTCTCGCC	1126	653	2393	2060	770	286	1064	457	1049	1259	877	2625	7269	834	1713	8785	492	392	371	280	791	267	173	866	1186	119	679	230	805	1014
TGAGGTAGTAGTTTGTGCTGC	1080	928	910	844	1456	624	568	952	912	457	575	483	5	805	817	1105	709	2437	568	1660	1222	1142	5	1588	2098	360	461	638	381	584
TGAGGTAGTAGTTTGTGCTGTTC	1053	576	565	529	1009	529	324	649	486	312	419	330	99	490	465	841	470	1480	510	1564	1061	1098	194	916	1202	274	552	407	263	347
TTCAAGTAATCCAGGATAGGCC	1052	1305	1032	1105	1278	2454	1058	1873	1798	1438	1443	1715	16	3605	1461	4924	865	2118	1235	1429	1580	1601	10	1555	3801	1732	2083	1563	1027	2422
TACCCTGTAGATCCGAATTTGTA	1036	825	524	1301	1309	1474	324	475	793	585	709	384	951	1256	934	1202	1375	1813	761	1390	1162	1359	1585	970	974	1592	2036	1384	697	1056
GCATTGGTGGTTCAGTGGTAGAATTCCCGCC	1000	315	660	1027	427	356	282	138	350	437	854	1903	1102	331	738	3416	207	175	147	159	785	269	40	303	355	151	589	77	228	331
TACCCTGTAGAACCGAATTTGTGC	999	721	390	1210	1112	2377	261	703	596	453	616	780	19	1285	559	1032	1618	1660	773	5194	2220	1408	47	811	1258	1381	1515	846	308	757
TGAGATGAAGCACTGTAGCTCTA	985	878	356	719	858	458	257	206	282	336	2900	298	745	552	853	350	666	1211	405	648	679	1074	640	318	588	761	657	378	265	404
ACCCTGTAGAACCGAATTTGC	982	681	367	1616	774	2370	268	501	271	228	443	618	4	2029	489	876	1894	913	551	3273	1858	1188	4	1191	880	1489	1387	1368	412	505
TGAGATGAAGCACTGTAGCTA	981	1077	271	1409	787	1025	420	263	337	272	2717	321	141	897	1322	484	1593	2112	628	1189	1068	1445	78	560	778	1534	1024	691	293	497
TAGCTTATCAGACTGATGTTGG	977	744	2822	903	2365	751	2096	1140	2134	874	1462	1004	226	753	1387	2476	1025	3679	5406	1385	1363	992	85	482	833	1329	1177	598	1651	2254
AGTGGTAGAATTCTCGC	977	921	170	53	199	50	83	141	169	146	329	86	143	110	464	253	16	50	75	68	69	17	165	23	95	65	22	15	38	10
AGGCAGTGTAGTTAGCTGATTGA	967	3657	1493	3829	1841	1752	782	985	1108	1140	934	986	4018	4575	3479	1607	1834	1029	4029	1634	2278	3146	1380	803	711	3091	2100	1714	2464	2611
AAAAGCTGGGTTGAGAGGGCGAT	941	1045	360	694	899	1070	311	327	504	490	749	232	408	669	484	341	699	769	458	695	1235	841	707	1077	228	446	996	839	307	375
TAGCTTATCAGACTGATGTCGACT	940	176	629	538	1419	254	262	144	1622	1007	872	569	162	59	720	1036	109	858	1220	974	842	669	111	69	552	198	396	58	178	992
AACCCGTAGATCCGATCTTGTGT	923	841	264	1158	1142	1623	370	886	347	784	476	643	622	1378	529	976	1073	455	1508	716	1445	1295	1143	872	1616	4649	2709	1139	618	1016
TACCCTGTAGAACCGAATTTGTT	898	640	353	1375	931	1559	219	278	276	353	546	495	928	1295	709	561	1342	1002	504	2989	1301	993	2735	686	521	1135	1321	1073	267	535
GCATTGGTGGTTCAGTGGTAGAATTCTCGC	873	287	1330	699	292	176	1079	219	552	401	605	2774	1319	515	895	10211	148	196	486	261	277	179	150	181	953	220	366	100	375	614
CTCAGTGATGTGATCTGTGTGGTTCTGAGA	830	701	368	429	746	384	321	337	684	613	967	414	586	493	985	958	251	1116	592	630	758	934	452	300	531	710	1001	275	386	769
TCCCTGAGACCCTAACTTGTGAA	807	645	238	782	260	798	195	357	423	382	477	280	379	527	425	391	390	200	249	240	836	766	412	682	872	214	379	630	286	371
TGAGGTAGTAGATTGTATACTT	794	474	279	1327	1361	618	291	307	974	1439	819	454	310	310	1552	1696	243	485	833	1519	1105	825	231	440	1408	608	452	260	234	1286
TTCCATGAGTGAAATCTAATAGTCTGACA	790	823	251	1739	1262	1709	168	520	413	498	276	274	246	1428	521	840	1122	616	500	1533	625	759	698	974	871	1574	1375	1423	318	432
AAAAGTGATGTCATCTTAACTACTGAG	772	791	877	701	1122	820	1153	637	1338	947	1600	737	1456	1193	1999	1958	497	1433	741	1311	1670	986	729	565	1093	335	409	778	782	1050
TAATGTGAATTGCAGGACA	771	931	128	509	997	660	100	289	205	263	459	178	121	872	406	413	326	631	213	482	405	1060	86	751	522	679	905	442	85	186
TTAAGTGACGATAAAGTATATCTGAGG	761	385	328	554	915	286	473	158	478	349	383	239	665	493	992	421	441	447	245	229	641	728	430	156	443	375	364	144	180	342
TGAGGTAGTAGTTTGTGCTGTA	760	641	436	920	1211	497	304	324	474	303	350	185	435	411	775	354	620	1409	386	1292	830	717	427	732	741	446	413	512	233	420
TCAGTGCACTACAGAACTTCGT	746	334	182	722	1076	431	198	166	832	1084	643	520	336	126	1156	1528	114	618	475	1496	792	963	227	144	480	82	302	101	179	1346
TGAGATGAAGCACTGTAGCCCC	726	58	36	532	593	549	25	28	502	326	5509	651	45	37	882	821	74	94	716	812	1257	1080	29	17	1457	856	696	26	45	624
TAATACTGCCGGGTAATGATGGAT	724	558	408	350	433	260	221	328	651	320	278	219	299	298	320	503	133	489	122	423	625	646	259	427	682	47	146	132	97	176
TGGTAGACTGTGGAACGTAGG	717	350	434	250	780	407	239	293	516	283	415	204	388	136	380	264	218	1421	559	760	819	323	650	177	252	275	232	178	332	292
TCACTATGACTGAAAGGTATTTTCTGAGC	705	555	279	475	953	595	268	249	460	483	616	318	358	511	728	436	384	743	338	686	688	774	294	343	283	546	775	265	189	423
TGAGATGAGGCACTGTAGCTC	700	691	279	285	353	265	334	183	343	300	2888	204	74	228	418	328	303	1421	485	377	663	525	38	158	904	390	336	139	291	264
TGAGGTAGTAGTTTGTGCTGTTAA	695	538	280	566	1398	314	179	220	214	243	229	103	415	267	419	239	369	1250	322	1242	462	471	504	463	549	193	257	241	126	170
TCAGTGCACTACAGAACTTTGA	693	618	288	598	988	618	270	324	475	425	421	424	646	523	716	680	397	935	729	1088	728	815	494	419	279	777	1010	395	401	622
TAGCTTACCAGACTGATGTTGA	672	1563	4056	277	1154	475	3054	1380	999	518	1420	765	2253	1263	786	1149	1316	7749	861	715	1145	1023	1030	963	443	639	712	834	1842	734
TTCACAGTGGCTAAGTTCTGA	670	1030	1298	1027	871	671	1190	1301	1327	535	3548	605	2652	1577	1868	1469	871	1507	445	688	2722	909	581	714	2898	715	386	649	749	531
ATTAATGTGAATTGCAGGACA	670	668	168	336	801	454	137	364	344	241	578	208	115	588	439	670	234	980	296	471	454	830	96	444	622	441	631	287	129	204
TAGCTTATCAGACTGATGTTGAAT	651	311	534	291	1154	173	328	216	283	210	604	355	661	173	559	539	353	2355	486	806	524	494	297	111	131	218	259	103	249	278
TTGCTGTGATGACTAACTTAGGACACCTT	648	694	908	311	500	269	148	220	1062	313	106	249	424	162	202	668	457	325	501	435	254	513	28	170	516	178	431	157	374	531
TACAGTACTGTGATAACTGAAA	646	676	625	402	873	586	487	329	723	459	1790	672	1652	894	1643	1090	418	1231	587	460	1096	769	307	219	207	1318	1034	292	486	749
ACTATGACTGAAAGGTATTTTCTGAGC	638	686	396	450	824	494	364	298	808	503	802	376	324	410	749	824	399	1248	763	645	1053	904	344	287	401	864	871	278	308	871
TGAGATGAAGCACTGTAGCTCGA	635	602	301	501	653	372	205	172	259	229	2455	261	691	490	753	439	632	1206	393	611	586	895	509	222	499	604	635	262	241	289
TCAGTGCATCACAGAACTTTGTA	628	756	283	600	192	459	302	445	459	847	626	469	1278	479	805	892	246	145	172	295	1063	877	230	394	915	89	128	481	713	934
TCAGTGCATCACAGAACTTTGTTT	624	314	398	450	117	247	374	560	699	434	582	512	1048	321	889	772	171	115	116	262	1240	493	260	465	1206	89	100	313	431	220
TAGCTTACCAGACTGATGTTGAC	617	1380	2895	327	847	415	1181	891	737	346	1556	720	1628	1103	684	636	978	3462	524	458	784	840	662	919	352	372	680	822	1307	486
TGTAAACATCCCCGACTGGAAGCTT	609	646	745	475	411	226	373	637	1426	561	532	337	201	226	437	685	153	306	204	300	937	442	119	269	571	30	93	110	115	207
TACAGTACTGTGATAACTGAAGT	608	580	561	354	695	524	542	350	816	491	1795	720	1757	753	1563	1223	314	1197	494	498	1020	713	393	220	246	985	872	214	365	707
CTAGACTGAAGCTCCTTGAGT	594	393	567	186	608	232	340	320	516	326	568	340	453	239	520	418	267	1507	421	540	610	498	384	190	238	245	331	159	310	366
CTGAGATGAAGCACTGTAGCTCT	590	469	441	303	575	336	263	215	427	344	4687	291	732	236	601	368	375	1054	436	528	695	667	427	171	764	411	466	186	248	394
TAGCTTATCAGACTGATGTTGGC	581	514	1053	531	928	351	465	417	911	505	1228	729	64	423	853	882	404	1411	694	572	704	570	10	260	485	353	621	302	650	714
ACCCTGTAGATCCGAATTTGTGTT	577	166	94	396	442	150	31	159	30	97	27	56	111	82	59	174	346	629	229	1090	234	498	756	207	543	97	205	120	92	130
TAGCTTATCAGACTGATGTTGT	573	387	704	663	570	648	677	285	432	387	472	420	322	560	531	711	850	1480	703	575	588	630	384	401	289	937	760	525	453	601
TGAGCATGTAGACAAATCTAACACTGAAG	567	480	522	340	397	470	462	398	835	625	630	328	576	301	565	759	255	546	342	369	874	476	262	275	244	217	424	200	248	364
TGAGGTAGTAGGTTGTATAGC	564	499	864	522	305	541	739	1213	1737	465	1113	798	9	957	1138	1718	263	796	255	424	1551	601	6	1392	2032	160	322	430	527	514
TGAGATGAGGCACTGTAGCTCT	561	535	238	317	320	252	189	141	209	271	1966	157	103	250	398	268	281	612	392	277	440	436	40	151	643	321	314	171	195	277
CTAGACTGAAGCTCCTTGAGGAA	559	388	458	257	741	236	270	285	498	336	521	272	698	298	645	569	184	1430	331	613	482	435	408	225	345	217	262	145	294	383
TGAGATGAAGCACTGTAGCTCTTT	555	358	296	323	385	360	210	138	317	265	1936	290	467	338	609	318	267	621	272	343	500	462	401	129	226	361	510	191	237	238
TCAGTGCATCACAGAACTTTGTAT	553	370	739	172	122	91	380	328	755	539	402	398	535	96	367	506	76	202	117	314	745	529	110	99	389	20	30	89	412	380
CTAGACTGAAGCTCCTTGAGA	547	400	532	324	511	244	382	369	528	289	580	335	707	323	750	614	235	1562	408	654	558	524	367	233	327	226	227	214	310	373
TACCCTGTAGAACCGAATTTGA	540	330	174	1140	481	1171	120	179	174	110	429	336	515	956	705	411	1350	645	429	1986	957	624	810	442	311	1034	736	750	220	233
TGAGGTAGTAGTTTGTGCTGTTTT	536	155	172	202	354	193	65	108	91	142	72	71	92	111	113	117	158	412	106	335	168	301	416	181	184	72	200	99	48	116
TATTGCACTTGTCCCGGCCTGTA	533	416	413	279	552	240	320	427	941	395	450	320	299	303	383	663	95	516	349	316	423	413	226	177	712	565	470	217	476	449
ATTAATGTGAATTGCAGGACACA	532	720	183	222	736	331	171	566	536	415	890	354	113	348	413	1338	116	1247	358	570	495	974	57	174	836	235	506	130	167	374
AGACTTGATGAATGCCAACGGCTCTGATG	526	286	272	345	545	309	218	276	355	273	282	169	355	323	418	436	195	504	219	462	385	359	362	267	538	189	301	290	186	255
TACCCTGTAGATCCGAATTTGTGTT	526	160	93	291	288	93	20	100	29	84	27	32	67	55	51	138	377	662	241	1237	185	446	626	127	484	46	122	57	35	62
TAATACTGCCTGGTAATGATGACA	523	460	318	898	815	797	268	399	407	390	340	298	380	907	527	651	266	430	301	525	555	423	377	850	416	241	554	695	220	231
TGAGGTAGTAGTTTGTACACTT	523	275	162	1540	1078	750	182	251	527	1019	417	403	297	431	1079	1094	183	206	484	866	934	512	225	509	1146	243	351	405	219	762
TGGAAATGATGAACTGTCTGAGCCTGACC	521	340	667	181	710	302	217	287	822	274	689	278	310	272	490	534	212	838	367	456	552	437	269	173	285	487	429	137	222	356
TGAGGTAGTAGTTTGTACAGC	515	714	2344	603	1323	964	1973	2069	1722	2109	1190	2011	3	1515	1703	4183	265	2146	624	1517	3553	941	6	1307	2643	125	332	717	1489	2118
TAGCTTATCAGACTGATGTCGACA	497	146	495	416	1116	204	133	136	1474	704	1026	576	143	71	793	1039	52	446	443	752	707	416	76	53	316	55	193	55	155	511
TACAGTACTGTGATAACTGACT	495	537	267	382	647	890	396	217	568	323	1619	342	884	1096	1290	877	428	849	378	530	688	509	237	232	136	1591	1162	455	311	771
GTCCAGTTTTCCCAGGAATCCCC	495	281	142	293	359	427	85	128	193	89	1945	131	18	374	327	197	207	447	280	346	275	468	38	207	536	563	675	304	110	180
TGAGGTAGTAGTTTGTACAGTA	494	543	356	1653	804	1292	509	527	434	563	512	537	775	1421	1098	939	632	421	357	742	1178	674	223	1228	635	535	498	1423	532	670
TCAGTGCATGACAGAACTTGGC	491	385	485	346	508	522	550	618	723	551	569	710	28	505	600	1159	210	704	300	673	747	726	53	516	662	177	238	345	361	725
TGGAAGACTAGTGATTTTGTTGTC	486	328	888	355	938	399	168	379	656	419	439	289	1	337	519	647	251	914	1098	1192	607	468	1	236	296	802	691	290	329	1074
CAGCTTATCAGACTGATGTTGA	485	489	1151	249	723	298	912	401	884	305	863	544	332	430	441	898	316	2542	539	487	798	547	224	233	341	366	478	215	549	489
AATACTGCCTGGTAATGATGACT	479	299	400	441	403	343	206	252	658	350	260	206	389	426	417	540	116	428	87	289	487	330	338	587	653	93	276	380	155	367
GGCTGGTCCGATGGTAGTGGGTCATCAGAAC	478	594	189	567	537	350	225	262	672	434	459	257	492	322	691	943	434	671	296	953	422	563	235	460	1175	181	185	143	160	537
TACCCTGCAGAACCGAATTTGT	473	697	268	434	247	774	209	337	64	85	197	154	813	1338	129	149	1802	987	116	776	489	353	3077	818	151	560	619	1280	370	161
ACCACAGGGTAGAACCACGGAT	470	663	303	436	845	445	404	466	510	396	722	359	423	354	613	418	467	1525	549	752	1245	697	479	345	451	225	410	290	226	258
TCAGTGCACTACAGAACTTTGTA	470	578	155	590	763	547	216	171	238	444	293	232	583	380	578	506	335	549	488	762	342	658	407	411	296	403	763	363	285	778
TCAGTGCACTACAGAACTTTGTTT	469	450	153	693	489	555	210	187	175	269	252	203	443	331	441	418	559	455	131	757	542	759	746	706	385	67	237	341	118	319
TGAGATGAAGCACTGTAGCCCTT	468	111	52	364	555	260	38	30	255	151	1916	213	108	91	565	374	140	255	390	553	498	603	145	43	359	607	535	73	59	281
TGAGGTAGTAGTTTGTGCTCTT	468	141	87	579	851	150	35	65	281	305	126	69	86	72	333	295	71	265	341	818	275	304	122	158	552	100	128	76	38	220
TTCAAGTAACCCAGGATAGGCT	468	276	125	348	158	401	147	197	170	361	224	217	175	607	298	337	198	394	230	184	203	288	215	337	223	657	618	338	127	260
TACCCTGTAGATCCGAATTCGT	466	73	76	1001	1337	2803	80	178	298	421	248	208	292	829	632	870	1540	502	569	4026	1618	1512	2251	1072	1431	1512	2480	916	172	557
CATGCCTTGAGTGTAGGACCGC	465	386	547	163	272	236	372	475	902	401	487	453	2	351	356	1321	173	798	295	349	640	602	3	232	562	44	127	109	237	378
CTGTGCGTGTGACAGCGGCTGAAT	463	289	240	118	503	127	128	168	325	216	381	149	384	170	227	355	129	862	278	441	366	432	174	101	117	130	204	75	89	198
ATCACATTGCCAGGGATTACCACT	460	306	466	304	471	278	271	544	801	348	419	192	179	177	190	350	112	380	346	266	611	314	172	217	684	224	310	209	193	181
TAGCTTATCAGGCTGATGTTGAC	457	404	1046	366	956	354	470	433	920	469	1252	722	36	412	857	867	351	1408	707	607	660	588	28	260	500	297	570	238	605	697
CAGCTTATCAGACTGATGTTGAC	455	402	818	300	633	294	339	283	614	230	976	524	225	339	540	665	256	1152	444	368	592	498	113	199	326	246	440	229	389	397
AACCCGTAGATCCGATCTTGTGAA	450	568	101	2059	440	2762	101	244	195	185	295	190	394	2193	334	229	976	123	124	374	1463	609	936	1583	742	1239	1242	1856	97	140
TACCACAGGGTAGAACCACGGACT	447	892	1139	440	716	252	861	829	1346	788	1049	693	966	257	934	995	199	2339	531	894	1885	767	391	411	1595	39	94	204	275	526
AATTAATGTGAATTGCAGGACA	446	422	88	228	615	324	102	301	296	250	493	195	97	425	330	548	136	436	248	327	369	585	64	317	588	342	470	230	70	190
TGAGGTAGTAGGTTGTATAGTA	445	395	406	841	267	474	450	558	616	458	631	399	1392	909	1082	788	228	289	159	245	777	368	154	1102	1019	215	347	613	366	354
TCCTGTACTGAGCTGCCCCGAGA	445	563	73	128	314	266	100	38	122	239	159	104	85	480	498	167	77	183	80	42	263	310	156	241	202	124	76	90	100	61
ACCACAGGGTAGAACCACGGAA	444	1092	386	507	704	411	453	583	443	450	919	469	580	503	749	560	403	1304	513	790	1672	679	337	324	968	149	278	295	285	392
TAGCTTATCAGACTGATGTTGAT	442	308	658	449	746	338	394	207	639	252	596	318	218	284	608	556	346	1051	738	503	586	415	169	189	314	388	434	188	327	462
TCCCTGTCCTCCAGGAGCTCT	441	264	165	194	173	272	133	208	300	145	222	162	86	231	146	224	147	132	90	172	547	377	207	189	260	79	374	253	147	117
ATGGGCTGAATGAAAATAGCCTTTCTGAAC	440	319	352	310	846	244	215	158	568	247	1274	202	557	220	857	393	219	1229	169	396	631	550	87	196	132	343	618	132	134	279
TCAGTGCACTACCGAACTTTGT	438	560	354	102	135	230	479	279	154	137	318	231	541	189	133	158	145	602	53	83	415	420	369	238	63	38	130	173	305	156
TAGCTTATCAGGCTGATGTTGA	436	364	1256	255	878	327	1037	501	1176	514	942	592	32	342	633	1185	310	2409	810	616	879	583	31	238	507	375	478	227	588	758
ATTCTGTGTGGAATTCAAGTATTCTGAGT	427	363	201	277	512	261	159	154	179	369	192	184	218	210	318	314	257	690	394	448	355	404	246	141	157	363	465	146	189	366
TAGCCTATCAGACTGATGTTGA	424	415	1071	217	807	277	915	389	938	466	823	530	70	345	517	1036	225	2067	649	557	657	540	24	223	437	328	412	173	472	642
GGAAATGATGAACTGTCTGAGCCTGACC	422	368	675	187	251	254	240	305	895	295	605	363	479	327	538	861	159	553	168	332	656	556	317	184	520	82	148	175	246	344
TCAGTGCATGACAGAACTTGGTA	422	285	176	289	304	264	195	119	186	284	259	162	314	245	295	419	127	212	73	295	373	427	312	260	217	104	154	237	148	283
GACCCGTAGATCCGATCTTGT	421	849	130	1544	270	1902	192	655	192	513	247	457	682	1959	376	722	774	193	254	396	1575	1273	1068	1434	2039	918	1117	1883	336	546
TGAAATGTTTAGGACCACTAGT	418	507	278	4163	5911	387	171	304	494	331	272	371	809	996	882	2796	3119	204	104	194	400	465	369	494	304	171	467	518	183	366
TGAGATGCAGCACTGTAGCCC	416	636	95	187	80	105	237	93	113	48	2055	87	446	148	267	107	205	928	90	155	484	256	299	112	323	210	241	136	226	100
TAGCCTATCAGACTGATGTTGAC	414	406	887	382	789	298	387	301	758	355	1116	551	60	342	648	766	259	1106	639	484	558	489	23	217	395	244	475	188	451	571
GTACAGTACTGTGATAACTGAAA	410	327	179	330	442	403	142	127	262	243	397	255	379	474	563	438	229	289	314	210	441	336	150	171	106	1030	755	252	179	299
TATTGCACTTGTCCCGGCCTGTAT	403	293	749	235	330	114	369	501	1195	598	234	303	235	115	262	823	63	700	410	291	290	328	111	99	792	118	182	72	251	499
AAAAGCTGGGTTGAGAGGGCGATT	398	478	177	330	430	474	127	181	307	284	350	120	173	324	211	202	299	277	230	282	588	411	377	440	103	188	474	326	97	214
AGCTACATTGTCTGCTGGGTTTCT	398	279	144	235	167	125	91	180	232	155	135	110	75	194	252	281	95	275	77	265	239	192	190	160	251	46	234	322	99	108
TGAGATGAAGCACTGTAGCTCGC	394	424	293	344	435	444	173	236	312	139	1824	302	41	482	406	468	440	729	412	468	620	631	29	200	504	656	624	222	255	287
TAATACTGCCTGGTAATGATGACC	392	285	438	397	392	368	205	380	769	202	282	267	36	401	322	763	164	749	149	394	641	381	24	564	680	87	228	224	102	227
TACCACAGGGTAGAACCACGGAA	390	1370	394	559	660	445	476	606	683	485	1211	438	882	540	945	764	361	1105	389	645	2402	686	307	295	1102	181	245	301	268	380
TGGAATGTAAAGAAGTATGTAC	389	944	2739	639	693	715	402	1034	1806	268	25141	1173	373	580	1309	1292	455	1382	1627	714	2271	855	123	655	7322	823	521	263	1562	621
TGGCTTATCAGACTGATGTTGA	389	360	968	215	638	247	736	357	795	343	706	467	91	269	539	938	255	1816	601	550	664	441	54	210	408	293	344	164	426	556
TGAGGTAGTAGGTTGTGTGGTTTT	387	156	113	121	120	119	110	151	298	163	116	117	162	95	130	217	34	194	79	104	158	174	111	145	367	65	154	64	62	159
TGGATATGATGACTGATTATCTGAGA	386	345	79	161	533	89	48	66	115	88	113	46	61	92	111	79	99	453	153	250	117	212	88	71	37	189	167	55	49	92
TGGCTTATCAGACTGATGTTGAC	383	343	752	309	666	239	358	312	710	277	1045	466	89	288	671	665	254	1088	497	433	532	425	35	213	361	223	401	172	400	492
TAATACTGCCTGGTAATGATGAAA	381	290	269	378	584	320	214	248	231	243	678	388	787	569	837	1002	72	593	68	361	697	314	275	402	350	54	201	224	95	143
TTCACAGTGGCTAAGTTCTGCT	374	428	212	640	2013	368	214	270	167	161	400	91	227	277	289	173	470	1377	743	895	428	274	472	225	230	3535	1334	243	147	205
TTCAAGTAATCCAGGATAGGCTT	368	407	267	412	338	596	211	316	472	523	385	285	269	733	503	694	296	474	280	319	402	417	304	348	538	595	937	509	260	640
TGTAAACATCCTCGACTGGAAA	368	816	308	1025	622	659	318	349	423	302	775	499	812	2159	1434	925	470	224	350	227	691	455	170	409	262	1506	1410	786	290	312
TAATGTGAATTGCAGGACACA	364	483	148	143	467	280	104	308	206	255	364	179	38	275	229	526	85	595	164	368	276	642	51	171	533	176	369	144	93	195
ACCACAGGGTAGAACCACGGAAA	362	605	323	414	685	393	440	596	369	544	1076	458	700	526	970	715	235	751	489	472	1497	557	259	246	758	233	344	325	234	445
CACCCGTAGAACCGACCTTGCA	358	158	71	1011	117	356	55	201	147	106	64	88	78	257	221	173	360	74	153	241	383	305	188	347	443	318	340	357	107	177
TCGTACCGTGAGTAATAATGCA	355	465	369	569	331	383	133	193	268	267	227	174	670	380	426	339	275	250	222	208	559	443	390	314	351	317	370	435	320	323
AATTAATGTGAATTGCAGGACACA	355	405	176	122	561	246	142	440	308	342	682	301	91	254	289	1068	77	718	285	473	392	706	55	111	725	165	354	127	126	310
TCAGTGCATGACAGAACTTGT	355	235	153	143	235	171	215	126	155	406	132	211	136	208	171	318	104	265	94	171	208	312	103	156	118	87	123	168	198	479
TCTGTGAACTAGAAACCTCTGG	352	180	322	155	326	142	267	138	189	177	425	195	100	194	245	458	255	947	242	369	508	321	180	125	147	253	299	112	222	198
CATTGCACTTGTCTCGGTCTGT	351	300	307	218	104	238	250	264	432	245	415	275	481	305	566	457	131	211	63	96	782	383	227	288	457	89	68	208	173	133
TGAGGTAGTAGATTGTATAGA	349	520	345	408	363	291	310	237	310	243	566	290	882	478	831	580	405	627	283	379	735	515	368	257	256	368	284	282	302	321
TGAGGTAGTAGTTTGTGCTGTAA	348	288	219	286	495	222	133	155	265	144	296	100	407	291	456	252	215	708	143	475	492	392	383	251	345	205	259	166	111	120
CACCCGTAGAACCGACCTTGT	348	121	62	241	117	109	73	280	56	162	67	168	262	171	169	274	129	95	83	229	265	390	236	171	547	66	133	139	113	157
TAGCTTATCAGACTGATGTTGC	344	949	1131	280	466	192	1062	536	476	317	501	311	1012	660	489	810	376	4124	415	568	687	480	875	562	479	275	250	402	718	412
TAGCTTATCAGACCGATGTTGAC	338	299	619	275	464	204	225	245	530	237	812	360	60	261	475	470	162	933	378	302	431	369	45	160	251	163	293	132	277	363
TAGTTTATCAGACTGATGTTGA	331	181	410	95	335	178	365	158	369	187	497	277	197	122	267	429	108	962	247	221	513	337	112	71	172	215	261	98	211	237
TATTGCACTTGTCCCGGCCTGC	330	255	533	175	285	160	405	565	966	330	332	556	5	246	281	921	44	757	283	236	317	284	2	145	748	281	220	136	431	587
AGCAGCATTGTACAGGGCTATGAT	327	327	395	263	532	264	244	395	606	743	309	315	430	319	346	931	162	265	324	302	401	252	276	254	521	102	445	216	207	333
TACCCTGTAGATCCGAATTTGA	326	250	80	905	298	1000	86	149	109	70	146	100	307	853	295	241	1122	385	202	1030	740	450	564	652	324	736	812	751	125	142
TGTAAACATCCTTGACTGGAAGCC	323	324	172	314	514	244	97	147	323	88	251	123	4	369	161	292	143	486	169	428	261	254	5	231	260	217	224	157	87	118
TACAGTACTGTGATAACTGATT	321	326	182	176	396	200	143	99	253	201	368	197	325	264	402	380	126	487	221	167	312	321	141	100	53	628	361	182	176	388
TGTAAACATCCCCGACTGGAAA	315	947	984	770	430	538	1095	1194	2547	1204	2477	1030	1817	1179	1687	3957	335	357	214	183	2650	678	163	524	1250	655	783	641	521	694
TCAGTGCATGACAGAACTTGGTT	315	162	96	164	167	212	158	138	201	357	207	223	191	184	285	287	82	213	71	189	288	272	247	191	178	68	100	181	103	233
CCCCCCACTGCTAAATTTGACTGGCTT	314	169	110	356	366	311	65	134	492	105	317	116	231	272	238	251	228	265	198	235	243	228	102	267	300	809	397	176	97	160
TAGCTTATCAGACTGGTGTTGAC	308	272	519	264	456	200	204	191	527	183	690	295	40	199	510	429	163	755	325	362	463	280	21	140	292	135	281	115	260	328
CTAGACTGAAGCTCCTTGAGGTA	307	201	311	124	309	141	190	205	482	220	370	170	344	102	274	379	78	287	172	236	351	295	231	119	187	121	159	91	166	226
GCATTGGTGGTTCAGTGGTAGAATTCT	306	263	102	114	222	70	69	55	104	78	1181	103	1018	477	1498	665	52	547	75	274	203	87	107	128	146	141	155	53	40	38
TGGAGAGAAAGGCAGTTCCTGAA	305	343	201	221	553	148	103	175	206	107	230	111	228	265	250	195	258	550	187	330	333	272	185	254	244	328	261	183	152	143
TGAGATGCAGCACTGTAGCTC	304	1689	419	60	52	96	563	270	55	36	1455	79	1031	421	84	55	555	3367	63	65	335	305	663	425	135	183	151	279	482	50
TTCAAGTAATCCAGGATAGGCTTT	303	236	145	241	163	248	92	170	277	277	214	176	162	365	424	365	157	252	99	176	225	255	158	261	383	121	249	223	86	228
TAGCTTATCAGACTGATGTTGACTT	303	121	174	92	249	36	56	25	43	69	72	48	98	54	94	48	132	378	153	223	80	115	84	39	58	29	68	21	26	73
TAGCTTATCGGACTGATGTTGAC	302	248	523	238	479	197	252	200	572	244	756	395	118	258	510	466	197	873	382	419	485	365	74	169	280	195	348	169	322	392
TAGTTTATCAGACTGATGTTGAC	302	168	341	160	296	193	155	132	252	136	676	342	167	144	321	244	111	572	191	186	435	304	90	94	154	181	297	82	166	241
TAAAGTGCTTATAGTGCAGGTAGA	290	255	264	347	406	245	151	203	274	324	307	333	294	463	333	489	176	277	483	161	339	208	179	171	123	1671	1066	437	546	465
TAGCTTATCAGACTGGTGTTGA	289	260	628	190	465	174	451	248	639	215	506	297	42	183	373	689	192	1488	413	410	592	316	27	113	280	224	257	112	291	357
TGAGATGAAGCACTGTAGCTT	289	266	109	453	233	399	79	95	124	89	845	118	114	426	312	142	452	387	146	244	317	283	139	239	278	749	421	298	105	103
TAGCTTATCAGACTGATGTCGAA	288	93	65	280	605	164	45	44	306	154	273	100	109	98	491	370	47	244	227	415	290	249	52	53	211	275	311	42	41	196
CACCCGTAGAACCGACCTTCCGT	285	9	17	345	177	59	10	39	222	278	70	109	6	6	166	310	4	11	131	128	222	173	9	10	766	21	47	6	16	228
TAGCTTATCAGACTGATGCTGAC	284	258	667	219	513	206	253	220	498	219	777	367	127	264	456	474	186	928	317	330	416	338	67	163	264	158	345	146	350	348
TCAGTGCATCACAGAACTTTGA	284	248	126	249	68	263	163	205	210	250	235	342	767	458	449	408	201	54	95	160	549	427	131	239	356	39	91	263	256	239
TAGCTTATCGGACTGATGTTGA	282	257	709	167	512	209	692	308	734	314	622	337	178	242	471	795	217	1755	505	467	552	400	106	135	329	271	328	151	362	438
ACCACAGGGTAGAACCACGGACC	279	472	909	221	398	185	579	703	1004	436	869	787	5	192	462	1080	148	1345	441	696	1442	487	9	194	1003	18	56	97	208	426
GCTCCGTGAGGATAAGGAACTCTGAGG	271	171	75	208	287	390	114	125	93	198	146	153	118	222	240	256	215	126	237	215	234	234	187	174	157	333	468	149	162	177
TAGCTTATCAGACTGATGTTA	270	228	570	363	372	306	609	253	511	198	381	314	40	361	654	735	452	1300	523	431	727	380	20	216	330	530	379	329	356	490
TAGCTTATCAGACCGATGTTGA	269	242	680	149	427	160	497	256	531	212	525	338	97	211	312	668	150	1359	374	314	485	299	46	107	278	196	239	80	265	352
TCTTTGGTTATCTAGCTGTATGT	268	690	767	461	366	482	436	444	1275	189	556	341	654	345	919	603	162	478	206	203	1060	1090	382	285	496	86	291	423	444	291
ACAAGTCAGGCTCTTGGGACT	268	381	411	129	269	225	124	261	445	291	312	223	255	157	170	362	113	313	209	219	419	256	235	141	168	117	172	162	218	219
TGAGGTGAAGCACTGTAGCTC	266	294	224	136	264	210	189	151	236	143	2171	178	14	145	302	245	219	1067	203	254	399	366	7	93	390	252	227	95	158	180
CATGCCTTGAGTGTAGGACCGTA	266	283	224	124	254	92	137	128	370	204	291	102	256	131	238	305	78	522	142	256	334	330	218	101	148	57	127	63	134	151
ACCAAAGCTAGCTCAACATACTAAA	259	131	0	1	273	0	47	55	0	144	59	59	53	212	74	140	0	190	524	175	98	133	0	127	113	299	291	150	1	160
TGAGGTAGTAGGTTGTGTGGTTA	255	290	232	178	179	163	183	282	514	225	222	120	238	212	281	359	83	199	134	135	255	222	102	316	568	162	168	150	138	209
TGAGGTAGTAGATTGTATAGTTC	254	248	181	219	297	203	131	236	249	147	228	148	108	197	262	333	211	524	190	417	415	357	148	245	313	155	180	137	112	147
AGTGCACTACAGAACTTTGC	251	368	336	205	301	180	338	288	384	219	300	335	5	219	271	654	158	812	174	560	474	397	2	264	245	41	107	118	266	408
AACCCGTAGATCCGATCTTCT	251	233	22	1535	191	1101	32	145	114	342	103	210	126	498	283	479	223	37	162	272	926	569	262	396	1305	463	549	440	69	308
ACCCTGTAGAACCGAATTTGTGTT	250	137	50	195	247	220	52	127	53	115	128	160	207	170	150	218	171	326	158	1001	248	265	367	104	242	144	196	108	72	143
TAGCTTATCAGACTGATGCTGA	249	256	736	152	511	185	591	279	649	245	562	273	119	185	323	681	174	1559	451	374	487	321	67	134	250	227	276	123	381	354
TACCTTATCAGACTGATGTTGA	249	214	326	243	476	83	298	107	536	320	228	153	226	111	366	548	113	627	394	389	236	166	123	66	249	120	140	75	150	324
TACCTTATCAGACTGATGTTGAC	249	237	204	352	448	87	106	86	365	209	293	135	223	108	423	308	103	322	280	304	206	186	99	69	222	88	157	75	130	294
TAACAATGAAAAGATATGAACACCTGAGA	244	160	86	308	307	110	36	105	99	88	119	46	101	139	249	169	85	343	91	222	202	137	205	171	162	70	64	96	51	98
TGTAAACATCCTCGACTGGAAGCTTT	244	170	48	136	273	78	71	73	63	75	142	55	215	66	164	56	71	109	122	129	111	107	58	44	34	35	87	24	17	28
ACCACAGGGTAGAACCACGGATT	243	211	229	172	256	163	239	223	265	234	241	204	176	137	206	247	144	561	144	234	512	274	147	130	267	51	134	125	108	158
AACAATGAAAAGATATGAACACCTGAGA	243	160	53	311	284	101	17	80	111	54	105	50	89	136	207	81	77	353	72	205	188	144	210	121	133	103	56	87	50	64
AAAAGCTGGGTTGAGAGGGCGAAT	241	236	106	201	234	223	45	92	169	112	174	75	93	155	117	123	165	161	95	175	267	194	183	256	118	141	226	185	67	128
TGAGATGAAGCACTGTAGCTCTC	236	184	124	129	226	175	63	57	178	61	1450	108	29	145	235	190	180	558	165	288	351	372	33	83	151	285	197	84	90	119
TACCCTGTAGATCCGAATTTGTTT	235	103	12	308	143	157	20	59	12	39	20	15	52	78	26	49	265	145	59	378	161	274	587	162	225	70	168	107	28	49
TTTGCTGTTGAGACTCGGAAATCTGAA	235	202	7	4	438	378	281	4	189	5	416	213	407	440	991	319	4	632	442	476	651	389	3	135	136	600	7	146	189	141
TGGGATGAAGCACTGTAGCTC	234	272	223	119	241	166	136	119	201	119	1979	153	22	161	295	226	186	869	222	216	374	315	23	83	388	244	235	93	186	147
CTGTGTGCTGATTGTCATGTTCTGATT	233	134	307	120	214	84	83	130	462	227	324	132	494	95	294	270	54	386	76	264	404	219	235	88	131	29	62	61	99	133
TGTAAACATCCTTGACTGGAAGA	233	283	133	438	311	267	112	160	337	200	296	168	251	423	315	329	183	287	93	172	329	231	104	196	169	423	394	288	181	240
ACCCTGTAGAACCGAATTTGTA	231	85	90	247	192	185	80	91	84	79	124	95	72	142	257	205	199	288	192	349	188	204	82	84	119	194	127	139	101	187
TGAGGTAGGAGGTTGTATAGTTT	230	82	107	100	159	158	46	127	109	157	80	85	51	108	91	162	105	179	115	184	87	176	270	116	118	101	210	79	63	107
TGAGGTAGTAGATTGTATACT	229	160	119	314	319	162	99	120	311	329	264	185	146	96	449	568	79	227	230	404	391	310	95	104	357	109	117	87	81	354
TGGCTCAGTTCAGCAGGAACAGT	229	186	580	512	419	564	794	706	315	401	848	574	626	588	542	843	306	437	427	197	1060	158	195	280	359	894	1130	477	779	335
TCAGTGCATCACAGAACTTCGT	229	61	89	142	60	73	52	93	474	474	251	199	112	35	338	546	9	26	65	136	380	238	31	29	396	12	9	20	88	359
CACTAGATTGTGAGCTCCTGGAA	228	103	90	128	112	75	73	87	115	120	186	76	78	112	192	221	52	190	102	131	70	137	100	55	145	37	80	71	87	132
TACAGTACTGTGATAACTGACC	226	364	362	196	441	589	536	340	1078	338	4644	500	1081	960	2190	1845	207	1312	378	400	827	410	98	142	191	780	914	319	383	883
TAGCTTATCAGACTGATTTTGAC	225	113	245	76	209	139	64	78	172	86	427	294	261	57	232	180	75	318	118	100	327	314	86	54	152	157	258	61	96	148
TGAGGTAGTAGGTTGTGTGGTTAT	225	133	174	91	137	57	98	142	305	175	115	62	140	67	136	189	39	90	85	103	104	119	51	105	316	86	110	30	57	139
TGAGATGAAGCACTGTAGCTCGTT	221	146	116	100	207	118	63	60	89	103	637	116	149	133	253	127	95	114	155	126	149	155	140	47	68	195	240	71	85	105
AAGGAGCTCACAGTCTATTGAA	220	226	90	180	113	134	80	85	93	180	189	57	212	304	200	212	111	228	30	122	218	225	220	192	244	31	50	250	82	156
TCTCTAAGATGAGTGGTGGAAATCTGATC	219	150	172	184	215	186	118	99	296	171	258	121	191	261	310	427	113	359	191	290	173	184	136	135	156	136	217	138	122	254
TGTAAACATCCTCGACTGGCAGCT	218	26	20	106	395	255	30	18	436	161	627	110	59	42	362	184	4	22	112	292	321	334	13	24	126	238	308	17	7	157
CACCCTGTAGAACCGAATTTGT	215	149	69	285	168	378	56	79	48	59	140	81	128	276	90	106	395	286	86	555	287	237	374	251	97	278	292	289	85	86
TAGCTTATCAGACTGATGTCG	214	94	437	137	370	106	397	139	501	280	388	287	177	93	378	676	104	629	604	212	314	221	90	52	248	193	191	64	202	530
TGAGGTAGTAGGTTGTATAGTTC	214	113	56	146	69	99	43	92	155	76	117	67	73	88	167	182	53	154	51	129	163	177	59	199	252	29	41	70	31	66
TGGAAGACTAGTGATTTTGTTGTTA	214	103	142	143	295	104	27	56	111	180	86	59	113	96	159	134	52	157	261	238	74	97	133	61	44	301	195	132	57	389
TGAGGTGAAGCACTGTAGCTCT	213	247	137	153	218	160	115	95	125	134	1479	126	13	150	268	223	190	438	202	218	258	332	7	103	291	275	261	112	146	197
TCAGTGCATTACAGAACTTTGT	213	209	154	117	259	119	235	155	185	304	151	157	186	83	217	302	76	339	102	290	239	273	121	88	110	28	59	81	211	447
TGAGATGAAGCACTGTAGCCCGT	213	38	17	204	219	137	17	12	97	65	741	103	57	62	274	215	58	36	142	183	256	242	59	26	185	359	395	37	28	134
TAGCTTATCAGACTGATTTTGA	211	47	114	41	80	123	82	30	96	35	324	224	80	38	93	74	50	175	47	40	337	255	65	34	21	171	224	41	32	57
CCCAGTGTTCAGACTACCTGTTCT	210	96	94	112	109	104	110	81	156	178	109	143	95	138	146	194	39	75	41	79	82	127	107	99	148	23	68	122	74	150
CTAGACTGAAGCTCCTTGAGGAT	209	96	92	96	137	71	53	80	126	90	125	62	136	91	163	111	67	282	84	183	159	151	167	93	112	52	51	60	50	74
AGGCAGTGTAGTTAGCTGATTGT	208	800	253	1014	348	532	166	214	220	270	216	202	579	1095	671	310	418	182	860	326	487	639	309	262	156	866	522	501	513	560
TGTAAACATCCTACACTCAGCC	207	207	223	206	189	217	153	325	423	149	348	249	4	500	299	584	155	276	413	144	280	172	0	167	210	848	541	123	148	201
TAGCTTATCAGACTGACGTTGAC	206	164	365	148	319	177	139	133	290	118	564	241	80	134	277	244	104	543	181	182	319	228	38	84	157	101	203	87	161	172
CCACAGGGTAGAACCACGGACT	204	330	317	153	291	88	299	220	317	327	467	217	237	130	243	275	87	728	234	278	579	263	118	104	181	24	75	103	150	264
TACCCTGTAGAACCGAATTCGTG	204	23	24	176	264	112	21	20	128	211	275	127	44	11	280	296	46	113	219	425	169	169	53	21	157	121	98	25	20	229
TCGGATCCGTCTGAGCTTGGA	204	169	345	166	182	236	205	246	415	157	414	211	391	212	324	361	84	192	174	158	437	254	232	140	153	93	145	223	308	268
TAGCTTATCAGACTGATGTTGCC	202	494	820	170	270	117	340	280	258	140	348	160	546	348	261	197	327	1098	180	173	162	157	254	252	103	89	183	243	375	149
TGAGGTAGTAGGTTGTATACTT	202	78	28	330	157	103	53	52	221	195	163	91	78	84	321	281	36	50	83	152	202	129	34	158	506	58	102	55	40	142
GCATTGGTGGTTCAGTGGTCGAATTCTCGCC	200	4	12	696	157	83	6	1	181	296	75	322	16	3	82	1815	4	6	51	66	130	15	0	5	153	15	85	4	5	128
TGGAAGACTAGTGATTTTGTTGC	199	301	388	194	669	184	106	203	265	202	177	190	3	201	311	314	146	664	745	793	283	257	0	179	109	324	256	167	140	331
CAACGGAATCCCAAAAGCAGCC	197	144	152	254	110	249	87	181	330	143	107	106	1	316	130	245	136	177	142	149	203	155	0	211	475	435	365	184	93	208
TTTCCATGAGTGAAATCTAATAGTCTGACA	197	155	73	315	255	280	58	138	121	108	40	85	51	211	107	180	147	146	101	233	94	143	99	157	123	373	243	195	83	104
ACCCTGTAGATCCGAATTTGTGAA	197	102	31	301	194	273	11	39	25	31	77	58	118	246	97	84	179	124	43	270	132	127	312	154	75	280	286	206	41	33
TAATACTGCCTGGTAATGATGAAT	195	129	117	166	263	94	76	97	149	70	172	80	255	107	193	238	49	540	35	239	252	193	133	148	129	18	45	55	60	56
TGAGATGAAGCACTGTAGCGCT	194	175	7	301	57	267	10	11	6	16	263	22	1	118	78	16	306	47	30	118	54	186	0	160	27	419	202	155	10	15
TGTAAACATCCCCGACTGGAAGCTTT	193	197	186	121	108	65	93	144	212	135	143	80	29	50	133	119	50	172	64	139	229	115	32	45	109	5	23	21	27	42
GCATGGGTGGTTCAGTGGTAGAATTCTCGCC	192	202	253	1286	280	207	211	47	156	386	863	2344	1588	726	1689	4976	105	46	98	51	191	49	8	114	121	51	208	17	70	82
TGGGATGAAGCACTGTAGCTCT	192	180	151	129	205	175	101	83	156	116	1262	130	45	156	260	187	178	359	165	202	253	299	31	82	270	220	219	121	138	167
TGAGGTAGTAGATTGTATAGTAA	192	301	52	313	274	271	81	123	101	159	228	145	375	425	415	247	179	129	92	202	300	293	159	245	175	240	197	194	71	117
ACCCTGTAGATCCGAATTTGTA	190	111	96	284	188	245	53	72	102	60	69	54	111	206	189	161	294	256	158	320	203	251	159	217	172	386	274	334	87	167
CTCCGTGAGGATAAGGAACTCTGAGG	187	111	34	157	215	222	59	58	65	79	88	55	54	130	100	109	178	169	152	137	151	128	101	111	60	377	285	120	75	111
CTCTAAGATGAGTGGTGGAAATCTGATC	186	193	128	163	323	130	103	129	244	180	166	93	151	242	299	377	117	499	250	384	191	188	160	121	166	142	139	151	108	309
TTGCTTATCAGACTGATGTTGAC	186	183	343	108	255	109	152	119	228	139	332	219	201	161	247	247	164	491	156	148	230	165	132	114	153	95	185	110	196	207
TGAGGTAGTAGTTTGTGCTGTAT	186	111	154	123	181	49	44	69	127	97	75	51	238	108	148	134	40	276	65	203	178	201	223	72	169	41	85	75	57	104
TGTGCAAATCCATGCAAAACTGT	186	114	78	85	112	53	44	56	127	77	67	61	63	66	76	61	49	43	143	81	74	116	50	35	21	52	80	47	94	49
TCAGTGCATGACAGAACTTGGAA	185	203	42	86	121	98	43	48	49	61	157	70	139	123	153	113	101	141	61	122	192	148	135	72	38	98	115	89	70	81
ACCCTGTAGATCCGAATTTGTGAT	184	101	17	245	150	204	5	21	11	19	5	13	22	124	11	33	353	52	36	363	59	159	277	157	73	195	305	127	16	36
TAGCTTATCAGACTGACGTTGA	183	145	420	76	305	115	314	135	340	134	398	171	80	118	191	323	83	896	208	164	319	190	43	72	147	153	165	60	168	159
GCATTGGTGGTTCAGTGGTAGAATTCTC	182	172	236	189	229	85	135	64	120	69	881	165	982	772	1060	1270	57	411	114	295	140	99	74	146	271	284	307	81	58	68
ATACCCTGTAGATCCGAATTTGC	182	135	102	299	214	397	57	137	106	58	62	79	2	220	93	213	382	251	136	589	362	310	4	328	290	238	278	195	67	109
TCAGTGCCCTACAGAACTTTGT	182	584	329	70	100	94	573	287	129	120	145	127	663	267	125	207	237	1122	46	180	274	176	600	305	76	15	114	163	663	294
CCCAGTGTTCAGACTACCTGTTA	182	94	60	110	95	60	82	45	91	126	101	132	96	106	139	166	36	47	46	59	115	117	55	70	83	42	52	77	61	187
ATTAAGTGACGATAAAGTATATCTGAGG	182	100	44	156	234	63	109	31	98	73	102	40	176	139	205	69	127	110	87	64	159	180	111	58	97	82	90	30	50	86
CAGGTGTGTGGAAAACAAAGGACTGAGC	181	96	144	95	325	59	61	80	162	109	138	94	155	97	279	323	51	363	183	354	128	106	169	92	129	153	147	48	109	172
TGAGGTAGTAGGTTGTATAGTTG	181	126	85	172	98	114	75	92	123	130	183	71	361	149	253	158	59	34	61	76	191	119	97	244	205	59	93	92	97	70
ACTGGACTTGGAGTCAGAAGGCA	181	66	20	109	121	30	40	58	99	46	54	36	70	95	51	90	48	151	13	79	98	58	185	55	198	52	126	67	33	28
AACCCGTCGATCCGAACTTGT	180	430	124	310	53	391	145	99	39	37	41	57	193	883	30	48	619	72	10	60	298	255	619	838	54	129	160	613	62	50
TACCCTGTAGAGCCGAATTTGT	178	111	65	316	176	398	44	79	82	46	93	63	6	241	123	151	300	225	115	612	277	161	37	162	135	233	266	233	65	109
TCGAGGAGCTCACAGTCTAGC	177	121	273	98	127	141	176	237	293	189	137	195	1	193	125	378	57	432	177	227	229	195	2	216	253	80	97	147	120	227
TAGCTCATCAGACTGATGTTGA	176	181	518	107	346	142	336	171	472	163	386	176	43	145	219	454	110	978	275	254	308	218	28	99	166	152	166	81	216	295
CATTGCACTTGTCTCGGTCTGAA	176	247	141	215	152	211	128	164	179	80	425	96	502	285	447	266	105	191	86	131	445	235	152	194	249	128	100	255	118	65
TGAGATGAAGCACTGTAGCAC	175	152	152	92	173	169	72	91	162	50	1918	137	4	113	163	178	121	755	106	222	475	313	3	54	284	203	151	53	64	78
TTCCCTTTGTCATCCTATGCCC	175	166	100	105	195	137	55	102	79	109	75	115	1	185	86	217	148	212	251	70	121	99	2	57	235	78	144	124	56	119
TACCACAGGGTAGAACCACGGAT	174	327	147	173	335	208	208	199	297	171	523	220	364	190	382	208	158	507	136	255	698	298	226	135	280	68	116	152	98	128
AACCCGTAGATCCGATCTTGTGC	174	196	76	247	271	432	106	325	108	172	125	235	4	400	112	402	275	109	446	176	359	314	26	235	572	981	545	268	144	266
ACAGTAGTCTGCACATTGGTTT	174	65	64	105	181	90	29	56	65	91	58	95	57	173	107	92	45	158	80	91	59	51	114	128	94	255	193	136	22	78
TGCCCTGTAGAACCGAATTTGT	173	105	58	288	151	400	38	78	50	62	113	70	31	226	127	117	301	183	98	546	243	209	116	190	108	276	245	250	82	101
TAGGTAGTTTCCTGTTGTTGGA	173	87	80	141	196	87	48	84	108	93	67	58	54	123	120	108	105	284	136	131	88	121	106	86	125	205	136	113	58	149
ATGCGGAACCTGCGGATACGG	171	103	206	66	52	62	132	127	316	130	65	129	114	69	114	230	48	189	74	115	127	89	70	65	323	27	24	46	90	113
ATGTGTGATGATGATCAAAGATCTGAT	171	156	64	276	151	149	68	67	113	126	70	80	102	228	166	129	57	114	21	136	172	139	74	158	103	28	73	173	32	152
TAGCTTATCAGACTGATGTGAC	169	253	12	153	3	2	0	3	5	3	3	5	0	0	0	1	0	3	0	1	8	0	1	0	0	1	1	0	3	5
CTAGACTGAAGCTCCTTGAGGC	168	119	246	61	146	89	105	173	275	85	203	155	9	83	125	239	55	370	138	189	250	163	11	74	161	49	66	52	73	122
TCCCTGAGACCCTAACTTGTGAAA	168	134	45	160	48	134	23	131	109	116	154	100	137	105	113	140	55	10	53	57	216	169	73	105	182	39	85	101	72	95
AAGGGTGACGAAAATTCTACTGAGC	167	18	16	15	64	24	10	9	26	17	44	14	20	9	70	16	4	278	68	47	7	14	68	8	15	29	13	7	13	11
ACCCGTAGAACCGACCTTGCGT	165	64	59	90	42	29	52	206	85	115	42	75	35	45	51	183	22	37	42	41	139	98	44	49	282	15	30	45	74	85
CCAGTGCACTACAGAACTTTGT	163	204	220	101	215	106	223	137	233	182	197	160	97	86	167	303	96	470	100	257	230	266	57	121	116	24	67	81	183	243
TGAGGTAGTAGTTTGTATAGTT	163	149	124	156	133	164	147	136	145	123	173	86	178	182	174	156	99	210	53	145	213	140	65	241	203	81	107	178	93	102
ATACCGGGTGCTGTAGGCTT	162	340	1263	194	278	131	222	265	1365	145	211	90	308	63	182	291	232	362	214	355	569	286	306	155	238	312	111	67	97	315
TGCAGTGTGGAACACGATGAACTGAAC	162	200	134	124	264	137	80	107	183	139	218	142	133	97	234	200	129	546	144	284	341	227	114	98	104	212	271	57	97	135
TATTGCACTTGTCCCGGCCTGTTT	162	78	110	82	80	47	74	119	149	159	63	79	39	48	73	162	28	152	104	59	52	90	47	47	200	38	68	34	44	105
TTCACAGTGGCTAAGTTCTCC	161	74	72	486	551	204	77	91	273	145	347	67	28	34	276	317	65	182	348	416	654	241	50	56	940	994	309	46	55	181
TGGTAGACTGTGGAACGTAGGA	161	110	70	78	141	109	72	71	118	56	84	64	120	41	118	92	60	430	140	192	256	73	205	44	71	103	64	47	76	86
TGAGATGGAGCACTGTAGCTC	160	201	143	104	129	119	107	92	132	67	1394	114	29	96	186	175	129	708	114	156	281	214	24	59	310	178	137	69	116	105
CACCCGTAGAACCGACCTTCCG	159	9	6	437	111	145	3	12	104	108	48	34	9	20	82	76	15	2	70	111	173	157	22	13	259	96	130	20	5	120
ACAAGTCAGGCTCTTGGGACCTT	159	209	73	173	99	203	59	110	176	138	158	98	72	107	103	104	106	86	39	115	230	162	142	173	185	34	106	153	67	82
TGAGGTACTAGATTGTATAGTT	157	572	276	120	103	86	324	321	69	81	97	83	331	372	79	120	403	563	63	102	155	119	247	459	84	86	72	309	218	95
TTCAAGTAATCCAGGATAGCCT	156	41	28	173	156	215	22	33	153	197	129	88	22	65	191	376	26	44	117	143	94	156	22	42	267	172	232	35	17	231
TTGCTTATCAGACTGATGTTGA	155	205	400	112	289	107	330	163	318	197	242	203	289	150	244	420	151	908	250	223	257	167	166	75	179	106	167	100	243	272
TGGGGTAGTAGATTGTATAGTT	155	233	189	173	226	182	228	223	236	217	232	112	31	174	243	303	111	336	126	227	280	187	17	196	284	131	115	142	152	268
TGAGATGAAGCACTGTAGCCCA	154	29	12	213	141	126	14	14	94	46	821	82	10	30	207	151	79	45	168	156	176	185	9	12	230	267	180	25	16	103
ATGAAAAGATATGAACACCTGAGA	154	93	21	84	135	26	8	22	8	15	31	10	18	63	86	21	26	228	12	73	37	42	71	44	29	76	43	63	6	12
TAGCTTCTCAGACTGATGTTGAC	153	49	77	66	120	71	33	32	103	56	250	139	58	35	136	107	35	106	78	76	155	137	24	22	48	58	145	28	66	92
TAGCTCATCAGACTGATGTTGAC	152	163	319	128	270	109	123	112	295	111	442	171	54	114	235	265	88	466	181	168	217	167	19	80	110	78	149	55	145	180
TACCCCGTAGAACCGAATTTGT	152	120	53	251	171	368	37	65	55	52	110	90	27	218	83	115	249	259	86	574	249	179	106	132	134	226	250	187	76	94
TAACCTGTAGAACCGAATTTGT	152	77	24	310	179	283	20	24	26	67	61	44	72	122	109	107	167	115	86	667	185	130	282	86	98	149	199	131	35	105
TAGCTTATCAGACTGATGTTGGCA	151	92	428	90	211	56	155	80	288	152	280	167	16	63	162	251	40	390	112	135	163	95	6	42	58	19	49	34	132	121
CCCAGTGTTTAGACTATCTGTTA	151	132	88	250	149	148	43	56	119	97	89	71	101	133	120	85	79	102	38	130	152	161	78	87	59	50	85	142	65	141
ATTAATGTGAATTGCAGGACAC	151	262	28	75	194	103	16	120	45	62	152	57	21	118	73	247	60	225	85	150	129	272	21	92	181	87	148	52	25	51
TGTAAACATCCTACACTCTCAGCC	149	151	134	168	169	186	94	183	287	149	155	187	2	267	152	361	79	160	211	114	141	134	1	126	178	315	253	104	93	170
TGAGGTAGTAGGTTGTGTGGTA	149	141	95	91	58	54	73	110	175	90	141	86	123	63	133	205	32	106	63	42	139	105	26	90	168	43	56	62	64	97
TGTAAACATCCTCGACTGGAAGCA	149	134	81	325	208	303	77	120	221	51	229	69	85	204	406	190	114	88	143	189	220	111	26	122	82	181	163	139	25	47
TGAGGTAGTAGTTTGTGCTGA	148	142	166	97	206	85	137	102	132	83	227	90	288	134	277	195	134	349	104	198	252	168	147	130	158	96	110	81	92	119
ACCACAGGGTAGAACCACGGAAT	148	148	141	126	201	116	205	186	151	153	333	160	210	139	266	238	108	334	87	176	506	222	118	77	334	39	54	93	82	117
TGAGGTAGTAGTTTGTACAGTTG	148	180	80	234	257	163	65	100	114	200	103	86	175	229	176	122	70	85	50	141	193	149	124	245	185	84	86	237	77	128
CACCCGTAGAACCGACCTTGCGTT	148	59	38	268	52	95	30	82	66	39	33	54	41	66	70	45	83	28	48	77	159	137	129	107	143	22	70	41	21	17
TGAGATGAAGCACTGTGGCTC	147	187	106	96	139	90	95	68	122	60	1076	88	14	95	166	143	137	548	109	132	230	181	5	53	224	123	102	53	91	115
CACTAGATTGTGAGCTCCTGGAT	147	78	59	41	74	35	50	39	96	50	65	53	48	41	85	92	28	86	48	97	58	51	43	38	80	17	33	14	56	48
ACCCTGTAGATCCGAATTTGTT	147	52	24	240	85	149	23	43	23	29	12	14	50	131	31	41	214	101	46	160	135	146	496	195	79	120	210	205	16	55
CGCGGGTGATGCGAACAGGAATCTGAGC	146	123	81	60	199	113	62	92	159	150	105	115	55	108	127	178	52	159	164	102	113	111	66	88	102	189	249	57	78	151
AAAGATATGAACACCTGAGA	146	411	13	96	99	47	7	41	14	21	56	14	20	76	67	20	108	99	29	47	147	89	76	72	33	97	113	99	28	12
TGAGGTAGTAGGTTGTGTGGTAT	145	134	104	51	42	55	37	61	143	86	140	58	136	51	100	132	20	63	42	42	75	83	41	50	140	42	60	27	53	72
CAAAGTGCTGTTCGTGCAGGTAGA	145	156	63	171	133	83	40	72	86	87	87	71	106	111	124	141	62	67	68	84	122	83	59	99	132	73	107	160	131	91
CGAGATGAAGCACTGTAGCTC	144	144	139	96	163	88	87	62	97	46	1080	77	62	63	117	87	94	671	62	120	213	208	49	65	190	128	105	52	64	62
TACCCTGCAGATCCGAATTTGT	144	295	160	153	200	723	127	257	48	47	82	81	421	1345	73	119	2221	730	72	570	449	363	3552	1356	202	455	768	1570	289	63
TGAGGTAGTAGGTTGTGTGGTC	142	163	170	93	86	91	75	234	496	90	158	122	2	78	129	252	39	187	116	108	239	135	0	167	405	71	92	52	100	113
CTAACAATGAAAAGATATGAACACCTGAGA	142	96	72	123	159	54	18	47	94	60	35	19	45	67	85	50	47	274	48	152	123	100	105	73	64	49	41	62	21	29
GAGACTTGATGAATGCCAACGGCTCTGATG	142	84	60	91	183	91	67	89	120	106	80	88	111	112	121	167	51	173	81	95	129	92	99	87	104	63	108	88	63	90
TGAGGTAGGAGGTTGTATAGTTA	141	90	130	92	144	73	55	76	134	92	66	42	46	48	60	111	44	118	120	135	96	68	65	79	97	62	109	55	53	114
TGAGGTAGTAGATTGTATAGTTAA	141	192	87	186	284	137	122	104	47	154	135	72	230	204	313	155	75	283	125	213	197	179	105	190	172	136	112	164	75	121
TTCACAGTGGCTAAGTTCTGT	141	132	65	286	236	187	105	178	111	57	140	61	80	171	111	130	211	256	186	158	335	100	67	161	200	672	280	150	113	72
TAGCTTATCAGACTCATGTTGA	139	97	228	45	141	87	232	81	152	85	238	146	138	96	108	179	77	471	127	93	252	176	79	69	67	100	101	42	117	108
GCGGGTGATGCGAACAGGAATCTGAGC	139	79	125	51	159	104	86	95	277	184	92	109	59	97	141	185	44	142	141	81	120	132	45	87	61	180	218	85	92	164
AGCAGCATTGTACAGGGCTCTGA	138	33	41	256	402	190	16	31	468	644	213	157	34	33	372	725	17	34	333	241	342	151	12	33	510	60	309	31	20	344
CTAGACTGAAGCTCCTTGAGGAAA	138	99	136	69	235	51	60	81	149	61	150	58	159	89	174	195	37	142	75	132	125	91	81	50	80	51	64	37	55	99
TGAGGTAGTAGGTTGTATAGA	138	129	72	111	35	58	36	105	113	66	138	80	330	232	259	109	38	68	33	50	134	101	69	185	123	34	49	91	66	90
AGTGCATCACAGAACTTTGTT	137	119	87	41	35	32	70	126	210	184	131	90	222	63	128	154	31	45	74	52	208	105	39	56	210	32	27	53	97	148
TGTAACCATCCTCGACTGGAAGCT	136	82	50	64	109	90	84	37	89	53	220	62	112	114	131	82	21	80	31	43	159	78	31	46	38	67	114	32	22	54
CTTTCAGTCGGATGTTTACAGT	135	47	305	35	94	30	214	45	360	487	141	132	97	87	175	550	23	759	103	238	138	69	159	75	226	15	33	35	101	521
TAGCTTCTCAGACTGATGTTGA	135	46	97	35	149	72	95	33	132	77	201	129	57	40	83	153	28	189	104	95	208	167	31	20	58	110	120	30	48	95
TACCCTGTAGATCCGAATTTGTAT	135	91	4	312	111	197	6	32	7	21	12	15	61	143	24	43	301	58	26	375	157	225	483	191	142	119	225	183	24	35
TACCCTGTAGAACCCAATTTGT	135	36	14	142	63	253	8	20	19	15	48	54	50	68	40	37	101	68	33	247	160	150	152	45	45	158	200	58	25	38
TAGCTTACCAGACTGATGTTGACT	134	167	643	24	108	39	258	128	127	78	149	104	127	67	50	84	134	819	98	93	134	134	93	77	37	33	53	48	179	63
GCATTTGTGGTTCAGTGGTAGAATTCTCGCC	134	50	157	152	47	47	37	27	79	65	61	122	159	45	79	470	45	33	27	29	125	34	11	77	107	13	90	18	45	74
TTCACAGTGGCTAAGTTCTAC	133	247	275	328	374	181	241	529	279	75	375	127	2	149	137	331	212	807	326	334	612	222	3	215	841	861	316	167	181	163
TTCACAGTGGCTAAGTTCTGCAT	133	110	105	171	198	96	53	197	161	100	148	50	172	93	126	129	78	90	98	156	207	127	126	115	441	393	177	88	62	94
AATAATGAAGATTTTTAAAAACTGAAA	132	103	39	82	124	73	31	26	80	49	47	48	17	93	105	63	74	63	65	50	70	68	20	36	19	154	158	53	28	88
TCAGTGCATCACCGAACTTTGT	130	168	141	15	12	39	138	131	90	58	107	104	220	46	40	68	23	28	5	4	196	97	39	51	53	10	9	53	131	42
CCCAGTGTTCAGACTACCTGTTT	129	49	46	107	69	65	68	35	54	116	69	104	82	150	95	109	30	61	39	53	66	53	58	64	65	51	67	108	46	111
TGAGGTAGTAGTTTGTGCTCTTA	128	23	30	190	285	48	8	11	100	107	37	19	19	32	142	144	21	51	106	238	82	77	25	26	204	30	44	17	8	77
TACCCTGTAGAACCGAATTTGTGTT	128	89	27	85	140	109	38	59	33	83	66	72	85	75	95	103	70	238	66	584	151	98	212	43	117	80	101	33	48	74
CACCCTGTAGATCCGAATTTGT	128	91	47	185	128	418	39	73	48	41	62	29	67	333	64	111	418	179	61	344	250	236	460	380	180	240	355	361	53	53
TAGCTTATCAGACTGATGTTGACAA	127	79	202	97	244	71	64	67	194	62	194	125	148	78	163	112	53	206	100	95	164	108	59	52	48	31	105	68	71	53
TACCACAGGGTAGAACCACGGAAA	126	241	134	169	227	158	144	205	123	186	518	167	313	224	407	311	83	282	120	158	729	245	100	97	269	71	140	119	65	120
TGAGATGGAGCACTGTAGCTCT	126	125	106	103	134	111	74	72	82	63	824	78	33	90	158	127	115	291	118	152	206	175	24	59	182	145	137	72	81	105
TACCCTGTAGAACCGAATTTGG	126	47	17	585	90	616	11	42	19	22	31	38	6	235	104	58	719	73	84	546	185	166	26	250	85	577	288	411	32	59
TAATACTGCCGGGTAATGATGGAAT	125	66	69	41	67	18	46	29	79	30	62	50	53	31	77	92	11	94	22	75	76	62	13	48	82	7	16	9	12	15
TTATCAGAATCTCCAGGGGTAT	125	61	41	94	112	88	32	86	40	65	31	35	23	81	34	91	122	105	58	91	46	95	100	75	101	162	199	102	57	51
TGGAGAGAAAGGCAGTTCCTGAAT	125	86	81	75	221	52	34	46	69	53	84	40	78	65	73	67	75	134	61	113	89	89	43	69	43	66	77	23	25	48
TGAGATGAAGCACTGTAGCTCAA	125	80	23	85	94	60	13	13	14	23	258	24	61	64	64	33	104	110	48	102	31	122	76	33	56	115	82	36	20	29
ATGCACCTGGGCAAGGATTCTGT	124	72	72	47	36	42	48	82	168	68	41	49	27	44	45	152	29	64	35	62	98	90	78	50	87	8	27	30	39	36
TAGCTTGTCAGACTGATGTTGAC	123	67	172	58	152	93	50	56	172	63	304	152	39	77	173	137	38	301	103	124	214	151	25	50	89	86	144	31	73	96
TGAGGTAGTAGATTGTATAGCT	123	158	114	197	174	166	101	128	152	125	156	56	14	144	115	191	112	212	103	137	190	148	10	237	136	155	88	128	66	142
CCCCCACTGCTAAATTTGACTGGCTT	122	68	51	73	99	99	43	50	297	56	167	51	105	112	125	125	82	97	60	89	121	112	34	82	163	174	108	43	44	55
TGAGGTAGTAGGTTGTGTGGC	122	113	159	54	75	61	67	146	250	54	132	98	0	79	102	176	41	178	64	52	153	60	0	106	210	49	64	30	62	78
GTACAGTACTGTGATAACTGAT	122	121	23	66	148	65	32	24	37	70	65	24	53	60	70	31	53	121	95	67	57	91	30	41	24	195	138	44	36	92
ACTGGTGCGGACCAGGGGAAT	122	106	53	45	126	69	51	34	45	39	56	30	37	37	79	60	45	279	93	129	87	173	50	42	26	69	126	26	42	29
TGAGGTAGTAGTTTGTACAGTTTT	122	62	36	85	73	43	16	25	30	42	17	24	29	39	27	58	49	51	22	104	34	73	131	65	48	8	21	45	12	31
CCCCCCACTGCTAAATTTGACTGGCTTT	121	74	43	148	151	121	26	64	197	45	110	49	78	80	116	78	99	127	109	123	89	101	54	101	83	287	204	80	65	101
TTCAAGTAATCCAGGATAGGCA	121	128	95	212	167	297	100	103	114	115	110	122	142	342	209	385	204	236	203	139	143	174	100	130	164	428	348	188	103	171
TAGCTTATCAGACTGATGTTTGAC	121	121	170	102	186	42	81	51	129	113	245	144	87	69	204	157	83	171	121	120	96	164	34	43	66	51	135	52	100	150
GCATTGGTGGTTCAGTGGTAGAATTCTCGAC	120	71	232	213	101	64	69	51	112	80	155	562	3	121	180	1391	47	52	54	27	113	57	0	127	127	26	71	24	82	119
TAGCTTGTCAGACTGATGTTGA	120	73	230	68	148	80	167	83	188	76	243	112	39	53	126	221	51	557	111	135	254	134	24	44	92	118	134	30	83	114
TCTTTGGTTATCTAGCTGTATGAA	120	198	248	100	179	187	212	105	334	56	370	54	180	47	323	140	111	357	57	86	478	309	153	45	85	18	95	62	97	56
CTGAGATGAAGCACTGTAGCTCC	120	122	127	43	124	72	79	67	139	65	1234	86	3	58	115	138	93	258	167	139	193	173	1	42	318	93	100	16	69	97
TGAGATGAAGCACCGTAGCTC	120	143	120	61	116	79	66	60	88	43	1064	67	35	78	100	90	83	506	95	110	178	148	24	44	179	119	122	34	96	68
TAACTTATCAGACTGATGTTGAC	119	101	243	91	188	54	94	68	152	98	233	149	58	82	142	149	56	218	113	106	141	129	41	49	108	47	124	39	113	119
ACCAAAGCTAGCTCAACATA	119	56	90	145	60	106	37	44	95	69	28	57	43	116	72	69	130	68	88	53	59	59	110	93	56	52	60	48	42	24
CAACGGAATCCCAAAAGCAGCTT	119	56	44	153	63	91	16	49	95	70	19	24	38	103	43	57	71	33	35	42	71	74	99	70	167	138	193	77	18	61
TGCCCTGTAGATCCGAATTTGT	119	82	30	197	121	358	41	45	36	35	37	30	11	195	64	82	333	106	50	346	207	193	123	281	146	214	312	248	41	53
TCAGTGCATGACAGAACTTGGTAT	118	61	86	29	105	27	103	44	131	216	128	113	87	27	74	178	15	189	23	122	87	116	75	27	50	6	14	22	35	170
ATACCGGGTGCTGTAGGCTTT	117	310	1058	203	279	147	230	226	1439	213	311	99	336	85	288	466	208	205	218	353	599	244	252	117	235	393	152	85	114	557
AATACCGGGTGCTGTAGGCTT	117	191	675	125	172	92	184	137	876	127	175	86	185	54	128	216	186	233	136	199	356	153	212	111	149	208	91	67	70	238
AACCCGTAGATCCGAACTTGTA	117	112	87	363	66	284	83	128	215	139	221	103	194	160	253	267	151	60	84	139	412	190	104	191	176	142	159	210	113	277
TATGTGTGATGATGATCAAAGATCTGATA	117	125	46	195	123	171	57	56	91	89	78	85	111	299	140	139	80	140	41	94	152	119	93	167	81	58	100	203	55	118
CATTGCACTTGTCTCGGTCTGAT	117	79	10	85	40	66	26	59	100	46	70	33	57	77	86	53	33	38	16	28	117	100	44	84	108	35	46	65	27	44
AACCCGTAGATCCGAACTTCT	116	54	11	476	61	656	13	27	64	134	77	56	52	164	98	141	171	26	44	216	403	250	135	155	147	159	259	154	18	139
TAGCTTATCAGACTGATGTTGGCT	115	61	237	42	129	36	101	44	202	78	145	83	3	41	77	106	42	303	163	89	97	80	3	17	54	28	40	11	74	80
CAAAGTGCTTACAGTGCAGGTAGA	113	91	113	124	142	103	58	75	131	203	112	151	134	191	120	274	53	83	176	51	130	87	59	84	50	560	487	189	263	240
TACCCCGTAGATCCGAATTTGT	113	74	29	231	138	297	38	50	36	42	30	28	10	223	59	99	304	146	56	357	193	181	92	272	178	200	353	227	54	71
TGAGGTAGTAGTTTGTGCTGTTTA	113	57	44	84	128	46	24	35	42	32	30	21	51	40	57	53	42	131	53	90	88	71	102	61	66	34	65	40	20	31
TAATACTGCCGGGTAATGATGGT	112	130	105	154	210	148	133	117	177	143	135	89	86	135	79	195	95	234	121	111	211	146	88	113	119	143	193	84	87	101
CTAGACTGAAGCTCCTTGAGGTT	112	86	50	34	61	43	58	61	147	51	104	58	39	34	72	108	33	105	65	54	90	74	53	35	53	43	68	16	31	54
TAGCTTATCAGACTGATGTAGA	111	12	7	6	8	58	8	6	12	6	144	96	6	6	4	11	8	34	13	11	131	87	1	4	2	75	79	0	2	6
TGAGATGAAGCACTGTGGCTCT	111	123	91	97	122	93	50	53	81	59	672	50	25	76	132	92	100	239	99	123	158	151	17	45	165	106	97	63	64	102
ACCACAGGGTAGAACCACGGATA	110	131	185	130	197	95	244	193	147	193	310	197	192	137	295	253	72	210	89	164	530	134	91	60	219	53	77	79	85	158
TGAGATGAAGCACTGCAGCTCT	110	123	97	82	138	77	64	53	78	66	774	66	21	90	106	101	97	204	86	106	122	129	15	49	129	140	141	48	62	92
GGCTGGTCCGATGGTAGTGGGTCATCCGAAC	110	3	2	130	84	54	2	2	141	73	85	49	1	3	153	209	4	9	60	183	91	113	1	3	228	33	36	2	2	95
GGCTGGTCCGATGGTAGTGGGTCATCAGAA	110	82	28	87	60	110	52	34	57	66	65	68	339	205	168	160	64	94	27	91	34	61	30	109	137	28	19	29	31	58
GAAGGGTGACGAAAATTCTACTGAGC	110	18	6	6	32	10	4	6	15	11	34	6	6	1	19	7	7	212	48	26	4	7	54	2	11	8	10	3	3	7
TACCCTGTGGAACCGAATTTGT	109	55	27	134	66	185	10	42	31	24	42	26	19	107	56	64	149	124	35	339	184	81	56	75	63	153	143	103	27	39
TTAATGTGAATTGCAGGACA	109	106	9	66	118	76	18	58	40	47	82	26	14	114	42	62	51	80	29	70	51	121	8	128	74	109	126	53	14	59
TCAGTGCACCACAGAACTTTGT	108	89	127	49	115	47	84	93	203	147	126	89	33	41	99	198	32	201	48	110	170	134	17	49	113	13	23	37	85	158
TGAGGTAGTAGTTTGTGCTGCT	108	100	56	143	144	60	27	68	48	57	42	25	0	55	46	56	101	193	73	141	66	76	6	174	103	52	41	92	20	46
TGAGGTAGTAGTTTGTGCTCTTT	108	13	9	79	99	24	9	9	36	51	12	13	7	11	63	69	15	30	52	136	38	62	17	22	111	22	34	12	3	40
ATTAATGTGAATTGCAGGAC	108	188	14	91	173	81	11	58	37	25	57	43	16	136	54	74	48	282	55	83	56	133	18	85	92	140	150	88	25	19
TCAGTGCGCTACAGAACTTTGT	107	121	114	67	125	70	103	76	146	79	105	87	34	45	128	186	44	299	69	175	140	176	18	72	75	11	50	49	86	145
GGTGCAGTGCTGCATCTCTGGA	106	86	119	90	138	93	62	36	97	78	659	77	135	84	163	121	90	207	145	90	140	141	80	61	113	104	115	54	81	82
TCAGTGCACTGCAGAACTTTGT	106	108	118	79	135	72	122	68	143	104	114	84	29	40	127	177	49	252	52	170	153	149	10	66	70	15	46	41	88	149
CACCCGTAGAACCGACCTTGCGAT	106	40	70	86	59	37	30	71	32	31	40	40	41	18	51	31	46	38	51	114	99	73	39	46	118	14	27	14	28	24
TACCGGGTGCTGTAGGCTTT	105	209	629	92	196	93	187	141	832	119	196	55	215	48	176	262	146	217	124	191	394	192	161	100	149	286	112	40	87	296
TAGCTTATCAGACTGATGTGGAC	105	20	27	15	60	52	6	13	41	29	203	91	19	10	49	36	16	59	23	22	128	100	13	7	33	54	85	7	13	31
AAACCGTTACCATTACTGAGC	104	265	269	150	291	387	507	81	369	74	949	173	3	689	1100	440	161	462	116	122	1474	131	2	251	254	222	118	97	280	60
TACAGTACTGTGATAACTGAAC	104	113	144	63	145	100	116	105	323	87	531	151	67	142	330	391	64	447	150	139	330	227	9	58	69	238	158	65	93	181
CGAGGTAGTAGATTGTATAGTT	104	134	147	86	96	80	119	95	103	71	135	55	52	115	98	116	71	193	68	89	170	104	51	119	108	68	65	77	78	91
ACCCTGTAGATCCGAATTTCTGT	104	17	3	240	116	220	2	10	24	34	10	14	10	29	26	69	65	19	40	340	150	178	144	44	183	133	249	60	5	43
TAGCTTATCAGACTCATGTTGAC	103	87	194	32	89	55	75	85	109	36	214	122	132	82	78	66	73	262	61	62	166	162	56	56	52	42	103	65	127	48
TCAGTGCATCACAGAACTTTGTTA	103	46	50	42	18	27	32	76	109	77	86	72	151	37	132	143	14	28	25	30	131	41	18	44	235	13	6	30	63	46
TCAGTGCACTACAGCACTTTGT	103	40	38	40	87	47	38	18	62	44	73	45	51	12	57	69	19	83	17	65	527	154	54	19	170	13	56	21	29	84
TGAGATGAAGTACTGTAGCTC	103	130	69	58	86	68	55	53	44	51	717	49	57	74	111	75	77	283	83	84	104	114	25	40	131	104	73	39	72	59
TGGGGTAGTAGTTTGTACAGTT	103	132	99	217	162	160	99	122	94	158	116	95	22	208	157	189	83	115	71	130	219	108	11	225	181	57	68	210	122	123
TGGTAGACTGTGGAACGTAG	103	56	64	35	125	61	32	51	48	36	75	38	142	52	75	54	46	289	83	229	117	95	190	52	46	69	72	57	50	52
TACCCTGTAGATCCGAATTCGTGT	103	16	1	240	148	182	2	9	23	35	16	12	7	21	26	52	51	15	48	370	141	144	86	30	212	83	168	17	2	30
TACACATGATGACTTACA	102	36	1376	1	53	1	347	189	3807	148	125	157	224	4	101	975	16	863	195	25	88	24	8	5	894	7	6	14	271	219
CTTTCAGTCGGATGTTTGCAGT	102	64	164	29	89	13	62	96	304	122	106	91	263	49	215	191	6	304	67	119	91	35	72	53	115	23	31	35	59	115
GCATTGGTGGTTCAGTGGTCGAATTCCCGCC	102	10	18	246	63	36	10	1	64	104	55	223	26	8	33	701	9	8	25	29	74	8	1	0	48	9	69	3	8	43
TGAGATGAAGCACTGCAGCTC	102	105	144	59	119	57	72	69	91	51	935	60	11	58	114	114	83	491	83	82	168	136	13	47	126	106	92	38	68	63
TCAGTGCACTACGGAACTTTGT	102	104	111	80	137	62	115	84	187	115	140	82	21	49	149	224	37	325	65	192	185	163	15	69	81	18	45	44	85	159
CATTATTACTTTTGGTACGCGA	102	46	37	47	90	60	17	12	17	33	52	28	30	78	42	19	40	116	74	17	22	35	38	46	26	231	175	44	32	65
TATACAAGGACAAGCTCTCTGA	101	82	88	33	103	35	77	57	117	68	129	74	109	42	112	142	25	229	87	93	119	85	54	22	30	25	44	28	95	95
TAGATTATCAGACTGATGTTGAC	101	92	168	38	80	48	73	44	57	38	179	96	120	73	68	65	66	235	32	57	86	105	49	70	33	49	94	55	92	42
TGAGATGAGGCACTGTAGCTCG	101	86	29	44	52	29	23	22	32	26	219	14	17	35	60	25	26	101	43	50	63	73	8	17	77	48	43	26	30	20
ACCCTGTAGAACCGAATTTCTGT	101	21	7	186	156	246	9	11	31	54	43	46	14	29	60	72	63	29	80	484	197	141	86	19	140	156	178	49	12	73
TAGCTTATCAGGCTGATGTTGACT	100	48	277	42	150	30	98	49	207	103	116	77	2	21	82	112	64	335	158	95	89	80	3	24	71	38	65	23	94	116
TGAGATGAAGCACCGTAGCTCT	100	109	80	61	106	83	42	32	64	55	657	53	32	74	98	81	95	202	77	97	136	135	16	48	127	84	83	51	63	70
CGTACCGTGAGTAATAATGCGA	100	111	50	165	109	115	54	36	65	43	66	26	102	144	121	79	85	109	52	33	97	86	74	96	61	291	246	145	46	79
TGAGATGAGGCACTGTAGCTCC	99	114	71	55	62	62	46	51	65	74	578	68	0	50	81	95	56	171	127	84	122	120	1	34	227	63	71	25	44	66
AGCAGCATTGTACAGGGCTATGT	99	98	99	172	111	163	73	112	153	132	56	91	95	175	128	205	65	89	56	71	110	94	81	140	176	48	145	135	71	93
TACCATGTAGAACCGAATTTGT	99	31	9	62	32	167	9	17	7	11	46	30	33	51	13	20	73	60	10	98	112	85	96	33	20	117	110	54	16	7
AGTTGGTCCGAAGGCTGTGGGTTATTGTT	98	83	370	34	161	30	166	78	463	253	157	120	112	16	158	341	19	1019	258	180	56	78	41	6	85	67	37	6	125	343
ACCGGGTGCTGTAGGCTTT	98	336	969	167	263	137	292	241	1152	187	292	111	370	132	382	374	240	212	246	314	498	230	297	155	244	556	174	97	168	491
CGAGATGAAGCACTGTAGCTCT	98	109	113	69	112	93	48	66	64	55	794	42	87	72	117	95	91	267	89	118	140	185	60	66	141	125	119	66	58	90
TGGGGTAGTAGTTTGTGCTGTT	98	65	81	85	134	54	37	46	51	48	36	23	10	44	57	61	48	226	57	162	72	71	8	107	108	26	35	39	33	40
TGAGATGAAGTACTGTAGCTCT	98	88	48	48	78	49	28	17	43	35	401	28	48	60	62	41	60	126	54	53	86	100	36	25	70	85	76	40	41	45
GCATTGGTGGTTCAGTGGTAGAATTC	98	80	25	66	68	33	17	17	47	14	313	54	142	105	464	89	15	90	19	106	63	21	31	53	30	44	118	26	3	16
TACTCTGTAGAACCGAATTTGT	98	44	19	106	65	208	16	27	25	24	61	38	45	95	43	34	130	73	48	234	150	116	120	55	41	146	150	93	27	40
CACCCGTAGAACCGACCTTCC	98	4	6	408	66	164	4	13	52	76	33	31	4	21	58	88	23	6	63	125	123	87	20	22	142	72	133	23	7	62
AAATAATGAAGATTTTTAAAAACTGAAA	98	66	35	85	55	47	20	25	49	42	30	56	9	56	61	40	41	83	44	44	86	59	17	40	16	148	116	46	25	31
ACCGGGTGCTGTAGGCTT	97	303	1008	120	214	111	185	234	985	149	202	92	296	82	231	281	225	288	159	292	385	223	302	116	250	310	105	64	130	234
GCATTGTGGTTCAGTGGTAGAATTCTCGCCT	97	296	364	82	125	46	148	123	318	452	109	186	691	303	87	1536	160	39	27	41	120	170	48	387	703	30	126	209	282	238
AAAAGCTGGGTTGAGAGGGCGAC	97	146	53	61	128	159	43	83	109	49	133	39	0	117	84	66	110	114	82	122	239	154	3	197	54	57	118	85	37	78
TGAGGCAGTAGATTGTATAGTT	97	140	127	101	165	116	152	121	150	143	151	82	27	120	130	189	84	206	96	139	177	123	32	114	171	88	97	107	93	158
TGAGGTAGTAGTTTGTACAGTTAA	97	99	56	250	279	150	93	73	49	113	74	49	140	214	180	101	82	85	63	159	176	119	97	224	133	84	106	192	80	77
CACAGATGATGAACTTATTGACG	97	72	70	65	134	59	72	56	85	53	77	55	67	45	45	71	37	91	65	40	66	73	43	19	25	83	85	28	38	60
TAGCTTATCAGACTGATGTCGACC	96	81	253	106	209	43	94	59	284	154	147	100	105	47	154	237	44	323	157	154	157	86	52	30	93	18	38	34	71	126
TAGCCTATCAGACTGATGTTGACT	96	52	208	28	114	19	88	43	162	97	123	57	7	14	50	71	33	269	115	77	88	80	7	18	35	17	36	11	45	84
TACCCTGTAGATCCGAATTTGTGAT	96	43	2	111	101	89	1	2	5	4	10	2	11	40	11	14	242	47	22	191	27	98	117	58	37	62	97	42	10	11
CAGCTTATCAGACTGATGTTGACT	95	48	206	26	102	19	72	45	117	53	97	71	16	31	48	79	33	287	97	79	78	65	14	17	35	34	39	13	53	69
TAACTTATCAGACTGATGTTGA	95	106	203	68	177	48	180	79	187	100	166	139	84	61	109	218	46	407	150	108	150	95	34	31	95	69	81	32	116	122
TCAGCGCACTACAGAACTTTGT	95	96	103	57	122	62	84	44	142	70	127	71	30	37	96	168	33	257	53	132	123	132	26	60	56	4	33	34	73	121
TGAGGTAGTAGTTTGTGCTGTTAC	94	67	102	73	166	38	45	64	90	48	40	27	3	39	50	98	57	197	65	153	109	121	4	71	177	35	32	20	19	74
TACAGTACTGTGATAACTGAATT	94	75	64	58	108	75	124	64	217	92	238	93	207	79	191	180	38	175	71	58	222	85	69	25	42	130	100	47	50	119
ATGCGGAACCTGCGGATACG	94	55	56	32	19	42	71	84	167	86	49	43	41	56	45	112	29	33	22	26	61	60	51	39	167	15	14	31	40	69
TGAGATGAAGCACTGTAGCA	94	127	45	228	34	129	22	43	39	18	215	51	91	197	143	59	194	80	31	51	157	123	39	122	141	165	71	144	28	39
ACACATGATGACTTACA	93	25	985	5	46	1	292	182	2158	117	107	154	260	8	113	913	13	849	182	22	72	35	2	3	944	9	3	12	247	200
ATTTGCTGTTGAGACTCGGAAATCTGATT	93	90	180	187	270	131	1	123	131	134	91	91	192	0	6	118	143	199	7	208	2	109	240	68	102	5	281	51	90	77
AAAAGCTGGGTTGAGAGGGCGATA	93	118	55	90	87	91	27	43	55	43	106	26	48	76	65	53	88	72	37	59	184	88	61	120	25	69	111	78	24	42
AACCCGTAGATCCGATCTTGTGAAT	93	83	33	84	88	51	17	63	42	77	50	55	84	42	65	132	25	37	39	49	95	70	29	35	176	20	32	44	28	59
TGAGGTAGTAGATTGTAAAGTT	93	245	133	44	36	78	145	160	34	64	65	69	168	198	76	69	95	259	26	51	136	73	117	228	60	54	44	139	114	60
TAGCTTATCAGACTGATGTGGA	92	17	26	21	43	70	19	17	34	27	135	115	25	15	41	51	16	77	36	30	178	111	7	12	29	92	82	7	22	29
TAGATTATCAGACTGATGTTGA	92	106	194	28	91	46	173	67	51	51	149	85	130	58	70	77	46	533	41	80	118	112	62	36	38	69	56	37	74	52
TAGCTTATCAGACTGATATTGAC	92	109	171	61	112	48	81	43	121	57	206	99	91	58	109	99	42	232	71	65	151	107	45	55	57	54	79	50	75	71
TGAGGTAGTAGATTGTATCGTT	92	38	29	43	44	85	26	19	30	43	100	52	35	21	38	34	18	44	17	37	124	88	25	27	39	53	61	24	21	41
GGATATGATGACTGATTATCTGAGA	92	72	18	38	111	24	17	15	39	22	27	16	22	41	39	23	16	119	38	51	37	55	31	18	13	63	67	32	17	14
TTGGTGGTTCAGTGGTAGAATTCT	92	86	21	7	38	9	10	11	10	5	49	4	73	24	82	31	2	20	11	17	18	1	17	7	15	14	10	4	5	0
TGTAAACATCCTCGACTGGAAGCCT	92	194	64	104	188	293	103	156	217	144	810	99	1115	304	395	215	56	138	31	71	410	149	119	119	125	28	178	127	29	73
TAGCTTATCAGACTGATGTTAA	91	64	170	59	308	48	102	40	114	56	113	63	63	43	110	129	53	310	291	128	121	68	38	32	37	66	77	37	94	108
TAGCGTATCAGACTGATGTTGAC	91	38	97	48	130	44	28	34	89	40	167	67	41	41	112	81	34	137	68	72	82	95	23	38	50	46	90	26	53	73
AAAGCTGGGTTGAGAGGGCGAT	91	94	64	75	64	71	21	26	16	42	39	13	18	44	39	16	64	86	24	42	92	57	58	82	20	29	62	59	24	43
TGTTGTACTTTTTTTTTGTTC	91	75	26	97	93	138	29	31	27	51	34	26	10	100	38	68	93	69	62	65	50	68	12	70	30	129	99	79	50	42
ACAAGTCAGGCTCTTGGGACCTTT	91	68	33	84	71	117	62	93	53	83	88	67	47	94	89	105	50	40	27	76	145	113	101	79	104	25	57	65	36	50
AGTGGTAGAATTCTCGCCTGT	91	54	15	3	11	2	3	4	0	4	24	2	8	8	57	11	0	0	10	0	0	0	14	2	2	4	2	2	1	3
TGAGGTAGTAGGTTGTATGGTC	90	58	82	45	34	62	40	95	184	37	72	49	1	42	41	96	25	62	48	45	89	37	0	96	225	34	19	35	42	52
TCAGTGCACTACAGAACTTTGTTA	90	109	55	126	143	79	60	41	66	101	87	94	222	76	137	137	59	114	40	165	110	152	138	61	80	10	49	46	52	129
AGCCTATGATGAATTGCTTTGACTTCTGAC	90	30	44	18	37	15	5	34	65	25	32	8	16	14	56	27	10	57	29	31	24	32	120	17	24	3	2	9	19	21
TGTAAACATCCTCGACTGGAAT	90	77	34	105	81	30	30	20	28	24	29	17	34	81	76	55	59	59	54	42	63	61	36	39	27	74	67	42	28	41
TAACACTGTCTGGTAACGATGA	90	54	69	80	151	39	34	62	68	25	106	35	383	203	183	94	34	159	81	110	74	49	96	63	119	77	74	73	81	56
TACCGGGTGCTGTAGGCTT	89	201	689	93	153	70	121	144	782	81	140	36	165	44	116	157	163	173	115	186	298	162	190	81	159	219	68	43	59	148
TGTAAACATCCCCGACTGGAAT	89	99	156	95	58	65	82	92	166	98	74	92	73	79	78	221	62	74	37	32	187	112	59	57	135	53	81	46	85	72
TAGCTTATTAGACTGATGTTGAC	89	78	134	72	113	65	55	42	89	58	187	88	79	60	122	95	53	193	84	92	94	76	44	55	62	46	77	55	71	90
TACAGTAGTCTGCACATTGGTTT	89	29	5	69	88	46	10	22	33	47	41	47	17	73	32	55	21	42	23	41	23	37	53	58	24	158	96	51	24	46
TAGCTTATCAGGCTGATGTTGACA	88	60	338	54	151	38	97	85	278	93	216	98	8	56	142	164	40	266	70	111	123	87	4	24	56	8	30	32	104	82
GTGAAATGTTTAGGACCACTAGT	88	91	94	653	1118	78	39	55	116	68	69	99	184	211	213	661	397	92	20	51	72	94	53	76	53	50	81	66	48	77
AATACCGGGTGCTGTAGGCTTT	88	215	684	152	199	142	241	160	992	156	261	102	248	69	242	345	186	286	171	228	438	165	165	125	148	306	133	74	114	456
AGCTTATCAGACTGATGTTGACA	88	91	266	61	166	41	109	73	266	93	192	119	102	56	146	190	58	265	79	99	155	108	45	41	73	10	29	40	110	91
CACAGATGATGAACTTATTG	88	111	106	29	112	25	151	48	106	68	79	50	55	25	56	83	36	173	88	65	113	55	42	20	13	56	39	14	70	72
TGAGATGAAGCGCTGTAGCTC	88	79	80	45	99	65	38	39	59	35	690	48	25	64	77	70	61	387	75	78	158	101	7	33	154	76	70	41	37	44
AAACCCGTAGATCCGATCTTGC	88	204	44	521	80	719	75	262	89	108	64	148	2	744	73	289	261	53	72	138	595	332	1	594	779	213	185	475	59	110
TCAGTGCACTACAGAACTTTGG	88	83	41	200	105	144	68	69	68	60	55	63	8	81	146	119	137	117	68	183	158	171	4	125	61	52	74	105	62	119
CCCCCTGATGGAACTGAGGATCTGAGG	88	35	15	43	80	54	23	29	34	35	31	31	14	42	54	41	34	25	36	50	51	55	33	35	54	21	63	37	22	35
CTGGGAGAAGGCTGTTTACTCC	87	240	365	69	239	132	269	342	598	81	605	253	0	133	308	635	76	576	214	292	509	263	0	80	401	46	71	52	136	163
CAAAGAATTCTCCTTTTGGGCC	87	65	77	72	129	116	38	76	66	48	74	73	0	94	52	91	76	145	145	99	79	65	1	47	71	343	203	49	89	50
TCCCTGAGACCCTTTAACCTGTGT	86	17	39	32	38	34	27	38	51	61	18	31	6	19	17	43	15	21	41	23	24	38	23	14	71	19	18	18	21	50
AGTGCACTACAGAACTTTGTT	86	109	40	64	55	60	35	39	35	50	31	34	94	44	68	70	36	97	23	74	78	93	77	74	33	11	22	39	41	67
TGAGGTAGTAGTTTGCGCTGTT	86	51	68	42	108	34	29	32	37	29	37	18	5	38	42	28	34	147	38	80	58	44	14	58	76	22	23	36	26	26
TGTAAACATCCTTGACTGGAAGCTT	86	53	30	48	74	25	10	16	23	19	16	15	13	31	20	17	24	112	29	67	16	24	21	31	24	32	21	19	8	11
GTCCAGTTTTCCCAGGAATCCCA	86	84	35	143	62	69	12	20	29	6	314	26	106	71	85	16	70	72	45	61	50	99	124	42	40	178	134	81	19	30
TCAGTGCACTACAGAACTTTGTAT	85	97	111	83	164	34	107	55	99	125	120	83	156	48	122	179	42	286	80	252	101	141	75	42	57	19	35	23	52	150
TGAGGTGGTAGATTGTATAGTT	85	119	128	99	141	101	100	116	147	107	128	68	23	107	142	191	60	180	62	148	185	97	13	111	142	97	54	82	76	160
CTAGACTGAAGCTCCTTGAGGAAT	85	74	85	45	149	30	30	41	66	51	81	38	93	29	103	44	35	159	60	118	44	79	57	31	50	17	35	16	22	34
AAAAAAGTGATGTCATCTTAACTACTGAGA	85	121	44	124	174	159	45	40	96	64	62	39	45	114	80	64	111	107	58	137	107	75	90	98	69	78	91	74	34	44
AGTTGGTCCGAAGGCTGTGGGTTATTGT	84	51	113	25	160	16	70	69	125	145	97	85	99	23	97	205	15	258	179	112	45	60	31	6	76	47	24	12	64	176
TCAGTGCACTACAGAACCTTGT	84	82	102	46	107	71	87	42	119	68	121	88	13	35	87	127	30	224	41	128	140	138	10	55	49	10	38	34	55	123
TAATACTGCCGGGTAATGATGGAC	84	68	82	51	60	36	39	71	108	42	71	59	4	51	60	125	19	112	32	72	134	128	12	64	146	8	31	18	19	34
GAGCATGTAGACAAATCTAACACTGAAG	84	76	59	44	50	79	53	34	114	91	50	34	47	37	71	74	49	95	52	47	106	58	30	44	46	56	82	40	33	62
TCGGATCCGTCTGAGCTTGGCTT	84	27	41	81	19	76	33	56	199	59	44	31	37	26	32	43	32	21	13	36	119	38	85	29	82	2	15	55	11	33
TGAGGTAGTAGTTTGTGCTGTTGT	83	28	45	70	72	19	26	22	33	17	11	7	41	19	36	34	22	78	22	71	23	51	86	74	55	13	16	25	13	23
TGAGGTAGTAGTTTGTACAGTTC	83	65	44	98	92	120	16	42	32	29	30	34	6	111	84	65	68	90	42	145	125	106	10	164	84	41	44	87	21	30
CTAGACTGAAGCTCCTTGAGAA	83	77	87	85	66	36	19	43	46	23	44	28	95	47	77	41	25	130	39	56	56	51	65	38	42	38	33	26	32	34
TGTAAACATCCTCGACTGGCAG	83	21	3	202	127	149	9	10	99	79	103	79	21	62	304	227	8	12	110	61	136	73	2	9	110	173	181	27	15	92
TGAGGTAGTAGATTGCATAGTT	82	99	116	90	136	94	128	109	162	128	138	69	17	117	98	162	56	164	87	132	162	105	14	133	159	80	65	80	90	130
TCGGTGCACTACAGAACTTTGT	82	89	56	57	90	48	95	45	93	76	69	47	24	37	114	114	29	207	47	135	127	93	7	47	54	7	26	38	60	117
TGAGGTAGTAGTTTGTACAGCT	82	87	70	258	152	190	67	102	69	74	76	60	11	158	110	107	102	93	44	112	132	76	4	322	122	80	75	193	67	81
TGAGGTACTAGTTTGTGCTGTT	82	188	111	45	68	25	62	83	25	19	19	8	93	89	35	16	115	300	27	68	46	43	174	200	30	33	12	92	54	19
TACCCTGTAGAACCGAATTCGC	82	8	2	175	86	214	1	1	35	37	60	49	11	22	51	103	25	19	60	442	191	97	24	14	88	119	126	22	6	82
TACCCTGTAGATCCGAATTTGG	82	66	11	457	54	490	11	22	9	11	9	14	4	221	41	48	797	48	57	281	156	149	20	341	123	372	372	478	25	43
ACCCGTAGATCCGAACTTGTGA	82	91	19	260	61	470	10	41	31	35	34	37	113	342	54	45	230	32	27	143	229	169	260	193	75	152	191	270	38	65
ACAATGAAAAGATATGAACACCTGAGA	82	40	19	46	103	36	2	13	26	18	28	13	18	41	47	29	19	61	27	60	34	34	64	48	37	42	41	43	6	21
GAATACCGGGTGCTGTAGGCTTT	81	150	336	131	159	142	172	73	537	139	118	86	96	80	103	328	159	190	191	174	217	126	121	91	128	301	140	80	115	505
TACCACAGGGTAGAACCACGGAAT	80	79	71	70	70	48	84	61	83	46	159	71	89	55	110	91	42	142	42	97	154	73	51	36	123	10	20	18	18	31
TGAGGTAGTAGTTTGTGCTGTTAG	80	84	57	78	201	28	13	25	25	32	31	5	56	27	58	15	45	186	52	182	67	57	48	67	73	21	28	22	11	15
CTTCTCACTACTGCACTTGACTAGTCTT	80	36	18	66	57	84	34	40	137	40	69	34	54	54	132	84	50	103	51	27	73	38	37	53	58	107	47	58	79	127
TTAAGTGACGATAAAGTATATCTGAG	80	37	71	54	97	30	121	26	71	74	74	30	76	50	161	68	40	66	67	22	93	66	38	15	61	56	35	10	25	40
TATCCTGTAGAACCGAATTTGT	80	76	22	119	81	154	17	46	15	29	56	23	92	157	34	50	223	153	43	259	115	87	272	121	45	108	135	143	46	39
AATTAATGTGAATTGCAGGAC	80	88	12	84	115	81	28	41	29	36	52	43	27	122	55	77	31	183	48	70	57	112	16	81	58	104	110	58	16	15
TAGCTTATCAGACTGATATTGA	79	113	205	23	74	51	151	76	106	52	141	82	89	54	76	100	81	411	76	73	139	76	55	43	43	39	59	30	98	70
CTAGACTGAAGCTCCTTGAGGTAT	79	47	58	30	58	31	11	31	73	56	55	33	70	33	43	75	29	149	36	52	66	67	70	16	71	14	22	14	20	32
ACAGTAGTCTGCACATTGGTC	79	45	49	37	75	85	27	54	61	46	60	57	0	101	52	80	32	128	88	85	63	84	1	74	66	140	110	66	41	80
ATATTTGTGAGAATTCTGATT	79	72	35	16	83	28	16	12	40	14	62	4	14	24	40	26	23	220	21	77	30	38	24	23	24	26	65	11	8	28
AACCCGTAGATCCGATCTTCC	79	74	15	572	80	601	27	104	119	143	71	156	1	271	118	372	84	11	95	152	689	385	1	211	1117	280	254	230	31	190
TTTGTTCGTTCGGCTCGCGTGAA	78	598	298	305	235	350	275	414	925	233	514	96	647	338	509	409	125	364	172	212	1268	388	37	389	858	189	84	325	152	127
TGAGGTAGTAGATTGTATAGTTAT	78	84	85	104	121	44	33	48	55	85	42	24	55	45	67	65	33	221	75	112	38	89	68	73	115	40	43	31	34	118
TAGCTTATTAGACTGATGTTGA	78	85	144	64	112	44	143	65	133	88	123	68	93	81	102	155	58	323	92	84	153	82	67	30	69	67	65	38	89	88
AATACTGCCTGGTAATGATGACC	78	67	108	71	55	75	49	83	175	47	65	74	13	107	69	152	25	88	24	68	123	74	5	124	175	23	53	47	36	81
AAAAAGTGATGTCATCTTAACTACTGAG	78	73	60	76	84	60	108	60	119	76	149	67	125	125	220	236	35	142	65	112	178	103	72	55	68	28	43	72	77	106
TGAGATGAAGCACTGTAGCTCCT	78	53	25	43	80	52	10	15	18	14	231	16	31	38	56	22	51	96	38	71	49	78	31	32	33	76	73	36	27	37
TGAGGTAGTAGTTTGTTCTGTT	78	59	51	6	14	18	23	27	3	1	30	22	50	23	5	9	40	125	1	5	56	47	90	72	3	16	20	37	22	2
TAGCTTATCACACTGATGTTGAC	78	38	19	26	22	11	6	3	13	10	36	25	17	13	14	15	7	26	10	8	17	20	5	7	4	8	18	7	8	8
TGAGGTACTAGTTTGTACAGTT	78	327	175	120	76	123	181	241	30	47	65	47	326	417	79	68	197	211	33	58	125	59	214	476	83	37	54	438	211	37
TTTTGCAATATGTTCCTGAAC	77	59	95	46	124	120	85	102	112	32	194	68	1	54	61	94	102	374	48	133	194	131	0	58	55	113	69	35	31	45
CACTATGACTGAAAGGTATTTTCTGAG	77	73	87	34	100	55	119	74	167	121	148	90	76	43	112	158	49	166	117	91	127	95	49	17	65	63	60	30	74	139
TAGCTTATCAGACTGATGTTGAAC	77	38	97	66	136	37	43	40	85	36	162	58	49	46	113	115	47	287	58	95	118	77	28	20	33	38	44	23	35	34
CATGCCTTGAGTGTAGGACCGA	77	66	54	23	55	32	50	30	53	38	80	49	98	45	67	83	21	72	18	50	55	83	50	22	63	15	23	12	38	42
AATTAATGTGAATTGCAGGACAC	77	155	35	63	114	66	31	92	76	70	96	40	22	89	61	164	32	198	58	102	100	164	14	52	138	45	95	39	21	47
GACCCGTAGATCCGATCTTGTGA	77	162	10	360	96	522	25	94	38	73	46	64	99	444	47	97	223	49	53	73	311	272	247	378	325	371	312	387	50	84
TAGCTTACCAGACTGATGTTGACA	76	180	813	33	146	35	186	145	190	53	263	105	255	134	90	110	84	617	40	63	137	89	83	87	40	7	28	82	208	49
CGAGATGAAGCACTGTAGCCC	76	145	86	11	30	37	54	33	11	11	444	36	81	54	24	20	67	401	11	21	85	143	58	48	30	70	65	37	62	12
TGAGGTAGTAGGTTGTATAGTAA	76	66	24	117	30	87	22	56	59	60	112	46	183	203	170	52	33	53	8	43	87	77	45	168	121	19	41	94	20	40
AGCTACATTGTCTGCTGGGTTTT	76	54	13	59	84	42	21	31	18	30	14	41	17	80	56	59	42	35	29	70	41	67	40	57	62	42	68	55	13	24
TAATACTGCCGGGTAATGACGGA	75	43	25	119	110	70	20	28	238	142	64	42	8	15	111	191	8	44	89	93	214	79	5	12	150	16	40	10	18	92
TGAGGTAGTAGGTTGTGTGGTTC	75	60	46	32	31	34	26	94	171	44	64	43	5	39	57	132	13	59	32	59	78	50	2	67	157	21	39	23	33	45
TGTAAACATCCTCGACTGGAAGCG	75	56	75	119	220	147	79	75	79	66	139	38	150	82	163	109	45	35	222	80	81	32	41	75	52	118	142	61	38	111
CTTCTCACTACTGCACTTGACTAGTCTTT	75	19	19	34	19	17	21	11	13	17	22	17	12	10	23	27	13	25	15	10	15	16	17	11	19	35	11	16	25	44
TTAATGTGAATTGCAGGACACA	75	92	24	36	80	40	35	64	29	62	73	25	10	72	33	102	18	152	44	75	46	106	12	36	104	34	56	25	22	51
TCCTGTACTGAGCTGCCCCGAGT	75	104	4	46	63	85	20	9	14	33	19	9	16	113	102	30	13	18	8	5	54	60	23	80	36	44	38	20	7	9
TTTGGCAATGGTAGAACTCCCACT	74	13	13	245	303	99	14	9	557	250	235	57	24	4	310	265	4	23	199	359	398	171	4	7	290	122	54	7	2	140
TGGCTTATCAGACTGATGTTGACT	74	33	189	23	123	26	73	51	141	63	113	61	6	16	60	102	38	280	111	72	74	65	4	22	44	24	28	17	47	87
TAGCTTATCAGACTGATCTTGAC	74	26	45	26	44	49	24	20	34	16	142	83	36	29	38	31	15	92	45	21	101	86	16	12	10	54	80	14	20	23
TAGCTTATCAGACTGATGTTGAG	74	61	146	61	252	50	80	74	121	38	130	75	51	76	114	118	76	382	232	87	121	77	28	35	71	145	145	42	107	95
TACCCTGTAGATCCGAATTTGTGAA	74	34	8	101	87	87	3	13	10	8	20	7	42	73	43	31	95	59	14	111	51	43	114	46	32	76	86	55	5	14
TCAAATGATGAAATAACCCAAAAAAGC	73	13	176	30	62	17	49	30	249	33	22	39	35	16	61	122	9	94	134	7	16	32	1	7	81	13	33	15	41	136
CTAGACTGAAGCTCCTTGAGC	73	65	130	30	87	40	65	93	112	42	117	95	2	36	91	124	37	359	114	132	149	92	1	31	72	47	47	20	74	57
TAGCTTATCAGATTGATGTTGA	73	77	209	53	162	54	197	91	197	104	128	59	145	65	157	185	72	515	149	128	139	85	52	50	70	64	86	54	110	140
AACCCGTAGATCCGATCTTGTA	73	131	124	355	57	421	48	80	201	126	115	99	110	396	134	134	122	43	49	64	272	134	102	319	183	278	188	336	59	186
TGAGATGAAGCACTGTAGTTCT	73	80	31	72	80	70	30	29	39	32	487	44	100	91	94	69	77	142	53	64	101	123	57	52	93	101	75	44	54	43
TACCCTGTAGATCCGAATTTGTC	73	49	30	136	78	124	20	54	46	12	27	15	3	76	28	60	152	126	36	226	158	110	13	92	107	78	111	77	23	26
ATTTGCTGTTGAGACTCGGAAATCTGAATA	73	53	0	0	159	92	77	0	100	0	109	62	92	90	199	91	0	127	121	113	157	81	1	35	16	108	0	31	36	51
TGGCTTATCAGACTGATGTTGACA	72	55	302	44	128	37	66	59	210	63	198	95	18	45	90	131	29	228	53	90	113	63	8	29	49	3	32	34	73	62
AAAGTGATGTCATCTTAACTACTGAGA	72	95	54	103	100	130	60	52	79	66	133	51	167	168	176	146	96	70	85	72	133	96	111	88	71	131	158	104	67	79
TAGCTTATCAGACGGATGTTGA	72	17	24	12	31	42	33	9	41	19	115	64	11	19	15	31	10	77	18	24	106	72	7	4	14	42	55	11	20	21
CTAGACTGAAGCTCCTTGAGGATT	72	36	55	17	55	16	34	30	63	33	36	17	32	22	33	57	19	153	34	62	37	46	42	29	34	7	13	6	17	20
TCAGTGCACTACAGGACTTTGT	72	172	165	46	100	51	150	116	119	71	82	55	130	79	98	136	63	366	53	146	129	83	75	111	50	8	23	62	114	101
TGAGGTGGTAGTTTGTGCTGTT	72	52	41	35	88	30	20	27	41	24	32	12	12	14	27	29	28	108	34	96	59	55	12	44	55	27	24	33	16	21
TTCCATGAGTGAAATCTAATAGTCTGAC	72	79	44	187	105	136	41	69	80	83	61	52	21	165	103	133	95	124	45	56	87	63	33	150	130	137	102	121	40	108
ACCAAAGCTAGCTCAACATACTA	72	24	1	1	56	0	18	22	0	28	5	16	18	36	23	24	0	22	77	52	18	32	0	39	17	80	81	40	0	27
TAGCGTATCAGACTGATGTTGA	71	50	91	40	92	44	91	39	121	76	121	71	59	41	90	112	39	261	101	79	106	102	32	20	53	46	74	22	61	74
TGGGCTGAATGAAAATAGCCTTTCTGAAC	71	74	24	55	190	52	29	26	57	35	112	29	67	30	128	37	49	157	28	65	84	83	17	25	16	62	87	21	22	40
TGAGGTAGTAGGTTGTATAGTTAT	71	69	28	66	18	22	11	23	52	28	26	18	53	33	47	35	13	28	5	24	22	42	26	62	57	8	10	14	4	20
TAATACTGCCGGGTAATGATGGAAA	71	60	50	43	59	32	31	32	94	54	93	86	86	81	165	161	7	15	19	41	105	51	17	38	75	13	26	22	21	29
TCACTATGACTGAAAGGTATTTTCTGAG	71	57	69	39	105	61	83	52	49	81	74	90	73	50	109	139	33	126	82	107	82	96	37	20	44	59	76	30	73	73
CACCCGTAGAACCGACCTTGCT	71	21	9	77	23	62	8	28	17	26	9	13	13	39	12	14	54	28	16	30	62	59	70	56	59	45	76	50	14	18
TGGAATGTAAAGAAGTATGTAA	71	197	62	73	126	77	15	31	19	24	1545	54	217	115	181	65	101	115	107	85	125	141	82	52	238	132	94	34	75	64
ATTTGCTGTTGAGACTCGGAAATCTGAAC	71	63	0	0	155	92	98	5	217	9	269	150	0	150	414	399	0	487	296	322	477	239	0	66	61	155	0	31	79	91
AGAAATGACGAATTTAACGCCGATCTGACC	71	37	5	53	102	41	5	24	60	20	50	9	7	49	36	38	28	28	21	30	19	35	19	44	15	92	82	46	8	25
TCAGTGTACTACAGAACTTTGT	70	82	46	33	82	52	62	50	74	75	77	67	49	29	81	110	34	140	44	112	95	109	31	25	42	21	45	30	50	106
TAGCTTATCAGACGGATGTTGAC	70	15	25	12	33	50	13	11	37	13	141	70	7	13	34	43	10	45	23	18	82	66	4	7	13	30	74	10	14	16
GTACAGTACTGTGATAACTCA	70	23	10	36	65	31	8	4	20	21	19	16	13	3	42	23	8	10	62	29	29	43	5	7	14	88	45	10	6	35
GAAAATGATGATTGGAGCTCGCATGATT	69	124	65	145	60	120	22	48	99	70	65	25	52	96	62	57	64	48	32	25	123	80	50	111	39	115	91	70	25	59
TACCCTGTAGATCCGAATTTGTAA	69	62	13	244	108	282	6	30	12	16	21	8	68	265	38	35	240	68	23	230	142	103	277	140	79	159	240	202	26	24
AACCCGTAGATCCGAACTTGTGAA	69	56	8	249	59	289	13	33	38	15	56	13	94	196	59	24	157	15	22	119	169	112	244	141	46	179	126	187	23	26
ACCCTGTAGATCCGAATTTCC	69	6	2	133	45	132	3	10	8	15	13	15	0	45	14	45	38	13	38	186	119	93	1	63	104	81	125	56	7	24
TGAGGTAGTAGGTTGTGTGGTTTTT	69	25	29	21	18	10	7	17	12	27	29	14	14	6	18	22	4	28	11	13	12	12	8	14	33	4	11	7	7	8
ATCACATTGCCAGGGATTACCACC	68	58	101	45	80	57	36	144	220	51	107	52	0	43	27	94	24	66	90	62	137	68	0	35	203	44	53	37	43	47
TAGCTTATCAGACTGATGTTAAT	68	18	503	19	135	62	247	84	167	61	99	47	63	14	79	121	20	43	364	44	18	17	9	16	15	34	49	6	93	429
TACCACAGGGTAGAACCACGGATT	68	82	105	78	85	63	113	68	85	104	109	79	91	59	122	92	38	187	19	62	165	85	76	38	113	5	22	32	20	60
TAGCTTATCAGAATGATGTTGAC	68	25	48	20	38	22	17	12	27	24	118	51	31	23	43	41	17	67	24	27	49	63	18	13	18	39	57	17	30	24
TGAGAACTGAATTCCATGGGTTT	68	29	10	23	39	53	15	16	6	45	30	46	16	46	15	44	36	27	35	23	36	38	7	35	8	110	75	61	39	28
TGAGCATGTAGACAAATCTAACACTGAAGA	68	62	66	23	64	35	40	28	69	70	88	52	84	21	56	92	21	34	37	52	112	65	25	22	26	13	31	11	37	40
AACCCGTAGATCCGATCTTGA	68	111	19	454	42	467	29	123	43	55	40	79	41	599	84	155	224	5	42	100	353	149	96	373	326	272	174	477	31	81
TATTGCACTCGTCCCGGCCTCCT	67	78	142	13	98	23	35	61	121	37	34	18	23	27	26	56	13	158	85	53	65	46	13	17	56	36	35	20	44	29
TAGTTTATCAGACTGATGTTGACT	67	22	92	10	58	19	29	17	59	34	67	41	27	6	22	35	10	141	41	30	55	41	12	10	21	9	21	7	20	35
CACCCGTAGAACCGACCTTGCC	67	37	16	140	31	103	18	61	53	19	17	28	1	55	30	46	52	28	26	47	130	78	6	84	135	55	59	68	21	28
TAGGTAGTTTCCTGTTGTTGGGT	67	13	14	42	87	81	7	18	37	18	71	16	49	78	67	27	61	124	42	108	35	27	174	33	45	114	112	44	13	19
TTCAAGTAATCCAGGATAGGCTA	67	67	31	94	98	124	41	39	45	58	76	67	108	239	165	159	53	140	45	111	63	67	75	67	98	204	251	110	43	108
TTTGTTGGCTCCTCTGAAGTGA	66	82	36	49	62	46	46	53	80	61	68	36	62	46	86	102	30	81	25	73	102	85	67	47	60	24	29	29	45	53
TCGTACCGTGAGTAATAATCC	66	13	19	81	106	56	19	10	111	62	70	55	14	24	136	104	10	17	78	42	170	79	12	17	103	95	82	37	23	129
TGAGGTAGTAGTTTGTACCGTT	66	16	15	55	39	88	17	24	20	34	51	41	23	34	32	30	19	6	10	35	105	56	12	40	34	38	34	28	16	15
TACCCTGTAGGACCGAATTTGT	66	35	31	110	70	148	19	32	23	23	55	21	5	92	51	66	106	100	45	322	160	80	21	63	32	99	104	72	28	43
TGAGGTAGTAGTTTGTGCTGTTGA	66	59	14	40	126	21	11	32	22	26	28	7	43	24	41	32	31	108	27	127	64	47	43	42	56	13	19	17	15	23
GCCTTGGTGGTTCAGTGGTAGAATTCTCGCC	65	28	63	124	52	22	23	13	38	59	63	161	99	31	99	395	20	20	10	21	70	21	5	19	50	15	49	6	12	31
TAGCTTATCAGATTGATGTTGAC	65	80	169	55	151	47	95	85	154	63	182	78	112	62	166	111	60	278	108	119	91	76	39	48	74	46	78	54	112	125
TCTTTGGTTATCTAGCTGTATGAT	65	116	107	91	89	133	63	41	200	17	93	35	73	29	88	58	69	176	41	85	138	183	106	33	51	9	47	33	54	38
TAGCTTATCAGACTGATGTTAAC	65	49	123	51	90	32	50	30	80	45	113	59	34	32	92	69	23	135	79	67	69	73	26	32	45	40	53	34	43	67
TCAGTGCACTACAGAGCTTTGT	65	80	81	53	100	38	72	52	120	77	79	53	12	33	98	156	36	213	43	132	144	102	22	48	56	7	21	28	58	106
TGAGATGAAGCACTGTAACTC	65	54	33	20	36	46	32	17	25	16	433	41	26	35	42	21	30	128	26	31	96	85	15	7	45	55	55	17	23	22
TCAGTGCATGACAGAACTTGGAT	65	38	45	26	62	23	54	34	67	49	72	65	66	38	62	89	22	133	40	61	61	81	50	23	18	14	27	20	40	83
TCGTACCGTGAGTAATAATGA	65	88	87	97	52	75	52	29	56	39	91	104	133	151	200	84	93	68	79	46	112	88	38	74	62	243	157	83	79	85
TGAGATGAGGCACTGTAGCTCTT	65	41	10	27	26	18	20	8	27	15	139	8	3	10	24	22	19	55	34	18	38	42	5	7	37	23	24	14	11	17
TGAATCATTATTTGCTGCTCTA	65	29	12	14	0	22	8	21	12	0	18	0	0	27	11	6	13	0	28	1	16	0	0	16	13	31	0	33	13	9
TTCAAGTAACCCAGGATAGGCC	65	41	35	44	27	84	29	70	58	61	48	61	1	109	58	84	34	90	74	27	48	57	1	47	56	102	83	49	31	60
AGGCAAGATGCTGGCATAGCTGA	65	29	28	43	62	31	17	21	28	22	25	32	51	84	65	99	36	84	14	32	48	65	44	39	56	37	92	70	26	32
TTCACAGTGGCTAAGTTCTGTT	65	43	32	64	82	39	27	54	31	26	43	18	26	55	38	39	46	68	29	39	113	60	37	57	44	33	46	45	28	12
TACCCTGTAGAACCGAATTTGTTT	65	45	7	94	84	99	8	33	15	26	13	29	54	76	59	48	101	64	49	316	91	87	200	42	80	71	102	63	21	34
TGGGAATACCGGGTGCTGTAGGCTTT	64	65	193	139	71	195	136	55	149	81	97	63	35	84	93	329	173	37	440	73	389	42	261	76	148	215	233	66	53	223
GAATACCGGGTGCTGTAGGCTT	64	107	274	71	119	76	92	76	462	72	62	52	66	27	65	173	113	149	133	132	191	113	104	80	79	188	90	54	67	223
TAGCTTATCAGACTGATGCTGACT	64	52	193	23	109	17	66	36	120	62	91	44	18	18	35	72	29	252	77	47	70	59	10	20	27	26	27	9	41	59
TCCCTGTCCTCCAGGAGCTCACA	64	65	49	78	58	83	32	52	104	39	47	32	37	61	59	63	31	43	39	37	164	90	48	59	91	52	71	70	25	37
TGAGGCAGTAGTTTGTGCTGTT	64	64	68	50	98	16	26	25	34	28	29	19	12	25	30	30	25	125	31	61	45	44	15	66	55	17	24	28	15	35
TGAGGTAGTAGTTTGTACAGTTAT	64	51	27	144	105	40	14	28	33	57	10	16	40	67	67	33	46	36	7	89	41	64	69	91	49	16	32	49	9	53
TACAGTACTGTGATAACTGAT	64	67	23	36	85	23	37	17	46	35	44	28	43	45	64	28	32	88	60	31	42	49	22	14	10	90	67	28	19	68
ACCCTGTCGAACCGAATTTGTGT	64	87	12	54	41	132	17	30	15	18	14	25	52	143	23	34	155	167	18	240	117	27	380	40	62	71	63	116	29	14
ACCCTGTAGAACCGAATTTCT	64	23	6	189	72	126	1	6	11	32	21	26	20	48	40	46	41	16	35	241	69	59	76	18	48	97	85	39	9	29
AGTGCATCACAGAACTTTGC	63	83	192	44	25	31	91	163	321	93	128	163	2	58	78	283	28	47	41	35	269	90	2	53	208	17	9	29	99	126
TGTAAACATCCCCGACTGGAAGCA	63	70	93	137	42	52	60	155	264	56	94	48	9	43	100	138	41	26	34	42	177	57	7	56	117	44	25	45	20	37
TGAGGTAGTAGGTTGTATAGTTAA	63	60	15	73	69	55	28	31	38	51	60	21	113	85	110	32	17	28	17	37	66	36	30	116	105	19	41	69	28	41
TGAGGCAGTAGTTTGTACAGTT	63	71	44	103	112	115	63	79	67	102	78	59	21	110	86	115	51	78	46	68	139	67	13	128	117	37	60	130	81	69
TGAGAACTGAATTCCATAGGCTGC	63	25	25	41	76	19	9	7	27	20	150	245	0	205	137	94	23	34	14	20	31	30	0	43	38	74	89	55	38	37
TACCCTGTAGAACTGAATTTGT	63	41	34	88	61	101	17	15	33	25	67	25	57	66	52	46	82	84	47	159	99	86	131	55	38	68	107	54	19	29
TGAGATGAAGCACTGTAGCTTT	63	52	37	85	72	72	18	23	24	18	210	31	35	61	70	52	85	46	47	39	42	48	18	40	47	117	99	55	21	40
TACCACAGGGTAGAACCACGGACC	62	147	254	60	126	44	166	246	345	119	224	178	7	46	155	292	38	461	144	199	424	149	1	71	409	5	18	40	48	111
TAGCTTACCAGACTGATGTCGAC	62	72	149	41	118	47	60	39	73	40	130	69	93	42	77	78	50	155	62	43	76	84	31	52	46	30	63	27	62	59
TGAGATGAAGCACTGTAGTTC	62	91	45	57	72	60	29	47	34	33	569	31	72	64	106	74	74	207	61	53	104	93	30	35	130	71	37	34	44	25
AAAGCTGGGTTGAGAGGGCGATT	62	55	26	50	55	44	13	23	42	17	20	13	8	18	13	10	40	90	10	41	68	47	32	50	11	14	46	35	7	13
TTCACAGTGGCTAAGTTCTGCC	62	74	39	107	310	72	38	104	45	20	84	28	6	70	45	46	89	339	175	215	107	66	3	64	67	639	214	35	36	51
TAGCCTATCAGACTGATGTTGACA	61	69	325	46	174	34	75	56	235	98	218	104	6	41	97	170	17	236	64	78	93	71	1	23	44	10	26	27	72	77
TGAGGTAGTAGGTTGTGTGGTAA	61	55	28	38	23	20	35	54	100	38	48	41	88	55	77	59	12	47	15	22	43	39	18	39	108	13	37	12	45	38
TGAGGTAGTGGATTGTATAGTT	61	63	57	61	90	68	49	65	80	65	107	36	22	71	87	92	55	132	42	85	111	74	12	70	99	46	40	54	59	72
CTGTGCGTGTGACAGCGGCTGAA	61	86	48	37	89	42	15	26	66	34	33	12	42	37	55	35	31	116	40	43	86	56	20	45	24	29	37	25	15	25
GCATGGGTGGTTCAGTGGTAGAATTCTCGC	61	56	184	357	73	32	242	14	73	70	304	1600	1383	317	931	4368	16	22	36	25	36	16	6	27	53	32	32	19	60	80
AACCCGTAGATCCGAACTTCC	61	22	4	196	24	353	10	24	45	46	54	42	0	110	36	125	55	9	20	116	358	163	0	89	132	85	94	49	11	94
TGTAAACATCCTCGACTGGCAGC	61	5	6	27	20	56	6	6	38	15	60	46	5	15	29	31	3	1	10	8	103	114	2	10	35	92	80	10	5	12
AGATATGAACACCTGAGA	61	172	13	57	44	28	1	21	5	11	21	8	7	62	41	10	51	41	2	20	63	28	27	30	7	45	44	61	11	11
TACCCTGTAGAACCGAACTTGT	61	13	5	43	20	102	10	11	3	4	29	22	7	28	13	12	33	34	18	86	68	50	47	38	17	66	76	33	9	8
TACCCTATAGAACCGAATTTGT	61	32	8	40	21	114	5	14	18	11	40	11	17	40	18	19	54	35	12	89	83	73	39	27	21	68	90	34	11	13
TATCTTATCAGACTGATGTTGAC	60	357	733	57	92	44	293	248	91	41	165	83	513	306	120	63	244	931	43	79	64	99	246	208	32	45	95	200	390	78
CTTTCAGTCGGATGTTTACAGA	60	34	94	20	55	22	41	36	98	41	137	49	60	35	114	174	23	182	39	67	98	65	47	24	33	17	24	24	79	41
AATGAAAAGATATGAACACCTGAGA	60	41	14	53	56	15	0	11	25	19	28	4	15	27	40	22	14	84	18	26	51	35	29	20	27	39	17	24	8	7
GACCCGTAGATCCGATCTTGC	60	121	25	227	37	308	40	194	33	62	52	155	2	404	57	211	112	35	60	73	338	199	0	276	476	124	155	248	56	100
CCCAGTGTTTAGACTATCTGTTCT	60	74	22	74	72	70	22	23	56	56	69	44	60	45	54	62	31	68	11	34	91	60	58	41	38	3	23	58	21	70
TAGCTTATCGGACTGATGTTGACT	59	28	153	22	82	19	71	38	148	36	88	43	10	12	40	65	22	219	89	55	80	40	8	13	32	29	45	12	37	64
ATATACAAGGACAAGCTCTCTGA	59	34	67	16	64	28	41	22	90	44	77	34	49	16	65	64	11	161	43	95	69	40	32	13	21	22	17	15	51	87
GAAAATGATGATTGGAGCTCGCATGAT	59	86	31	75	39	53	23	25	51	24	35	34	68	61	63	29	61	6	18	22	99	71	53	49	24	69	65	32	22	50
TAGCTTATCACACTGATGTTGA	59	57	36	22	12	9	14	7	13	9	27	28	16	12	8	26	8	74	12	19	23	19	9	6	8	11	14	4	7	10
CATTGCACTTGTCTCGGTCTGAAT	59	43	20	45	52	28	29	48	102	24	47	26	90	42	54	75	36	49	36	49	77	67	36	38	46	15	27	31	21	11
ACAGTAGTCTGCACATTGGTTAA	59	16	7	27	75	42	4	5	9	14	17	17	18	45	17	6	20	30	19	35	26	38	41	30	24	90	92	36	13	20
TAGCTTATCAGACTGATGCTGACA	58	49	217	21	98	13	40	38	139	45	136	65	26	39	68	95	15	162	34	60	85	44	7	23	27	5	23	12	53	40
TAGCTTATCAGACCGATGTTGACT	58	36	183	23	74	19	42	35	117	49	91	40	10	17	28	67	25	204	79	63	62	69	5	9	27	13	24	5	43	59
TGTAAACATCCCCGACTGGCAGCT	58	14	11	49	49	36	18	19	540	71	165	49	7	4	84	94	0	2	26	61	288	130	2	9	115	16	20	3	1	49
TGTAAACATCCCCGACTGGAAGT	58	76	111	111	56	53	42	104	193	113	76	56	41	86	72	178	46	19	30	36	127	65	27	54	115	122	62	34	48	56
CCCCCCACTGCTAAATTTGACTGGCTTA	58	48	30	59	70	33	13	37	140	28	83	33	96	48	72	66	25	27	82	48	67	47	31	33	65	151	74	31	35	45
AGGCAGTGTAGTTAGCTGATTGCA	58	208	72	460	134	219	43	58	41	116	53	33	123	348	132	82	184	106	227	114	166	223	115	115	61	328	200	238	128	211
TGTAAACATCCTCGACTGGCAGA	58	20	3	97	135	95	16	3	111	37	228	84	30	33	256	188	17	12	65	101	162	143	4	4	71	119	105	10	6	92
TACCCTGTAGGTCCGAATTTGT	58	34	15	95	58	135	4	18	13	7	17	12	6	80	24	43	106	62	17	171	110	66	35	102	69	65	99	81	14	22
TGGAGAGAAAGGCAGTTCCTGAAA	58	77	28	54	117	41	10	34	30	21	59	27	47	61	50	24	58	31	31	39	56	45	29	49	27	64	65	19	16	34
TGTAAACATCCTCGACTGGCA	58	20	2	173	85	49	4	4	40	34	57	30	15	31	126	70	5	8	100	61	59	63	2	10	52	143	114	17	2	44
CTATACAGTCTACTGTCTTTCT	58	47	46	35	42	20	20	18	50	28	38	38	28	47	38	34	17	51	19	31	26	24	15	32	33	16	12	23	44	33
TTCACAGTGGCTAAGTTCTGCTT	58	29	7	67	143	44	17	31	16	10	25	9	22	31	19	30	40	76	47	56	39	34	53	23	41	233	128	25	16	16
ATGTCCGCGGGTTCCCTATCC	57	30	123	25	46	22	32	36	90	37	46	8	11	14	25	49	29	114	86	47	38	53	42	18	49	34	64	26	60	69
TAGCTTATCAGACTGATCTTGA	57	17	48	4	20	21	18	19	19	8	96	72	19	8	23	19	13	64	21	10	100	54	12	7	11	39	40	8	16	17
TAGCTTATCAGACTGATGTTGACAT	57	39	125	34	71	15	37	18	74	34	72	42	57	15	57	31	43	172	12	67	33	47	20	16	24	1	8	10	30	35
TACCCTGTAGAACCGAATTTAC	57	25	32	89	41	211	20	76	55	18	54	81	0	119	33	116	118	88	55	346	201	131	0	81	103	109	70	63	33	46
TGAGGTAGCAGTTTGTGCTGTT	57	28	24	41	75	18	15	28	32	22	21	7	9	15	25	20	22	88	24	45	44	31	8	48	52	12	15	16	13	23
TGAATCATTATTTGCTGCTCT	57	31	0	16	0	15	7	5	6	0	13	0	0	19	11	13	9	0	9	0	14	0	0	13	5	13	0	38	1	3
AGGTGTGTGGAAAACAAAGGACTGAGC	57	37	52	32	112	25	26	54	87	60	50	30	69	35	99	148	12	172	116	84	48	35	66	21	68	60	67	14	54	64
CCGCACTGTGGGTACTTGCTGT	57	32	23	25	37	37	36	35	32	23	25	29	73	36	69	49	19	32	13	46	72	32	44	36	52	4	7	19	29	15
ATAACTGACGATAATAACTCCTGGCTGACT	57	16	26	24	18	45	22	36	93	38	35	27	16	36	59	52	7	24	17	5	54	29	13	49	59	19	21	31	12	20
TAGCTTACCAGACTGATGTCGA	56	101	272	36	135	52	178	74	91	69	140	75	170	71	111	122	89	515	133	105	84	99	65	63	46	56	63	50	125	81
TAGCTTATCCGACTGATGTTGA	56	42	82	28	56	38	107	37	72	32	107	42	44	19	28	83	32	185	52	47	94	60	31	18	45	38	50	24	56	44
TGTAAGCATCCTCGACTGGAAGCT	56	46	38	38	73	58	39	45	80	30	109	25	12	61	69	56	9	36	23	33	66	40	3	23	33	20	38	28	11	26
TACCCTGTAGATCCGAATTCGC	56	4	2	138	54	175	0	6	23	15	18	13	7	17	37	54	26	14	40	255	145	112	27	25	117	109	159	19	4	36
TGTGACAGATTGATAACTGAAT	56	17	33	29	61	17	15	15	36	14	35	13	19	13	13	21	25	82	29	27	41	24	10	10	8	66	30	11	10	20
TCAGTGCACTACAGAATTTTGT	56	38	21	29	54	21	15	10	42	49	34	32	27	23	38	58	19	25	16	46	63	51	25	25	14	10	11	15	11	42
TACCCTGTGGATCCGAATTTGT	56	35	12	101	44	149	4	26	13	14	17	7	11	88	26	40	144	69	24	174	120	84	57	105	63	95	113	101	14	26
TAACCTGTAGATCCGAATTTGT	56	24	12	72	93	252	15	30	22	27	31	18	32	117	51	77	205	82	55	380	140	121	332	134	146	123	218	159	37	52
TGAGGTAGTAGTTTGTGCTGTG	56	24	11	101	54	43	13	20	30	9	10	4	7	21	24	24	62	40	30	61	35	39	11	83	36	57	22	47	15	15
TTTGCTGTTGAGACTCGGAAATCTGAAC	56	80	0	0	165	93	88	4	197	10	281	149	1	120	390	344	0	608	330	344	474	265	0	65	77	130	0	31	78	77
TAGCTTATCAGACCGATGTTGACA	55	45	211	35	86	25	58	24	159	51	153	64	20	22	87	112	19	176	47	64	81	54	10	21	27	3	17	9	62	52
CCGGGTGCTGTAGGCTT	55	178	584	91	143	43	85	163	657	70	64	34	96	37	61	91	140	119	87	134	198	135	161	71	123	227	59	34	53	109
TAGCTTAGCAGACTGATGTTGA	55	56	112	46	139	28	81	60	128	86	75	44	63	31	108	167	47	234	102	90	58	53	35	35	49	33	48	18	57	103
CCCCCCACTGCTAAATTTGACTGGCTTTA	55	45	37	74	65	39	23	31	78	27	50	27	40	33	31	37	40	34	57	29	62	48	31	40	36	105	118	41	35	55
TACCACAGGGTAGAACCACCGA	55	32	22	110	126	50	19	21	95	67	148	57	20	12	140	120	18	66	100	138	184	72	9	12	138	23	21	15	9	45
ATGCAGTGTGGAACACGATGAACTGAA	55	75	34	22	55	26	23	18	34	24	34	28	56	10	55	50	24	47	28	35	144	38	30	18	17	30	44	15	18	42
AGAATTAATGTGAATTGCAGGACACA	55	55	38	12	68	37	37	70	89	69	120	44	25	23	45	281	9	106	66	63	64	67	5	13	190	25	58	16	20	50
TGAGGTAGTAGTTTGTGTTGTT	55	13	24	26	42	17	12	13	22	11	16	17	13	16	14	16	11	44	22	29	31	41	18	27	21	19	18	16	7	13
GAATTAATGTGAATTGCAGGACA	55	38	33	37	53	45	17	27	33	35	62	28	8	53	44	81	12	51	21	35	44	70	8	41	74	38	44	29	4	34
TATTGCACTTGTCCCGGCCTGTAG	55	37	51	21	59	32	34	30	48	17	50	28	32	22	68	60	17	43	64	47	32	49	23	16	80	55	62	22	44	51
CACCCGTAGAACCGACCTTCCGA	55	3	0	275	62	71	0	3	25	13	42	15	6	7	59	25	0	0	31	57	116	66	13	11	116	35	60	4	0	17
TGAGGTAGGAGGTTGTATAGTC	54	33	69	27	62	61	37	80	73	28	69	46	0	33	42	102	30	142	83	95	58	54	0	41	79	41	51	26	52	39
TGAGGTAGTAGGTTGTATGGTA	54	45	24	43	42	29	12	26	58	31	29	12	89	46	68	30	10	27	16	8	54	37	15	57	62	18	19	28	28	38
TGAGATGAAGCGCTGTAGCTCT	54	64	45	55	52	53	27	39	46	29	457	25	27	42	81	59	63	162	50	63	82	71	18	25	86	67	66	32	35	54
TGGGGTAGTAGGTTGTATAGTT	54	43	43	60	22	53	38	52	95	48	48	29	11	55	61	74	14	38	12	27	63	50	4	94	120	19	34	30	23	32
TGAGGTAGTAGGTTGTATGGTTA	54	46	9	59	29	44	18	25	55	40	42	19	68	62	51	51	22	41	29	13	32	47	42	79	82	24	19	31	16	40
ACAGATGATGAACTTATTGACG	54	67	107	36	74	39	102	59	76	43	81	58	82	50	68	72	43	117	55	53	101	73	55	25	12	49	50	17	57	39
TGTAAACATCCTCGACTGGAGGCT	54	71	42	52	115	74	62	51	119	68	163	30	8	73	113	84	24	63	39	49	74	37	2	41	38	29	50	30	21	58
ACAGATGATGAACTTATTG	54	77	24	17	57	13	51	20	34	11	39	18	23	16	26	18	18	71	28	23	44	32	13	8	3	26	15	10	23	18
TACCCTGTAGACCCGAATTTGT	54	63	15	174	106	172	14	27	32	21	12	12	23	138	43	59	186	95	43	322	121	81	140	124	88	94	125	108	28	39
TACCCTGTAGAACCAAATTTGT	54	82	35	75	52	72	24	32	12	16	21	18	120	152	41	39	206	118	18	118	55	59	355	110	31	49	69	140	44	39
AGTGCATGACAGAACTTGGT	54	45	23	34	36	28	33	20	16	39	17	31	27	49	30	52	24	67	6	35	45	30	35	38	29	13	29	61	19	38
TGTAAACATCCTCGACTGGAACCA	54	61	1	138	29	117	9	10	5	0	80	13	2	73	81	6	80	7	9	46	110	33	0	50	0	104	42	65	3	0
TAGCTTATCAGAATGATGTTGA	53	31	60	18	42	23	58	20	44	14	72	36	47	21	19	36	20	144	30	24	60	57	12	11	16	42	45	15	33	23
TACAGTACTGTGATAACTGAC	53	58	41	30	99	54	36	29	56	20	224	40	73	61	139	94	41	192	74	52	71	53	14	19	26	109	80	34	38	92
CTATACAACCTACTGCCTTCCT	53	33	19	13	105	8	19	28	52	40	44	15	16	18	38	80	5	86	65	27	33	24	9	12	22	38	51	21	27	25
TCGCTTATCAGACTGATGTTGA	53	193	361	14	37	29	294	125	45	25	65	29	229	148	28	50	124	755	27	36	72	33	131	77	23	29	37	81	189	25
TACCCTGTAGAACCGAATTTGTC	53	45	53	71	78	104	37	45	58	23	101	57	7	94	70	69	93	133	54	267	143	85	18	38	78	80	76	76	31	55
AACCCGTAGATCCGATCTTGTGAT	53	57	56	48	64	38	66	78	104	113	61	100	59	53	67	183	26	41	64	30	113	66	31	40	214	35	39	31	31	97
AACCCGTCGATCCGATCTTGT	53	362	200	157	114	679	262	605	47	102	77	63	552	1358	70	102	929	186	46	112	745	462	1230	2259	538	497	369	3027	230	109
TGAGATGAAGCACTGTAGCGC	53	12	12	26	10	31	8	14	11	6	286	35	2	22	28	19	33	34	20	9	59	55	2	17	22	68	48	15	10	10
CACTAGATTGTGAGCTCCTGGT	53	42	22	26	49	59	22	16	20	58	32	42	22	69	56	87	50	43	58	73	26	33	75	20	36	26	56	28	26	89
TTCAAGTAACCCAGGATAGGC	53	45	26	38	17	32	24	28	39	25	24	35	29	64	41	56	23	80	29	12	26	50	19	25	30	100	83	36	27	29
TAGCTTATCAGACTGATGTTTA	53	36	36	104	66	124	44	9	41	23	46	26	10	67	97	66	71	166	50	108	84	66	10	48	25	123	65	51	22	51
TACCCTGCAGAACCGAATTCGT	53	44	15	79	37	91	11	19	14	10	18	17	58	83	16	25	140	70	27	135	62	37	216	50	23	49	59	79	38	23
ACCAAAGCTAGCTCAACATACTAAAC	53	56	0	1	41	0	14	36	0	44	50	23	27	103	48	83	0	32	85	53	70	44	0	68	63	50	69	64	0	39
CGGGTGCTGTAGGCTTT	52	272	994	106	197	67	109	226	1067	128	147	46	144	35	180	237	178	133	106	262	299	146	150	83	182	410	81	62	84	293
ATGCGGAACCTGCGGATACGGA	52	37	55	37	16	24	54	46	110	44	20	32	35	28	30	109	30	29	58	41	26	26	39	31	192	24	11	14	26	39
TGAGGTAGTAGATTGTATAGTG	52	69	116	185	101	146	83	91	115	72	93	53	134	110	162	132	152	114	91	96	140	88	20	158	92	149	71	133	82	83
TAGCTTATCAGACTGATGTTGTC	52	27	51	34	63	42	20	20	49	21	104	71	29	37	66	37	17	77	41	35	56	51	8	15	20	34	54	24	30	39
AAAAGCTGGGTTGAGAGGGCGT	52	61	30	36	45	58	26	38	60	37	26	19	17	25	16	39	33	50	32	34	61	38	42	58	34	30	31	43	30	33
TCGTACCGTGAGTAATAATAC	52	63	53	79	30	53	37	59	81	21	74	50	0	70	76	85	28	52	50	36	131	90	1	62	68	71	55	58	59	53
TGAGACGAAGCACTGTAGCTC	52	45	37	32	41	34	23	22	28	25	488	24	23	27	45	42	26	227	32	35	65	51	18	18	62	42	34	16	28	24
TCAGTGCACTACAGAACTTCGC	52	8	7	34	84	35	5	6	90	59	71	80	4	4	63	133	3	24	38	153	108	94	2	3	69	7	26	2	1	115
CGAGGTAGTAGTTTGTACAGTT	52	87	50	85	77	98	51	59	38	64	60	48	65	128	74	68	54	81	25	66	109	59	48	130	83	32	33	125	71	38
TACCCTGTAGAATCGAATTTGT	52	36	13	89	56	141	11	17	10	14	22	12	33	85	37	33	129	56	19	181	67	51	132	50	14	79	94	75	19	20
ACTGTGTGCTGATTGTCATGTTCTGATT	51	35	68	37	42	16	30	41	65	40	57	26	112	26	69	59	10	68	14	60	113	37	80	17	46	5	12	10	21	40
TACAGTACTGTGATAACTGAAGC	51	36	79	19	51	55	43	45	124	28	192	72	5	70	143	160	35	108	59	41	144	84	0	19	33	73	53	12	30	86
CTAGACTGAAGCTCCTTGAC	51	37	101	7	78	21	54	57	81	38	101	85	1	28	56	76	26	331	68	105	81	47	2	21	29	16	19	15	52	70
TCCCTGAGACCCTTTAACCTGC	51	16	81	39	27	27	54	100	99	48	34	62	0	36	21	85	10	22	109	7	43	52	0	24	119	25	36	19	49	72
CTTTCAGTCGGATGTTTACAGCA	51	16	69	19	42	12	11	19	53	22	50	17	25	20	42	68	7	132	13	32	28	26	43	14	26	12	15	6	14	29
TGAGGTAGTAGACTGTATAGTT	51	58	79	53	80	54	54	74	71	47	96	25	13	51	58	94	35	152	43	66	106	54	16	64	66	42	33	40	36	74
TGAGGTAGTAGGTTGTATACT	51	20	20	54	26	35	14	27	76	52	40	32	42	26	85	70	5	14	15	27	68	31	9	31	98	11	21	10	8	39
GCATTGGTGGTTCAGTGGTAGAATTCTCG	51	24	94	110	16	45	119	14	39	15	123	81	637	159	189	620	13	66	30	61	35	25	46	40	111	46	58	37	29	31
CTTATCAGGTTGTATTGTAATTT	51	40	34	30	39	35	6	17	41	15	35	49	30	39	34	52	17	25	19	57	38	51	52	30	25	16	36	15	28	15
AGGCAGTGTAGTTAGCTGATTAC	50	183	262	285	95	141	81	181	183	124	83	115	1	211	155	195	110	110	514	123	287	203	1	95	121	237	121	105	213	252
TTGACTGAAACTGATGATGAGT	50	91	210	53	81	81	99	80	130	59	154	119	177	139	191	113	78	489	99	77	162	84	57	31	47	156	107	54	101	80
AGCAGCATTGTACAGGGCTATGATT	50	38	59	37	71	15	24	59	150	121	55	36	38	19	47	101	13	75	52	63	28	26	24	19	59	3	31	11	24	58
CATTGCACTTGTCTCGGTCTGC	50	54	75	42	22	50	61	106	143	35	117	89	2	64	98	147	28	69	32	27	186	91	2	60	134	24	21	51	46	40
TGAGGTAGCAGATTGTATAGTT	50	69	63	44	82	39	88	74	75	68	95	51	14	80	67	125	39	103	46	86	134	72	7	71	88	48	40	35	47	92
TACCCTGTAGATCCGAATTCGTG	50	12	10	77	92	78	8	8	51	60	47	14	5	18	67	105	22	37	56	117	54	82	24	12	86	80	75	13	10	71
TACCCTGCAGAACCGAATTTGTG	50	59	70	15	30	24	83	40	15	28	64	27	83	58	29	41	83	269	27	39	55	31	118	31	18	37	31	56	57	31
TGAGATGAAGCACTGTAACTCT	50	40	27	27	33	44	19	12	23	9	273	28	23	23	33	27	26	76	22	34	47	51	17	14	33	50	43	21	25	38
TGAGACCTCTGGGTTCTGAGCTT	50	34	66	32	50	65	68	40	32	33	57	37	35	33	47	74	55	42	32	54	71	33	34	43	26	17	34	25	45	25
TGAGATGAGGCACTGTAGCT	50	56	24	50	16	26	7	12	15	20	83	15	6	46	36	12	36	36	17	14	48	33	4	27	67	31	26	27	5	10
TTGGTGGTTCAGTGGTAGAATTCTCGC	50	27	3	3	5	5	2	3	11	9	16	4	19	7	23	17	0	1	3	0	3	4	4	5	3	4	7	3	6	1
AACCCGTAGATCCGAACTTGTT	50	51	10	124	27	183	22	34	16	23	20	33	43	196	39	46	116	9	18	36	148	110	119	82	54	61	110	134	24	30
TATGCAAGGACAAGCTCTCTGT	50	43	18	23	36	33	35	15	51	37	20	32	33	17	45	27	9	53	15	32	30	41	21	10	6	19	20	23	29	24
TGAGATGAAGCACTGTAGCTCAT	50	30	17	43	35	45	21	9	21	10	96	22	30	44	34	25	41	40	25	26	30	60	19	25	30	113	58	35	21	32
AGAATTAATGTGAATTGCAGGACA	50	43	11	20	56	39	10	47	66	38	72	32	19	39	58	115	9	62	51	43	67	66	3	35	74	31	69	18	21	27
CTAGACTGAAGCTCCTTGAGGTTT	50	23	1	12	20	17	6	11	11	22	25	8	12	12	10	16	9	10	5	11	25	28	13	12	16	14	24	7	4	26
CAGCTTATCAGACTGATGTTGACA	49	56	239	32	111	38	58	51	186	53	157	78	35	28	70	110	21	225	45	65	100	61	15	22	29	7	22	13	58	58
TAGCTTATCAGACTGATTTGAC	49	36	99	21	88	10	27	67	150	32	39	72	203	7	99	119	15	131	47	24	26	57	50	17	115	8	24	6	60	75
CATTGCACTTGTCTCGGTCTGAAA	49	51	90	60	81	72	43	79	136	47	193	63	267	67	206	179	16	41	36	50	294	113	41	41	52	33	25	41	67	39
TAGCTTATCAAACTGATGTTGAC	49	49	61	50	53	18	25	23	53	25	57	32	40	26	45	45	17	108	29	24	40	24	9	17	26	17	27	15	21	24
TGGTAGACTGTGGAACGTAGGT	49	41	49	26	68	29	12	22	58	26	43	37	103	31	53	44	24	140	37	85	102	51	127	26	32	20	23	27	30	33
GCAAATGATGATAAATTGGATCTGACA	49	59	35	93	87	50	12	35	52	38	25	20	19	33	31	31	33	46	27	54	44	60	31	44	11	99	68	55	24	19
TGAGATGAAGCACTGTAGCTCTAT	49	30	21	16	36	18	14	10	18	19	85	24	40	32	47	26	12	44	37	19	24	32	41	11	16	33	29	10	12	19
CATGCCTTGAGTGTAGGACCGTTT	49	24	32	20	20	17	28	46	47	46	16	15	30	24	40	56	12	39	9	20	25	39	46	23	63	4	10	7	13	15
TACCTTGTAGAACCGAATTTGT	49	29	11	67	42	95	9	14	11	12	44	28	26	50	22	28	79	76	24	158	72	52	62	27	21	63	79	49	15	27
CTTCTCACTACTGCACTTGACTAGTCTTA	49	13	5	37	17	22	8	9	42	23	31	7	35	20	76	45	22	37	17	12	28	24	15	15	31	71	35	40	36	51
CCGGGTGCTGTAGGCTTT	48	209	656	94	152	56	86	157	768	99	118	42	107	35	131	152	142	81	102	154	230	149	123	62	138	323	83	32	54	215
TAGTTTATCAGACTGATGTTGACA	48	21	129	16	57	20	34	18	86	42	135	61	33	20	57	68	12	141	26	34	80	41	14	14	22	6	17	10	20	30
TGAGATGGGGCACTGTAGCTC	48	42	0	11	3	5	13	0	13	9	25	0	4	0	17	5	1	25	49	1	42	6	0	10	70	5	0	4	10	13
TACCCTGTAGAACCGAATTTGCG	48	35	50	49	86	31	60	31	37	43	101	31	60	36	51	67	53	184	119	111	50	53	61	20	33	57	46	37	61	94
TGAGGTAGTAGTCTGTGCTGTT	48	23	22	26	41	16	17	14	19	11	17	6	6	11	18	13	14	67	20	50	25	27	7	24	41	7	8	15	12	12
TGAGATGAAGCACTGTAGCTCTG	48	53	9	39	45	42	15	24	16	18	114	21	48	29	39	12	70	93	31	72	71	58	42	23	29	43	32	23	12	24
AGCTACATTGTCTGCTGGGTTTCC	48	34	24	38	32	18	15	55	58	18	33	25	0	23	46	73	20	46	16	63	58	38	2	30	70	8	39	46	19	16
TGTAAACATCCTCGACTGGAAGT	48	31	20	92	56	68	12	31	42	31	35	22	21	101	82	62	33	19	37	31	40	27	17	55	32	136	101	65	10	37
TGGAAGACTAGTGATTTTGTTGTA	48	39	17	90	115	44	7	18	28	48	28	14	11	45	50	42	46	61	82	133	30	42	7	24	15	137	102	40	14	95
TGAGCATGTAGACAAATCTAACACTGAA	48	30	68	29	25	24	32	22	51	66	41	26	31	24	45	63	19	18	34	36	63	38	22	12	27	12	24	8	20	41
TCAGTGCACTACAGAACTTTGTG	48	35	16	34	50	38	11	18	16	23	25	17	55	23	29	39	29	41	52	76	25	58	38	13	22	28	48	27	27	39
CTTCTCACTACTGCACTTGACTAGTCT	48	22	12	20	9	45	26	17	37	20	38	21	28	20	57	45	12	11	24	24	25	23	11	13	27	54	25	19	30	69
TAGCTTATCAGACTGATGGTGAC	47	57	390	43	250	63	92	55	241	31	247	61	2	35	123	81	44	217	99	89	124	75	2	42	66	33	149	23	136	190
TATCTTATCAGACTGATGTTGA	47	321	859	25	72	38	732	314	86	38	96	53	533	271	80	69	280	1583	65	57	64	57	317	159	34	55	54	204	420	64
TACCTTATCAGACTGATGTTGACT	47	27	60	29	73	7	30	7	70	33	34	15	26	5	51	40	14	80	66	53	27	20	23	8	34	7	11	4	20	30
TATTGCACTTGTCCCGGCCTGTTA	47	31	63	14	44	13	35	46	105	57	29	32	25	9	24	55	7	52	37	31	14	35	11	13	77	20	26	5	38	100
TGTAAACATCCCCGACTGGCAG	47	15	9	180	57	84	13	9	198	87	109	40	7	10	165	199	3	5	31	46	172	71	5	17	201	66	68	10	4	47
AGCTACATCTGGCTACTGGGTCTCC	47	22	39	15	15	12	26	24	52	11	46	40	0	20	58	113	1	11	10	18	52	15	0	18	30	4	22	15	9	12
TACCATGTAGATCCGAATTTGT	47	13	6	22	16	168	3	9	3	5	8	13	8	39	8	10	81	27	12	52	79	76	103	53	19	92	142	50	5	8
CCCCCCACTGCTAAATTTGACTGGCTTTT	47	13	29	53	32	20	0	13	51	10	20	7	10	14	19	19	22	28	41	22	39	38	16	28	26	62	47	24	17	24
TTCTGTGTGGAATTCAAGTATTCTGAGT	47	47	34	30	74	25	37	15	38	11	58	21	37	27	69	51	25	58	31	34	56	76	25	19	12	40	25	14	20	49
CACCCGTAGAACCGACCTTGCGTA	47	22	19	67	10	14	10	40	16	27	17	28	16	11	12	33	20	11	21	25	48	22	12	18	98	7	21	16	13	27
TGTAAACATCCTCGACTGGAAGCTA	47	35	13	38	91	39	19	14	21	12	63	23	56	50	86	20	6	22	20	13	45	12	9	22	16	39	37	21	7	22
TACCCTGTAGATCTGAATTTGT	47	25	11	71	31	97	15	15	20	15	30	16	32	55	22	19	78	60	15	103	84	60	142	68	58	50	112	66	18	13
ACCCTGTAGAACCGAATTTGTGG	47	34	3	64	36	85	3	15	7	9	12	5	6	31	15	15	124	25	24	107	31	53	22	39	16	95	56	65	9	11
AACCCGTAGATCCGAACTTCTGT	47	19	1	135	30	91	9	18	18	79	31	51	31	41	66	114	18	6	26	77	114	91	38	23	180	33	84	21	10	62
TATTGCACTTGTCCCGGCCTGTAC	46	38	137	28	36	24	44	110	256	41	49	64	0	24	30	173	9	128	69	41	59	49	1	21	181	12	23	11	29	80
TAGCTTATCAGACTGGTGTTGACT	46	37	124	26	64	16	32	25	110	35	77	39	4	5	36	63	16	192	68	64	46	34	5	16	29	12	21	12	29	40
TCAGTGCATCACAGAACTTTGTAC	46	58	133	16	6	20	33	55	126	46	46	68	1	15	35	104	9	19	22	47	137	78	1	19	60	2	2	6	46	46
TGTAAACATCCTCGACTGGAAGAA	46	90	35	56	94	59	55	26	74	41	289	91	339	148	315	134	38	129	68	62	164	86	19	31	28	83	99	59	45	68
ATGGCACTGGTAGAATTCACTGA	46	93	48	241	23	120	43	75	76	41	42	24	90	104	58	45	74	2	59	32	259	83	12	118	75	24	14	70	33	20
TTAGATGAAGCACTGTAGCTC	46	76	56	17	8	18	69	60	14	15	245	19	77	56	32	30	72	305	15	17	56	43	78	34	20	33	38	49	52	28
ACCCTGTAGAACCGAATTTCTG	46	9	14	50	92	41	6	10	48	56	81	40	24	9	75	82	11	36	58	126	54	42	16	6	47	51	43	5	5	67
TGAGGTAGTAGTTTGTACAGA	46	71	52	137	79	99	59	61	41	71	70	69	126	210	119	96	54	135	37	48	128	60	58	103	102	48	80	126	63	67
AATACTGCCTGGTAATGATGACA	46	33	18	79	66	54	19	30	35	29	22	27	48	76	45	41	23	74	20	45	29	36	21	82	31	27	49	50	30	36
TCAGTGCCTCACAGAACTTTGT	46	142	160	19	10	16	143	145	71	61	40	41	249	62	41	70	32	73	7	23	85	34	49	71	63	1	5	91	143	44
CACCCGTAGAACCGACCTTGCGAA	46	35	79	99	61	20	18	55	103	15	68	42	55	18	68	30	24	27	34	25	117	22	34	31	68	21	28	16	53	13
TGTAAACATCCTCGACTGTAAGCT	46	11	5	67	87	50	16	19	96	58	111	32	41	19	107	66	6	12	34	45	53	35	3	6	35	23	55	8	7	32
TGAGCTGAAGCACTGTAGCTC	46	44	14	28	39	43	18	13	33	20	247	24	21	22	48	38	37	120	32	39	57	34	18	7	62	53	39	18	19	32
AGTGCATGACAGAACTTGGA	46	35	24	39	33	45	18	22	11	21	18	27	35	44	33	39	38	26	14	29	59	39	39	29	19	33	34	35	20	36
TGAGACGAAGCACTGTAGCTCT	46	45	21	18	39	31	13	17	18	14	248	21	20	21	45	23	36	62	23	26	51	45	15	9	33	39	39	19	13	22
TCAGTGCACTATAGAACTTTGT	46	49	34	27	83	30	37	34	22	50	60	26	66	18	51	41	15	94	34	70	48	50	54	25	25	33	36	24	40	67
TACCCTGTAGAACCGAATTTGTAT	46	30	1	75	52	78	4	10	12	13	10	11	32	73	24	18	66	20	17	168	42	46	137	26	27	51	66	43	9	16
ATATACAAGGACAAGCTCTCC	46	56	28	51	24	80	21	80	70	42	38	57	0	49	43	96	31	50	20	31	146	71	0	33	58	18	25	46	34	61
ATTTGCTGTTGAGACTCGGAAATCTGAAA	46	35	0	0	139	97	39	0	27	5	54	45	81	104	153	72	3	122	101	116	128	82	4	29	11	170	6	38	39	59
ATAACTCCTGGCTGACT	46	15	133	7	258	0	11	21	38	0	3	2	0	2	15	23	8	1329	137	67	10	9	1	0	7	1	5	0	33	6
TAGCTTATCGGACTGATGTTGACA	45	25	214	38	91	27	60	46	192	52	173	55	37	28	79	113	15	199	36	79	91	56	7	21	35	8	19	25	68	57
TGGGAATACCGGGTGCTGTAGGCTT	45	22	160	84	31	96	87	28	104	42	34	36	20	35	34	151	114	35	216	56	158	30	217	48	88	126	115	43	31	107
TGAGGTAGTAGATTGTATACC	45	20	42	81	78	49	37	30	115	42	90	83	0	28	108	236	6	57	61	119	171	132	0	28	141	41	26	17	17	87
TGGGGTAGTAGATTGTATAGT	45	61	71	51	47	45	83	60	86	45	82	53	16	56	74	90	34	128	34	58	98	52	6	50	57	19	32	22	58	60
TAGCTTAGCAGACTGATGTTGAC	45	51	88	69	135	27	39	30	81	53	91	41	42	41	106	72	43	106	65	64	55	58	26	30	47	23	37	19	28	51
TGAGGTGGTAGTTTGTACAGTT	45	64	57	102	81	94	42	62	51	70	71	44	16	95	98	95	29	56	38	72	122	64	10	147	106	43	40	120	56	63
TGAGGTAGTAGATTGTATAA	45	76	37	63	38	52	29	35	25	18	38	35	41	83	96	57	65	53	35	65	80	58	36	66	41	70	55	47	38	31
TGAGGTAGTAGTTTGTGCTCT	45	14	6	60	68	15	5	7	32	13	16	10	9	18	33	31	11	29	32	70	32	31	19	25	81	10	8	12	5	19
ATACTGCCTGGTAATGATGACT	45	18	24	18	20	21	19	18	30	31	12	19	27	37	26	40	8	14	5	8	41	20	22	44	42	6	22	33	15	29
ACCCTGTAGAACCGAATTTGTGAA	45	17	7	51	41	53	7	8	6	7	28	10	23	31	22	41	40	51	11	87	38	28	70	18	18	55	44	31	4	17
TGTAAACCTCCTCGACTGGAAGCT	45	170	120	26	38	58	108	115	31	26	77	17	296	136	53	27	58	127	8	21	38	28	36	85	13	26	51	74	78	19
TTCACAGTGGCTAAGTTCCGTT	45	14	7	18	33	21	31	17	18	24	35	30	24	52	36	62	9	20	16	13	20	27	7	14	9	26	27	31	34	16
CTTCTCACTACTGCACTTGACTAGTCTTTA	45	20	18	17	18	11	6	6	23	11	29	21	9	13	23	17	13	12	17	12	30	15	10	9	15	28	9	16	32	21
TTCCCTGTAGAACCGAATTTGT	45	55	13	60	29	77	13	25	6	14	14	17	54	75	16	16	100	59	14	135	54	40	206	69	20	60	65	77	16	19
AGGCAGTGTAGTTAGCTGATTGAA	45	110	43	106	58	55	26	19	20	18	30	20	104	131	128	38	67	13	88	31	53	100	33	31	28	95	53	41	49	60
CTGAAATGAAGAGAATACTCATTGCTGATC	45	14	27	32	51	25	24	23	16	22	35	9	19	23	31	25	12	53	12	6	32	15	6	11	10	80	62	21	13	38
CTTTCAGTCGGATGTTTGCAGCA	44	63	104	40	71	48	72	67	232	64	162	99	177	55	176	260	18	167	84	69	80	56	53	36	85	79	75	34	67	66
CCAGTGCATCACAGAACTTTGT	44	47	79	15	11	15	47	70	130	70	70	51	38	30	45	143	14	21	19	19	119	54	8	19	82	5	5	22	54	61
TGAGATGAAGCACTGTAGCTCTTA	44	35	17	24	29	25	20	5	20	8	176	15	30	31	34	22	25	30	18	31	29	31	30	10	19	66	47	12	8	14
TAGCTTACCAGACTGATGTTGAA	44	95	81	47	60	39	50	59	36	18	74	25	116	79	48	44	68	260	27	34	49	52	67	70	25	45	75	66	63	26
CACAGATGATGAACTTATTGACGG	44	34	31	26	20	24	12	26	47	51	36	24	35	24	34	57	22	41	15	37	48	28	29	7	14	12	15	11	24	26
TACAGTAGTCTGCACATTGGTC	44	14	17	35	43	37	14	25	31	20	29	19	0	38	24	43	15	82	52	35	36	31	0	42	29	80	60	29	14	45
GCATTTGTGGTTCAGTGGTAGAATTCTCGC	44	8	39	24	9	2	22	4	4	10	14	40	11	6	13	117	3	15	6	13	6	8	6	5	42	1	5	1	5	18
TTTAAACATCCTCGACTGGAAGCT	44	35	19	42	79	48	32	13	50	38	94	19	59	40	83	40	5	28	24	40	67	25	9	22	24	26	43	20	7	30
TGGAGAGAAAGGCAGTTCCCGA	44	9	10	46	60	21	1	6	26	29	30	21	7	10	33	39	11	7	25	20	42	26	3	12	47	24	28	5	9	21
TGGTCCTGATGTCAAAATTAATTTCTGACT	44	37	7	37	36	57	4	19	13	13	4	16	4	52	27	16	33	28	15	36	41	25	19	37	21	102	90	46	3	12
GTACAGTACTGTGATAACTGAAT	44	38	15	30	62	24	28	9	34	10	34	9	23	33	30	33	16	62	41	6	25	23	11	13	10	85	62	17	23	24
GGTCCTGATGTCAAAATTAATTTCTGACT	44	29	5	60	44	90	6	14	7	10	4	12	7	45	13	14	43	23	10	40	19	35	18	33	39	112	97	53	10	11
TAGCTTATCAGACTGGTGTTGACA	43	37	205	22	81	14	42	42	188	41	139	61	7	25	64	111	19	152	38	66	83	37	7	15	34	8	13	10	44	38
TAGCTTACCAGACTGATGTTG	43	101	504	10	46	24	325	124	79	34	106	56	186	103	42	85	83	674	55	32	74	63	64	65	20	60	41	65	176	55
TTTGGCAATGGTAGAACTCACACTGT	43	98	151	93	209	25	60	49	103	92	145	46	148	44	108	98	43	223	104	203	155	74	13	35	67	50	58	31	51	109
TAGCTTATCAGACTGACGTTGACT	43	17	93	12	43	9	29	14	64	26	60	27	8	6	28	30	6	111	37	31	50	29	4	3	22	15	17	4	9	32
GGAATACCGGGTGCTGTAGGCTTT	43	43	146	92	52	171	166	23	117	147	22	31	65	44	34	413	81	47	114	51	90	56	52	143	101	98	75	54	43	259
TAATACTGCCGGGTAATGATGA	43	78	100	79	49	86	115	122	226	80	123	79	152	158	139	259	31	86	32	24	252	57	11	95	205	41	59	67	60	82
GTAAACATCCTCGACTGGAAGCC	43	108	93	55	128	80	67	79	152	43	139	68	3	80	117	123	35	108	79	84	150	69	1	61	89	43	49	35	25	49
GAAAATGATGACTTCTGGGGCACTGATT	43	18	42	25	18	21	37	32	134	63	29	30	8	8	22	73	2	30	16	19	23	25	12	13	49	3	9	11	27	50
TGAGGTAGTAGATTGTATGGTT	43	36	41	40	55	46	37	41	35	37	60	28	11	52	50	61	32	110	24	64	86	42	11	55	61	29	18	43	24	49
TCAGTGCATCACAGAACTTTGTTTT	43	19	23	20	3	5	14	29	66	55	26	28	45	7	35	62	7	4	6	12	52	41	11	16	57	0	4	10	18	28
TGGGATGAAGCACTGTAGCTCC	43	58	61	34	48	41	28	36	51	22	371	45	0	44	64	67	38	99	69	68	63	82	0	22	105	46	54	16	26	44
CGAGATGAAGCACTGTAGCCCT	43	42	35	16	30	26	18	13	5	8	351	29	69	42	26	23	58	134	21	23	57	101	49	31	26	42	57	17	32	18
TGAGGTAGTAGATTGTACAGTT	43	54	31	36	35	41	29	37	52	31	55	31	11	32	53	47	23	85	27	37	76	56	16	44	27	33	30	35	21	45
AAAAGATATGAACACCTGAGA	43	49	15	22	53	27	3	11	14	14	12	0	8	14	22	12	28	53	5	41	38	28	31	22	17	26	27	20	7	12
TGTAAACATCCCCGACTGGAAGCTA	43	35	15	37	22	16	8	21	62	20	40	19	24	21	46	46	5	12	18	16	54	12	11	18	30	14	11	11	3	8
TCAGTGCATCATAGAACTTTGT	43	36	45	16	41	14	40	25	44	75	52	36	84	21	40	56	14	80	20	63	110	62	21	10	18	4	7	13	54	88
TACCCTGTAGAACCGAATTTGTAA	43	35	5	75	32	107	3	11	4	2	16	14	42	61	29	29	73	43	14	186	47	49	141	38	23	60	93	66	9	17
AGAGTTCTACAGTCCGACGATC	43	31	2	37	22	32	155	178	1	135	593	226	26	16	33	32	21	380	94	6	169	5	4	5	300	14	22	5	241	47
ACCAAAGCTAGCTCAACATACTAAAA	43	27	0	0	56	0	22	14	0	22	8	9	6	44	20	26	0	43	80	20	21	30	0	19	27	52	68	37	2	27
TAGCTTATCAGACTGATTTTGACT	42	6	26	10	14	11	18	12	25	6	49	32	21	5	8	8	11	33	16	6	48	38	16	3	8	12	22	5	10	21
TGAGGTAGTAGTTTGTACACT	42	20	37	51	105	53	36	47	77	240	50	89	69	39	135	209	11	44	40	97	136	36	26	38	154	6	22	28	37	160
TGAGGTGAAGCACTGTAGCTCC	42	45	61	42	50	38	25	31	39	20	413	49	1	47	53	83	54	93	65	51	75	89	0	20	109	48	54	19	32	44
CTAGCTTATCAGACTGATGTTGAC	42	36	102	28	67	27	30	18	64	30	55	38	37	19	73	71	14	78	53	40	50	36	19	16	18	14	25	17	28	44
TGAGACCTCTGGGTTCTGAGCC	42	52	67	45	63	82	39	55	74	28	77	70	1	70	30	105	47	102	75	88	100	72	1	68	66	40	43	21	60	68
TGAGGTACTAGATTGTATAGT	42	200	167	24	23	25	167	141	20	21	43	44	158	129	26	46	115	248	18	27	76	49	78	138	27	22	15	71	96	14
CATGCCTTGAGTGTAGGACCGTAT	42	36	75	21	55	16	42	33	34	26	43	37	43	24	45	72	11	104	25	76	59	40	39	21	29	3	19	12	27	26
AGACTTGATGAATGCCAACGGCTCTGAT	42	19	19	59	81	20	13	23	42	20	15	16	24	43	46	32	32	54	29	94	31	47	56	41	86	23	44	40	17	27
TGAGATGAAGCACTGTAGA	42	35	33	49	13	23	13	15	21	15	78	14	50	66	54	17	52	7	13	16	42	38	21	27	45	36	27	32	15	18
TGAGATGAAGCAATGTAGCTC	42	22	20	7	20	25	22	3	10	7	241	19	23	13	18	9	19	60	9	13	30	40	6	7	21	36	30	11	14	9
TACCCTGTAGAACCGAGTTTGT	42	19	9	69	30	103	14	11	10	15	26	10	9	60	31	18	74	61	29	139	76	20	42	11	22	65	65	38	18	25
TACTCTGTAGATCCGAATTTGT	42	28	9	56	46	157	12	21	13	11	17	6	20	89	25	28	142	58	21	132	125	104	140	115	43	97	174	112	22	27
TACACTGTAGAACCGAATTTGT	42	56	33	42	16	76	18	28	3	11	17	13	52	95	10	9	129	101	13	64	54	38	258	62	15	68	57	99	18	7
ATTTGCTGTTGAGACTCGGAAATCTGAA	42	70	0	3	76	85	78	2	43	4	106	51	119	106	214	85	1	159	108	88	187	93	3	31	42	162	4	34	61	49
TTCCCTTTGTCATCCTATGCCTGT	42	54	57	41	83	32	48	30	29	40	15	24	23	22	33	69	30	93	72	63	49	38	32	19	79	15	34	18	20	39
TGAGGTAGTAGATTGTATAGTAT	42	30	4	41	21	30	11	15	20	39	20	18	31	41	43	28	10	20	11	40	33	43	23	30	32	9	18	24	13	47
ATTCTTGAAGAAAAGTCTGTGTATCTGATC	41	35	48	74	83	8	13	33	237	48	34	16	36	24	122	53	8	109	7	56	54	10	29	31	96	12	10	28	7	42
ACCACAGGGTAGAACCACGGACAT	41	53	62	25	53	36	81	69	88	74	112	107	59	45	81	160	8	90	18	83	150	55	39	19	118	4	11	16	26	68
GCATTGGTGGTTCAGTGGTAGAATTCTCGCA	41	15	49	158	24	22	11	21	24	12	23	64	3	28	86	259	45	16	13	11	55	4	0	16	27	9	22	7	29	17
TAGCTTATCAGACTAATGTTGAC	41	258	453	46	91	27	206	139	73	51	126	42	260	208	88	68	178	597	67	59	69	54	139	126	35	30	51	140	242	65
TCGCTTATCAGACTGATGTTGAC	41	187	355	17	43	27	123	107	37	20	92	53	201	150	35	30	140	436	29	33	60	51	103	98	16	20	54	81	169	33
TGAGGTAGTAGGTTGTGTGGTTGT	41	56	47	21	25	15	25	26	49	38	24	24	21	15	37	43	6	10	21	12	40	39	7	30	55	14	15	11	7	25
TGAGATGAAACACTGTAGCTC	41	41	37	20	50	22	32	19	29	26	339	22	20	18	50	52	27	164	25	38	45	57	11	13	52	30	36	11	25	27
CGAGGTAGTAGTTTGTGCTGTT	41	50	35	35	66	17	18	19	21	10	23	12	26	27	21	12	38	98	30	64	48	43	36	60	42	15	15	29	21	13
TTATAATACAACCTGATAAGC	41	35	18	87	84	107	11	33	34	18	42	15	1	91	33	39	57	137	39	124	35	66	0	78	19	121	58	71	26	21
TGGCTTATCAGACTGATGTTGAA	41	20	22	24	35	27	22	20	33	8	42	19	6	23	30	32	17	97	23	32	38	29	4	13	27	25	44	10	18	18
TGAGGTAGCAGTTTGTACAGTT	41	49	45	79	76	81	38	49	36	47	46	34	13	79	69	82	34	51	25	60	83	52	9	91	73	20	28	74	59	46
CACTAGATTGTGAGCTCCTGGAAA	41	9	12	9	22	12	10	9	14	11	35	22	20	26	29	45	6	3	11	27	7	14	17	7	19	5	11	7	5	11
TCAGTGCATCACAGAACTTCGTT	41	8	7	19	9	8	5	10	82	67	42	35	18	2	81	96	1	3	13	37	75	30	1	2	101	4	5	1	7	54
TTTTGCAATATGTTCCTGACT	41	3	4	39	58	37	10	1	39	25	35	12	10	3	30	30	4	19	32	66	42	37	3	7	29	32	23	1	2	14
TCAGTGCACTACAGAACTTTGTAA	41	41	7	41	53	59	9	10	8	23	21	19	55	30	74	39	24	59	20	60	13	54	46	23	20	19	39	38	14	15
TCGAGGAGCTCACAGTCTAGTAA	41	32	10	44	43	68	9	7	6	20	13	8	13	94	23	27	22	27	13	44	11	35	25	56	33	43	39	54	6	25
AGACTTGATGAATGCCAACGGCTCTGA	41	15	19	25	38	18	16	13	31	25	6	21	25	20	25	29	24	113	19	74	20	25	52	13	25	19	17	16	20	25
TGAGGTACTAGGTTGTATAGTT	41	74	45	19	8	17	55	78	8	12	21	12	108	84	16	20	47	37	7	5	29	23	41	147	33	7	13	73	49	8
TACCCTGTAGAACCGAAATTGT	41	79	18	20	9	62	15	26	4	2	13	11	83	133	3	11	183	109	4	51	43	30	296	75	9	29	32	86	30	6
ACCAAAGCTAGCTCAACATACT	41	36	0	0	48	1	13	21	0	17	25	19	8	56	22	37	0	64	46	37	24	23	0	22	18	65	42	32	0	17
CTTTCAGTCGGATGTTTGCAGA	40	40	105	38	43	13	25	37	104	30	147	57	261	64	151	69	19	136	38	42	67	55	38	20	50	37	33	19	65	60
ACCACAGGGTAGAACCACGGACG	40	51	47	37	20	11	30	52	28	56	75	32	29	8	65	85	12	35	45	35	87	46	21	23	184	0	0	17	17	44
TGAGATGAAGCACTGTAGCTCTTC	40	30	29	32	32	26	16	22	41	20	156	45	1	30	47	25	15	67	20	32	57	26	0	9	34	25	37	6	13	17
TGTAAACATCCTCGACTGGAAAC	40	64	67	78	64	114	58	106	156	63	130	87	2	206	105	252	34	59	73	50	141	60	0	84	68	107	85	72	51	70
TAGCTTATCAAACTGATGTTGA	40	59	60	23	53	14	69	38	72	30	56	33	47	27	45	64	23	166	46	28	55	31	20	9	23	15	26	20	23	42
ACCACAGGGTAGAACCACGGACAA	40	42	9	48	59	24	16	29	5	32	45	22	38	22	48	41	23	66	24	43	123	32	11	17	75	11	11	29	13	24
TGAGGTAGTAGTTTGTGCCGTT	40	35	35	24	61	23	15	21	25	17	22	13	4	33	19	24	21	122	30	58	41	48	6	49	34	15	20	14	12	17
TGAGGTAGTAGTTTTTGCTGTT	40	54	67	31	76	6	15	24	22	16	25	10	43	17	17	32	24	127	21	30	25	37	68	44	37	6	14	28	13	20
GTACAGTACTGTGATAACC	40	45	36	48	58	61	24	29	17	10	42	40	1	70	54	57	46	113	45	53	42	46	0	34	45	104	54	26	14	26
AAAAGCTGGGTTGAGAGGGCGATTT	40	46	3	29	30	46	5	16	14	14	15	7	15	33	25	16	13	18	10	26	22	45	35	41	12	15	35	17	6	14
TCCTTGCACTACAGAACTTTGT	40	39	32	36	74	23	26	20	70	68	54	35	36	15	67	79	15	75	36	88	57	69	26	21	27	5	12	14	21	84
TAATACTGCCTGGTAATGACGAC	40	10	8	110	64	56	10	8	73	28	20	27	3	12	65	88	9	15	32	74	61	57	10	27	91	16	36	14	11	55
ACCCCCTGATGGAACTGAGGATCTGAGG	40	32	32	27	34	16	15	28	29	30	26	26	23	27	34	23	17	24	23	32	78	27	16	24	44	3	12	19	17	17
TAGCTTATCAGACTGATGTTGACTTT	40	14	14	14	27	1	7	6	6	8	25	13	7	5	15	9	12	69	29	42	11	15	12	3	5	0	6	0	9	8
TGAGCTGAAGCACTGTAGCTCT	40	19	12	18	45	33	9	8	24	25	159	14	26	15	36	19	30	36	30	43	42	34	20	15	39	36	32	17	16	40
CCGCCTGGGAATACCGGGTGCTGTAGGCTT	40	8	11	68	28	35	4	2	24	11	9	5	5	22	12	22	39	10	10	31	15	12	8	43	10	80	31	32	5	29
GCGGGTGATGCGAACAGGAATCTGAG	40	29	33	13	72	30	18	30	87	41	52	18	38	24	62	70	9	59	26	40	43	39	47	30	46	13	35	18	25	39
TGAGGTAGTAGTTTGTGCTGTTAAT	40	15	10	26	66	2	2	7	11	6	7	2	14	9	16	12	11	63	11	62	22	18	26	13	18	3	8	3	4	20
TAGCTTATCCGACTGATGTTGAC	39	47	74	23	53	48	35	35	61	24	122	56	38	34	62	44	38	89	32	59	102	59	30	22	41	21	63	26	43	41
TAGCTTATCAGACTAATGTTGA	39	275	518	26	97	31	456	179	108	45	84	47	259	192	59	106	153	1100	80	58	58	44	151	120	50	31	48	109	263	54
TTGCTTATCAGACTGATGTTGACT	39	25	77	13	41	8	37	24	43	20	28	19	22	15	18	25	19	116	45	26	30	33	11	9	18	7	12	4	32	27
TTCACCGTGGCTAAGTTCTGC	39	30	28	66	76	40	21	36	39	14	79	17	9	17	33	41	27	68	43	49	99	47	11	18	97	211	68	21	24	23
CAGCTTATCAGACTGATGTTGAA	39	35	34	21	61	20	22	13	35	6	37	26	15	36	31	35	24	113	22	30	37	33	10	16	20	34	40	19	11	19
TATTGCACTTGTCCCGGCCTGTATT	39	20	24	18	27	10	6	21	43	20	21	7	8	8	17	8	3	37	12	18	10	17	10	5	30	12	12	4	6	20
TACCCTGTAGAACCGAATTCGTGT	39	5	3	78	69	102	4	5	24	35	19	28	5	16	37	46	13	13	29	272	80	47	32	9	53	68	79	12	2	37
TGAGATGAAGCACTGTAGCCCGA	39	7	8	33	39	25	2	4	19	17	167	17	6	5	54	22	9	4	20	43	33	41	9	5	42	25	36	6	3	23
TGAGATGAAGCACTGTAGCCA	39	20	8	75	29	81	9	5	14	12	111	11	9	34	59	28	71	25	33	65	46	48	4	22	36	97	40	24	6	27
TCAGTGCATGACAGAACTTGGTAA	39	24	3	16	30	21	18	12	2	11	24	26	32	25	39	35	12	9	7	22	30	35	40	14	8	6	13	16	18	24
TCACAAGTCAGGCTCTTGGGACT	39	25	7	18	32	19	13	17	35	21	23	13	5	9	24	20	19	30	9	39	29	33	29	13	22	12	10	11	12	10
CAACGGAATCCCAAAAGCAGCTGA	39	26	11	51	36	13	5	13	14	13	12	2	15	28	20	10	9	20	14	15	17	14	23	19	44	27	17	26	13	10
TTCACAGTGGCTAAGTTCTGAA	39	74	51	58	58	68	60	79	48	23	127	39	138	134	110	84	49	75	44	37	127	67	28	48	136	34	49	35	46	28
ACAGTAGTCTGCACATTGGTTAT	39	9	8	26	26	42	12	10	9	26	13	30	21	50	28	27	16	16	18	44	18	22	29	25	14	70	73	30	13	42
TTAATGTGAATTGCAGGACAC	39	92	2	40	74	58	1	31	20	34	46	10	2	65	28	40	22	94	23	69	46	93	7	46	48	42	69	29	13	13
TACCCTGTAGATCCAAATTTGT	39	68	18	63	30	48	15	29	6	10	8	7	59	119	16	17	252	92	15	81	42	58	396	188	39	34	92	160	22	14
TGTAAACATCCTACACTCTCAGCTT	39	21	10	32	34	31	8	1	20	15	16	6	11	21	24	19	14	31	13	13	30	20	9	17	9	29	35	14	9	10
TCTTTGGTTATCTAGCTGTATGC	38	111	201	85	64	116	100	155	329	29	134	105	3	79	170	202	29	107	75	45	259	278	8	53	164	20	51	56	100	66
TGAGGTAGTAGTTTGTACAGTG	38	32	32	206	47	138	31	43	30	36	20	21	8	106	84	50	86	27	34	47	73	37	5	149	84	99	42	164	44	34
TATTGCACTTGTCCCGGCCTGTAA	38	42	24	54	46	33	14	45	72	33	52	19	25	26	34	70	20	21	35	22	23	38	21	30	67	71	89	27	41	46
ACCCTGTCGAACCGAATTTGTG	38	40	34	15	24	12	15	13	16	15	34	10	58	38	26	18	39	151	16	43	34	9	75	5	12	16	17	20	25	12
CTAGACTGAAGCTCCTTGACG	38	2	17	21	66	6	3	4	39	25	24	15	7	2	33	42	4	19	41	88	19	14	1	2	21	6	4	5	6	23
TGAGGTAGTAGGTTGTGTGA	38	42	20	42	13	18	38	41	61	19	45	17	160	37	64	59	14	2	14	11	51	25	26	59	57	8	12	21	22	17
CCCATTGTTTAGACTATCTGTTC	38	64	31	43	26	26	14	25	56	23	25	10	31	23	16	22	19	41	11	32	53	32	31	25	21	3	7	30	25	28
TACCCTGTAGATCCGAACTTGT	38	11	5	38	14	101	7	2	3	4	9	3	6	23	4	15	48	22	4	43	81	40	24	36	17	56	77	31	7	3
TACCCTGTAGAACCGACTTTGT	38	9	7	24	17	54	8	7	3	5	13	10	11	19	13	12	32	20	7	42	42	28	53	13	7	31	47	30	7	11
ACAGTAGTCTGCACATTGGTA	38	19	14	30	23	33	8	5	18	9	24	11	4	39	25	17	13	14	10	21	8	35	20	24	12	71	24	27	6	18
AACCCGTAGATCCGATCTTGTAT	38	57	6	92	21	85	17	64	25	60	30	61	72	140	55	79	34	10	19	11	102	85	64	89	184	39	51	85	15	43
ACCAAAGCTAGCTCAACATACTAA	38	25	0	0	49	0	5	11	0	16	5	21	7	41	9	17	0	14	38	29	10	20	0	21	13	45	45	31	0	11
ACGTACGACTCTTAGCGG	37	3	396	8	97	4	22	24	242	16	21	27	147	3	29	70	5	314	294	38	10	3	9	3	116	6	3	0	93	82
CTCTCATGATGAACCTTTATGCCTCTGAGC	37	27	40	20	47	37	28	38	112	84	90	74	51	31	45	110	28	52	39	19	94	64	18	24	45	17	30	17	74	60
TGAGGTGGTAGATTGTATAGT	37	27	42	25	41	25	35	23	47	36	60	18	9	27	51	68	13	80	13	51	69	41	6	27	32	11	16	16	27	34
TCAGTGCATCGCAGAACTTTGT	37	24	51	12	5	8	31	41	91	45	46	31	11	15	38	80	6	13	12	13	86	37	2	9	68	0	3	5	34	47
TCAGTGCACTACCGAACTTTGC	37	60	56	8	11	35	46	61	17	13	51	56	5	24	11	31	19	82	9	17	60	72	1	25	4	3	9	16	26	14
TGAGGTAGTAGTTTGCACAGTT	37	67	58	63	93	85	69	56	59	80	51	59	19	118	75	85	44	56	45	69	91	70	7	118	102	19	51	119	52	72
TATTGCACTTGTCCCGGCCTGTTTT	37	13	39	11	13	4	22	18	25	30	7	8	3	6	11	15	6	40	19	11	9	19	7	3	31	2	4	5	6	24
TCAGTGCATGACAGAACTTGGAAA	37	20	11	17	28	15	11	5	6	6	25	10	24	22	31	21	13	8	10	23	22	36	28	12	9	11	16	13	6	8
TGAGGTAGTAGTTTGTACTGTT	37	14	15	21	47	18	8	23	12	11	10	10	7	21	14	9	13	57	12	34	22	30	9	30	32	9	12	16	7	12
TGAGATGAAGCAATGTAGCTCT	37	18	13	6	8	20	6	3	14	3	169	17	26	8	22	7	19	37	8	9	24	40	12	8	9	28	41	10	9	12
CCGCACTGTGGGTACTTGCC	37	30	11	17	13	18	29	21	30	12	27	32	1	31	42	46	7	10	12	25	30	26	0	23	34	2	5	7	12	10
TGTAAACATCCCCGACTGGAAGCTTTT	37	16	10	15	13	7	8	19	68	35	6	6	8	9	19	18	12	33	14	17	15	23	5	12	15	1	3	3	3	7
TGGAATGTAAAGAAGTATGTATA	37	49	44	27	55	31	5	12	22	27	540	20	47	35	53	52	21	27	46	43	39	50	35	15	86	33	34	17	22	34
CAATGAAAAGATATGAACACCTGAGA	37	36	21	37	30	9	2	9	15	7	7	3	7	19	23	15	7	16	10	25	21	21	24	17	7	21	12	24	1	9
TATCCTGTAGATCCGAATTTGT	37	38	26	71	54	118	12	34	18	12	20	12	46	142	19	28	243	85	18	150	102	91	330	169	56	84	117	155	27	22
ATGCACCTGGGCAAGGATTCTGAT	37	9	8	18	15	7	6	8	17	7	4	3	5	8	3	7	19	6	8	9	18	12	13	11	11	6	16	6	3	8
ACTGGACTTGGAGTCAGAAGGA	37	7	15	21	10	3	6	19	23	5	18	6	9	12	7	15	7	91	4	15	13	6	19	6	67	9	36	10	19	6
TGCTGTGATGACTAACTTAGGACACCTT	36	29	26	19	17	17	6	12	30	14	3	12	16	9	11	23	22	7	6	24	18	33	1	12	20	9	25	11	19	22
TATATGTGTGGATGATATTAAAACTGAGT	36	28	57	30	47	18	16	19	29	21	31	6	51	14	33	47	15	225	20	86	71	37	71	15	13	14	8	13	28	36
TAGCTTATCAGACTTATGTTGA	36	113	268	10	63	20	176	80	25	26	62	17	193	78	31	31	72	494	22	31	43	37	92	53	18	15	32	51	145	36
AGACTTGATGAATGCCAACGGCTCTGATA	36	17	25	26	53	16	21	12	34	34	13	9	8	30	23	23	31	50	16	43	28	33	15	14	43	15	26	24	16	28
TGAGGTAGTAGATTGTGTAGTT	36	47	40	50	47	38	36	72	69	42	61	22	18	46	73	74	31	98	29	79	75	72	8	58	69	36	29	50	31	76
TAGCTTATCAGACTGATGATGAC	36	15	28	11	21	21	12	13	15	15	55	37	14	9	17	21	7	45	15	15	35	30	3	8	9	15	22	10	13	14
TGGGATGAAGCACTGTAGCTCG	36	36	14	19	45	22	7	10	13	10	127	5	3	19	21	14	13	58	18	23	28	40	3	6	24	27	34	7	11	17
AATGGCGCCACTAGGGTTGTGT	36	29	38	15	53	33	26	24	38	30	37	29	39	62	42	71	19	57	50	40	29	22	20	24	20	31	46	21	27	51
TGAGATGAGGCACTGTAGCCC	36	9	3	28	25	25	5	3	27	15	176	11	1	8	29	16	5	37	33	27	44	28	1	6	65	22	21	5	9	16
TCCGTGCACTACAGAACTTTGT	36	27	25	33	55	15	29	22	51	36	28	28	26	8	49	53	8	53	20	66	32	49	24	11	15	2	10	15	12	58
AAAAGTGATGTCATCTTAACTACTGACA	36	24	16	25	23	58	18	11	15	13	29	18	21	34	23	31	41	21	17	19	46	46	20	24	20	43	34	40	10	9
TTCACAGTGGCTAAGTTCCCC	36	2	1	57	64	44	1	1	18	21	15	7	2	5	22	20	12	9	56	67	31	23	8	2	20	260	150	9	3	38
TGAGGTAGTAGTTTGTAAAGTT	36	127	69	20	34	67	74	135	12	16	32	38	153	245	23	23	54	92	11	25	68	38	102	259	28	28	25	176	99	23
ACCATCGACCGTTGAGTGGACT	36	36	26	12	12	13	12	16	28	22	10	9	13	18	18	13	7	17	7	8	23	30	11	21	19	7	12	14	8	9
TACCCTGTAGAACCGAATTTGTGAA	36	15	13	31	40	42	8	4	16	8	23	15	26	18	23	18	42	38	9	67	41	24	73	12	16	33	19	18	8	11
TAGCTCATCAGACTGATGTTGACA	35	24	164	24	63	14	28	34	117	26	86	45	9	18	45	83	11	129	18	40	38	31	3	11	28	2	9	10	27	19
TATGGCACTGGTAGAATTCACC	35	76	148	91	28	82	97	151	298	43	147	54	1	89	92	157	42	58	42	38	472	82	0	105	92	14	8	40	43	32
TAGCTTATCAGACTGACGTTGACA	35	19	90	22	44	11	29	20	64	23	75	39	20	8	32	65	11	85	16	39	48	16	8	7	23	1	6	2	23	16
TCAGTGCACTACAGAACTTTAC	35	52	92	38	75	43	48	101	130	49	77	132	0	26	65	233	23	184	55	137	129	147	0	53	84	13	23	18	52	96
AAGCTTATCAGACTGATGTTGAC	35	33	56	25	52	20	19	21	42	33	53	32	22	22	41	47	13	97	45	33	41	21	14	11	24	16	17	14	16	29
AAAAGCTGGGTTGAGAGGGCGAGA	35	35	21	24	37	24	14	9	13	25	10	8	15	11	13	15	20	18	39	27	65	21	17	32	15	25	22	13	34	17
TCAGTGCATCACGGAACTTTGT	35	21	37	22	5	12	24	26	70	37	32	25	7	8	30	70	5	14	8	14	91	27	1	8	59	3	3	7	34	32
TGAGGTAGTAGATCGTATAGTT	35	34	30	30	34	40	27	33	33	19	50	19	12	34	27	51	25	69	23	48	61	46	8	39	40	23	18	26	15	34
CACTATGACTGAAAGGTATTTTCTGACC	35	15	16	13	33	17	5	10	37	26	41	26	9	9	25	27	12	33	29	36	43	48	5	6	11	45	31	8	5	25
CATTATTACTTTTGGTACGCGT	35	10	12	10	23	7	8	8	14	12	32	9	4	17	12	10	3	28	21	6	3	10	7	5	4	44	40	10	9	23
CTTTCAGTCGGATGTTTACAGTA	35	6	25	12	14	4	24	8	30	23	51	26	20	20	62	50	10	39	6	36	21	15	20	10	36	6	9	8	13	11
TGAGGTAGTAGGTTGTATAGCT	35	29	18	64	14	56	32	31	41	14	29	21	3	39	30	31	19	26	9	15	30	25	3	90	78	19	30	35	14	22
AACCCGTAGATCCGAACTTCTG	35	11	9	77	28	34	9	6	52	52	92	25	14	5	55	55	3	9	18	45	97	43	23	8	54	27	19	13	13	81
TTTGCTGTTGAGACTCGGAAATCTGATT	35	32	62	73	70	71	0	60	65	52	42	24	39	1	2	58	71	109	2	95	0	47	85	35	20	2	149	29	23	25
TGAGATGAAGCATTGTAGCTCT	35	21	26	20	23	21	13	9	17	9	173	17	30	26	36	22	25	62	22	22	33	38	16	11	30	32	25	12	10	18
GTCCAGTTTTCCCAGGAATCCCTTT	35	13	18	31	26	16	4	5	6	12	98	7	6	16	21	13	5	19	27	5	12	21	50	9	23	29	41	13	8	9
TGAGGTAGTAGGTTGTGTGGTTATT	35	14	15	9	23	7	2	11	21	7	4	10	16	4	16	14	3	11	3	12	5	9	4	6	18	4	8	4	3	5
TACCCTGTAGATTCGAATTTGT	35	23	1	64	35	93	7	6	3	12	10	3	18	83	16	17	92	27	12	94	42	34	133	73	24	12	86	19	14	5
TACCCTGTAGAACCGAATTTGTGG	35	14	12	47	43	65	5	6	12	12	17	17	13	34	38	13	75	38	17	119	47	33	54	26	15	58	34	41	4	13
GCATGGGTGGTTCAGTGGTAGAATTCT	35	32	9	10	22	7	9	5	16	17	207	26	125	95	132	325	3	18	6	16	17	5	9	4	18	6	6	1	8	6
ATGCACCTGGGCAAGGATTCTGTT	35	11	20	20	8	12	4	18	27	18	12	6	4	7	17	33	11	7	11	15	20	24	23	14	23	1	9	11	12	13
ACTGGACTTGGAGTCAGAAGGCAT	35	4	14	11	29	2	3	6	11	3	5	6	5	13	4	13	6	29	5	15	6	9	27	4	34	6	14	3	2	6
TTTGGCAATGGTAGAACTCACT	34	44	68	42	31	22	23	26	62	26	66	13	100	30	53	27	27	117	15	31	75	46	22	26	43	20	22	14	15	37
CCCCCCACTGCTAAATTTGACTGGCT	34	38	10	51	34	31	5	17	77	21	21	11	21	30	40	33	24	23	40	36	29	20	12	26	51	99	38	23	17	35
TGAGATGAAGCACTGTAGCTAC	34	38	52	25	47	35	23	31	49	12	369	44	4	40	46	55	25	68	47	75	93	110	1	29	82	26	35	6	22	31
TGTGCAAATCCATGCAAAACTGC	34	31	33	11	32	13	11	24	57	11	22	19	4	9	10	25	13	28	47	18	20	27	3	12	4	6	17	5	17	11
CTTCTCACTACTGCACTTGACTAGTCTTTT	34	7	10	14	3	7	1	6	21	3	6	4	12	2	20	16	5	0	12	7	20	6	10	6	2	20	4	9	17	17
TAATGCTGCCTGGTAATGATGAC	34	34	38	59	68	46	17	46	51	40	13	46	23	40	44	58	24	29	18	45	50	30	21	57	55	10	18	22	17	27
CCTTTCTGTGGAGCTGGGATGTCTGAGA	34	25	57	0	5	16	5	28	63	24	31	14	14	12	17	20	7	15	17	5	25	12	20	4	11	8	9	10	12	11
CCCAGTGTTTAGACTATCTGTC	34	29	34	32	39	34	9	17	62	19	32	22	1	33	20	30	9	47	28	31	81	41	0	21	28	12	18	39	22	32
TGTAAACATCCTACACTCAGCTT	34	24	17	30	49	28	20	16	28	16	19	17	22	47	41	20	24	22	29	14	41	16	22	21	10	111	94	22	11	24
CGTAAACATCCTCGACTGGAAGCT	34	31	22	17	54	42	23	20	57	25	91	11	24	52	55	50	2	26	14	31	45	10	4	20	24	25	30	17	16	8
TGCCCTGTAGAACCGAATTTGTG	34	15	22	8	32	6	26	16	25	39	49	19	11	12	33	32	23	62	34	32	26	25	2	5	20	24	18	8	11	36
TGAGGTAGTAGTCTGTACAGTT	34	43	34	65	74	65	31	51	42	55	45	32	14	60	53	54	27	40	28	55	69	25	11	82	88	21	20	64	39	27
TACCCTGTAGATCCGAATTTGCG	34	18	17	36	55	34	15	31	31	16	12	4	28	19	23	35	31	60	130	52	18	26	51	27	27	50	52	37	31	42
TACCCTGTAGATCCGAATTTAC	34	40	26	99	35	154	13	52	16	6	21	31	0	106	19	76	124	71	43	176	166	109	1	119	134	70	109	78	22	37
GAATTAATGTGAATTGCAGGACACA	34	39	14	13	75	28	22	45	32	49	55	43	5	22	40	141	3	20	25	53	37	63	4	12	64	23	19	9	24	40
TTATAATACAACCTGATAAGTGA	34	13	12	22	30	9	3	7	9	15	18	4	19	18	12	2	8	47	12	8	12	12	9	13	14	67	35	14	6	10
TGAGATGAAGCACTGTAGCCCTA	34	6	0	38	47	11	1	1	15	21	140	10	9	7	46	22	6	12	28	36	43	48	7	2	41	38	39	10	4	26
CACCCGTAGAACCGACCTTGA	34	29	9	156	21	102	11	26	32	16	17	10	43	76	36	15	91	11	11	65	79	41	58	51	33	38	57	57	14	28
TACACTGTAGATCCGAATTTGT	34	22	5	27	16	62	9	16	1	3	6	4	21	88	10	15	171	60	6	60	44	34	304	110	20	39	74	98	21	11
TACCTTGTAGATCCGAATTTGT	34	30	7	35	25	86	10	11	8	14	19	3	8	56	15	21	87	29	3	86	54	38	76	38	22	73	88	45	14	15
TGAGGTAGTAGTTTGTGCTGTCA	34	20	11	60	38	26	7	13	15	3	14	5	8	22	21	14	45	34	31	34	14	33	11	35	20	31	14	19	6	5
TCAGTGCACTACAGAACTTCGTT	34	9	1	28	38	12	4	5	17	45	10	21	12	3	43	43	4	6	12	46	34	24	6	4	29	3	8	5	3	47
CTGAGATGAAGCACTGTAGCTCTT	34	21	22	20	25	19	24	5	13	16	116	18	25	12	14	16	15	37	34	40	32	22	22	4	17	19	20	13	8	19
TATTGCACTCGTCCCGGCCTCCAT	33	44	161	19	68	24	29	45	140	38	51	20	20	21	21	85	15	153	110	60	91	46	12	11	53	29	20	21	55	54
TTAGTGCACTACAGAACTTTGT	33	108	98	27	67	32	103	46	68	36	77	33	124	27	60	93	40	263	47	95	72	63	82	46	29	13	22	35	57	82
TGAAATGTTTAGGACCACTAGTA	33	56	19	479	782	23	17	22	30	23	31	26	120	83	130	261	196	41	7	17	47	43	26	48	37	34	67	59	18	24
CTAGCTTATCAGACTGATGTTGA	33	17	75	26	66	20	71	46	111	53	70	36	57	27	56	82	20	139	58	44	53	45	16	17	28	34	24	16	45	56
TAGCTTATCAGACTGATGTTCAC	33	31	37	21	23	18	16	13	29	13	51	25	32	16	29	18	15	44	17	23	26	42	15	16	11	15	30	15	16	12
TGAGGTAGTAGATTGTATAATT	33	9	9	8	6	27	4	7	8	6	37	27	2	10	7	10	8	12	2	8	46	27	6	9	9	20	17	4	7	10
TGTAAACATCCTCGACTGGAAGCTTTT	33	17	12	19	31	11	12	9	13	26	13	1	13	9	8	10	9	11	2	37	10	10	7	4	2	7	4	1	1	5
TAGCCTATCAGACTGATGTTGAA	33	34	35	27	68	30	22	19	22	15	47	16	5	36	32	40	12	96	29	37	33	36	3	19	19	27	51	22	19	28
TGAGGTAGTAGTTTGTATAGT	33	16	18	23	20	20	27	17	33	27	29	33	27	18	44	29	8	27	8	11	48	21	8	26	42	6	13	9	19	23
AAAGCTGGGTTGAGAGGGCGAAT	33	53	9	40	41	38	7	21	12	21	11	6	6	25	21	9	39	26	23	29	50	39	14	50	9	6	31	36	12	15
TGAGATGAAGCACTATAGCTCT	33	101	91	20	30	19	48	42	11	14	138	10	131	75	29	25	85	187	23	23	29	39	84	38	27	29	22	46	46	16
TTCTCACTACTGCACTTGACTAGTCTT	33	26	10	21	11	36	15	10	18	28	32	17	20	20	36	43	18	45	18	18	21	17	9	11	20	59	23	18	35	61
TGGTAGACTGTGGAACGTAGGAA	33	20	4	18	39	19	8	9	23	10	12	8	33	10	19	11	8	23	15	32	42	18	41	13	12	28	11	9	10	21
TGAGAACTGAATTCCATGGGTC	33	10	9	10	32	38	19	24	26	18	14	41	0	43	13	40	20	40	27	14	29	23	1	16	10	50	41	23	25	30
TACCCTGTAGATCCGAATTTGTGG	33	17	8	88	27	85	6	9	0	6	8	1	7	34	12	16	172	16	35	95	34	44	53	55	41	60	60	81	3	5
TCGTACCGTGAGTAATAATGCT	33	27	19	40	21	28	14	17	23	10	16	16	54	44	34	14	12	5	5	8	16	29	20	34	27	28	27	40	15	18
TGAGATAAAGCACTGTAGCTCT	33	19	15	11	17	22	13	9	3	4	186	13	22	10	16	13	12	25	6	11	37	39	9	12	16	28	31	10	8	7
ACCCTGTCGATCCGAATTTGTGT	33	49	52	46	114	234	20	62	4	26	4	12	59	266	13	28	545	136	23	200	162	153	1048	335	109	90	217	222	43	28
TACCCTGCAGAACCCAATTTGT	33	3	0	23	10	56	1	0	1	3	10	9	5	7	12	9	11	7	9	48	38	30	20	6	12	32	45	8	3	6
TGTAAACATCCTCGGCTGGAAGCT	33	70	28	21	47	31	51	45	50	22	64	17	75	75	46	49	15	56	16	38	52	15	19	37	14	17	30	44	16	20
TGAGATGAAGCACTGTAGCTCGTA	33	32	13	25	34	11	11	11	8	5	87	16	34	19	40	14	10	10	23	20	23	24	25	11	16	34	21	13	15	6
ACCCTGTAGATCCGAATTTGTAA	33	19	0	73	33	109	7	9	2	3	11	5	28	100	13	21	77	13	19	60	30	36	94	45	12	63	81	79	6	12
AAGGAGCTCACAGTCTATTGAGA	33	18	8	27	43	24	15	16	19	21	42	18	8	51	18	26	24	36	27	22	39	9	22	17	16	86	43	36	15	16
CCACAGGGTAGAACCACGGACC	32	69	80	33	56	19	57	61	102	28	97	70	1	16	53	95	18	171	62	42	172	45	2	24	57	3	14	11	30	64
TACCTTATCAGACTGATGTTGACA	32	34	65	23	47	5	15	13	72	45	44	16	50	9	43	47	10	66	22	45	31	22	11	9	16	1	10	5	16	41
ATCATTGATGTCTCCATGTGTCTGAGC	32	22	61	19	19	13	28	47	55	42	48	40	51	11	67	74	12	89	27	49	109	57	19	8	24	8	9	7	33	39
AAAAGTGATGTCATCTTAACTACTGAC	32	42	57	24	59	35	65	60	86	31	73	73	5	71	99	171	15	69	45	60	81	63	1	35	62	13	19	38	49	76
TGAGGTAGGAGGTTGTATAGC	32	17	72	18	40	27	35	52	66	37	52	37	0	29	28	94	14	106	33	46	44	30	0	19	61	13	28	16	32	32
TGAGATGAAGCACTATAGCTC	32	158	90	22	33	24	66	51	27	16	258	18	103	76	41	29	98	424	29	34	50	34	85	51	40	30	33	43	62	29
CATCGATGACGAATAATGTGTGTC	32	14	41	14	35	23	10	15	82	22	40	36	10	9	32	40	1	52	12	17	41	49	10	3	25	21	21	7	11	34
TGAGGTAGTAGCTTGTGCTGTT	32	27	23	19	75	16	12	12	20	13	31	14	0	17	20	16	16	84	21	63	46	19	4	30	40	9	10	13	14	7
ACAAGTCAGGCTCTTGGGACA	32	37	25	40	50	44	35	74	53	41	59	47	71	41	51	58	29	26	30	38	82	35	35	35	47	14	18	27	40	26
TAATACTGCCGGGTAATGATGGATT	32	16	29	13	21	5	5	8	35	10	10	10	8	4	12	26	5	14	8	14	13	19	9	9	25	2	3	4	9	9
AGCTTATCAGACTGATGTTGAA	32	19	10	17	42	16	14	15	17	8	18	8	20	18	25	20	16	56	15	21	19	29	19	10	16	28	26	15	10	12
TTAGATGAAGCACTGTAGCTCT	32	43	44	9	24	24	41	23	7	19	178	16	107	54	23	13	74	127	26	17	23	29	60	35	10	33	47	52	53	12
TGTAAACATCCTACACTCACCT	32	4	5	47	28	22	3	2	29	26	23	17	5	5	46	49	1	7	32	17	16	18	1	1	13	76	55	3	1	11
TTTACACATCCTCGACTGGAAGCT	32	27	6	21	29	19	11	14	28	17	36	13	30	24	41	25	5	14	12	19	29	11	6	8	5	6	20	4	4	13
GGCCGCTGATTATCGAGGCGATTCTGATC	32	26	15	20	8	30	16	10	21	42	21	19	6	28	28	51	17	9	13	14	25	38	17	19	16	17	59	11	9	14
TGTAACCATCCTCGACTGGAAGC	32	34	25	34	41	46	26	32	63	23	47	37	28	67	51	58	13	21	21	19	60	20	14	24	27	57	77	30	19	29
TCTGTGAACTAGAAACCTCTG	32	6	14	6	17	4	20	6	2	7	19	5	12	10	27	22	18	100	7	22	20	13	10	10	10	13	10	3	8	12
CACCAAGCGTTGGATTGTTCACC	32	5	42	13	13	0	9	6	13	9	6	3	5	4	7	23	4	33	9	21	27	5	14	5	20	5	7	0	8	3
TGAGATGAAGCACTCTAGCTC	32	67	30	3	13	16	28	19	4	6	170	21	47	37	12	11	44	187	12	11	28	27	35	17	18	30	28	25	31	9
TCAGTGCATGACAGAACTTGA	32	17	11	71	30	60	23	22	30	16	37	20	1	42	40	41	54	12	36	30	44	31	2	33	25	124	32	68	16	35
TAAGATGAAGCACTGTAGCTC	32	40	13	17	21	11	20	6	9	9	150	19	20	15	15	17	14	111	12	9	28	34	10	9	20	12	16	10	18	12
TTCACAGTGGCTAAGTTCCGT	32	28	36	33	37	31	26	28	45	16	31	32	29	65	42	43	37	31	30	24	26	33	30	19	14	62	44	42	37	21
TACCCTATAGATCCGAATTTGT	32	7	3	36	31	103	3	10	6	5	10	11	4	37	6	12	43	22	13	67	58	60	62	42	17	38	94	30	9	8
ATTGGTGGTTCAGTGGTAGAATTCTCGCCT	32	83	30	38	57	40	13	9	53	64	59	34	176	116	84	181	40	11	17	18	27	54	11	88	99	175	80	91	46	33
TGAAAAGATATGAACACCTGAGA	32	35	0	21	37	6	2	5	12	4	11	3	7	26	25	9	12	20	2	20	16	12	21	12	8	24	19	14	5	5
TTGACAGATTGATAGCTC	32	33	9	13	46	19	9	11	11	8	19	19	22	38	13	18	30	58	31	55	12	34	22	15	40	26	66	19	11	37
TTCACAGTGGCTAAGTTCTGAT	32	31	17	30	23	12	21	32	24	16	44	8	33	16	15	19	10	22	8	27	39	34	26	18	55	5	11	13	5	17
TTGGTGGTTCAGTGGTAGAATTC	32	14	9	5	12	2	1	5	6	11	25	7	14	12	25	3	1	0	5	8	6	7	4	5	10	9	13	2	7	5
TTTGCTGTTGAGACTCGGACATCTGAAT	32	1	0	1	114	40	1	0	59	1	81	63	8	4	167	172	0	17	103	142	103	81	0	2	30	50	0	1	4	41
TGTAAACATCCCCGACTGGAAGCG	31	20	62	32	28	24	38	61	116	30	41	13	13	12	31	60	9	7	52	17	60	14	2	20	43	12	11	10	11	39
CCCCCACTGCTAAATTTGACTGGCTTT	31	23	37	33	35	25	9	17	75	20	47	22	28	28	41	30	21	18	37	24	40	40	17	17	33	53	30	20	14	23
TAGCTTCTCAGACTGATGTTGACT	31	9	26	6	20	6	7	5	30	17	24	23	11	1	12	15	3	26	17	11	23	19	3	1	9	10	9	4	5	14
TGAGGTAGTAGTTTGTGCTGTAG	31	23	11	22	74	20	15	17	30	15	33	16	61	27	52	49	20	60	14	37	51	49	26	16	44	30	16	8	14	24
TAGGTTATCAGACTGATGTTGA	31	18	24	9	30	8	21	10	23	12	37	23	12	10	22	33	4	59	12	31	32	26	10	6	18	16	26	4	16	20
TCAGTACACTACAGAACTTTGT	31	39	41	22	55	23	30	41	77	55	55	38	13	12	42	77	14	99	25	55	54	63	17	32	27	7	14	22	38	74
TGAGATGAAACACTGTAGCTCT	31	37	21	39	32	30	27	14	32	23	195	17	18	26	39	22	27	83	39	35	31	40	15	20	40	49	28	23	25	32
TGAGATAAAGCACTGTAGCTC	31	21	8	14	25	15	13	10	8	11	223	24	6	13	12	19	14	74	15	14	63	45	11	4	32	39	29	8	9	9
TCATTGCACTACAGAACTTTGT	31	33	20	89	178	25	37	15	128	123	20	19	47	9	166	194	19	54	75	234	28	30	33	12	60	5	10	9	24	177
TTCTATGAAGCACTGTAGCTC	31	16	6	14	35	24	13	11	24	17	242	12	12	9	37	23	12	53	26	42	48	34	9	3	56	21	34	10	10	36
TCAGTGAACTACAGAACTTTGT	31	16	13	8	31	19	15	12	14	15	24	23	20	3	23	20	6	32	13	28	36	45	21	9	8	6	7	9	18	26
TGAGATGAAGCACTGTAGCCCTTT	31	4	1	25	19	16	2	0	20	14	90	19	5	6	34	25	4	6	8	23	30	17	2	5	17	17	27	2	4	14
TATTGCACTCGTCCCGGCCTCT	31	37	39	18	21	16	23	18	39	19	12	17	17	21	27	43	9	29	31	25	20	31	6	13	25	27	26	15	16	9
TGAGATGAGGCACTGTAGCTCGT	31	35	2	18	11	9	2	5	5	15	41	3	10	9	18	16	5	8	10	3	26	16	1	4	11	13	25	4	12	9
TAATACTGCCTGGTAATGACGA	31	16	10	93	46	35	5	11	52	32	19	28	12	17	76	104	4	9	7	36	58	20	9	24	139	3	17	12	2	21
TGAGGTAGTAGTTTGTACGGTT	31	39	19	66	65	60	34	56	36	26	31	22	10	74	71	54	29	58	18	46	102	39	8	62	75	27	16	51	31	34
TCGGATCCGTCTGAGCTTGGCC	31	24	33	37	7	23	15	33	53	20	16	16	0	12	10	39	9	16	16	10	36	15	0	26	43	13	6	17	10	15
TACCCTGTAGATCCCAATTTGT	31	20	7	24	31	217	10	11	9	14	16	20	18	72	21	23	112	23	22	118	122	97	163	85	51	137	182	63	17	23
TAAGATGAAGCACTGTAGCTCT	31	33	14	19	22	16	12	13	9	12	79	8	22	9	20	15	27	36	21	13	9	22	11	11	14	14	17	12	8	6
TTTGGCACTAGCACATTTTTGA	31	101	11	257	19	154	10	35	5	36	23	23	314	768	61	65	91	7	12	9	95	55	15	133	152	20	44	163	22	38
AACCCGTAGATCCGAACTTGA	31	26	15	116	6	222	22	27	12	14	17	14	22	82	33	31	106	5	15	51	106	47	23	88	22	45	61	99	6	28
ACCCTGTCGAACCGAATTTGT	31	35	12	41	13	27	20	16	4	6	14	15	54	114	9	12	114	58	6	63	30	7	181	34	5	21	25	100	21	10
TACCCTGTAGAACCGAATCTGT	31	11	12	37	24	70	7	7	5	6	22	13	18	36	20	16	64	40	19	88	55	35	66	25	20	54	38	37	9	17
TTTGCTGTTGAGACTCGGAAATCTGACT	31	14	0	0	27	15	9	1	19	3	35	21	27	21	48	41	0	61	155	41	79	49	1	12	13	30	0	4	11	17
TACCCTGTAGATCCGAATATGT	31	7	9	57	13	19	1	2	6	2	1	0	8	5	6	9	9	2	28	36	30	10	79	8	13	17	18	15	11	6
ACAAGTCAGGCTCTTGGGACCC	31	44	24	35	40	45	15	51	32	13	29	28	0	27	17	36	20	39	33	57	50	46	0	53	58	26	30	29	17	23
TAATGTGAATTGCAGGAC	31	35	0	27	47	27	4	10	1	3	20	7	6	59	14	12	20	46	8	22	11	42	3	55	14	52	45	36	5	6
TGAGGTAGTAGGTTGTATAA	31	24	3	23	12	15	8	16	26	9	29	13	31	38	31	13	17	21	2	5	19	21	8	35	23	6	10	23	4	12
ACCCTGTAGATCCGAATTTGA	31	21	10	106	29	104	7	7	16	7	11	8	27	99	32	25	129	11	14	103	63	35	73	68	32	89	74	133	20	11
CAGCTTATCAGACTGATGTTG	30	40	109	8	25	23	72	32	48	18	44	42	27	35	29	70	18	191	40	19	58	26	22	10	30	25	34	14	43	36
TAGCTTATCAGACTGATGTTGATA	30	22	81	34	58	33	30	13	70	19	62	20	17	31	44	43	25	120	25	61	40	51	5	15	10	8	16	11	29	31
TGAGGTAGTAGGTTGTGTGGTATT	30	12	30	7	8	5	15	20	44	12	31	17	24	1	15	33	2	0	10	8	13	16	7	5	24	6	13	4	13	19
TAGCTTATCAGACTGATGTTTGACT	30	25	41	9	37	8	21	11	51	31	35	19	18	8	27	18	13	116	34	29	40	23	16	5	12	4	12	2	17	28
TAATACTGCCGGGTAATGATGGG	30	39	85	41	79	34	58	67	121	39	41	25	9	33	43	73	20	48	162	45	82	37	3	30	50	12	23	18	59	66
GTGAAATGTTTAGGACCACTAT	30	17	11	121	180	30	8	20	16	22	21	19	27	29	33	76	69	29	17	15	29	26	9	19	7	32	38	21	9	36
TAGCTTATCAGGCTGATGTTGAA	30	26	30	26	75	34	27	20	44	23	59	29	3	34	44	47	29	93	36	39	55	41	0	15	24	33	43	23	25	26
TTCAAGTAATCCAGGATAGAC	30	37	26	24	35	78	38	43	40	31	43	67	0	129	36	124	44	107	61	54	40	63	1	34	48	71	76	39	35	55
TCAGTGCATTACAGAACTTTGC	30	32	38	14	36	18	31	44	44	30	37	31	0	18	42	81	8	46	23	61	53	49	0	11	31	7	10	12	29	76
TCAATGCACTACAGAACTTTGT	30	21	42	17	29	10	30	14	30	31	30	18	22	19	33	47	8	56	22	41	40	41	13	17	23	2	9	14	16	33
TTAAGTGACGATAAAGTATATCTGAGA	30	9	6	24	23	12	21	8	7	11	7	4	9	20	58	14	20	6	10	15	33	28	7	4	13	19	17	5	3	16
TGAATCATTATTTGCTGCTCTAT	30	12	7	16	0	6	6	9	14	0	13	0	0	9	9	5	9	0	10	0	19	0	0	12	1	8	0	31	4	7
TGAGGTAGTAGGTTGTGTGGTTAA	30	34	26	20	39	14	9	18	32	22	18	8	31	22	20	32	8	14	11	19	31	22	7	20	57	11	15	9	16	21
CCCAGTGTTCAGACTACCTGTTCC	30	20	10	12	17	21	13	19	37	27	24	35	0	31	29	60	9	9	14	22	23	15	0	18	46	5	6	16	11	20
TGAGATGAGGCACTGTAGCCCT	30	16	4	25	24	12	3	3	14	17	134	16	4	4	27	22	5	12	40	23	31	20	1	1	58	18	25	0	3	31
ACCCTGTAGATCCGAATTTCT	30	2	5	139	107	261	11	21	17	30	21	11	26	83	62	69	114	24	62	310	173	141	197	110	120	173	237	106	9	52
AGCAGCATTGTACAGGGCTATGAAT	30	49	56	46	124	23	20	21	76	35	52	29	50	33	45	36	33	76	32	63	49	35	42	33	48	15	35	14	20	29
TAGCTTATCAGACTGATGTTGACCT	30	20	17	21	34	14	2	2	17	10	31	30	26	11	20	4	14	84	11	41	9	19	18	6	9	0	10	3	6	8
ACCATCGACCGTTGATTGTACT	30	16	6	12	7	5	10	4	13	15	9	26	19	16	12	17	12	26	5	8	23	33	4	19	16	2	3	12	5	3
CCCAGTGTTTAGACTATCTCTTC	30	6	5	90	38	20	0	1	60	36	22	11	2	1	37	39	1	2	11	51	50	42	4	4	35	5	9	3	2	45
TCAGTGCATGACAGAACTTGGTC	30	21	15	16	17	25	10	24	21	16	24	26	7	29	35	35	12	32	9	21	48	33	14	24	23	16	16	14	13	41
TATACAAGGACAAGCTCTCTGC	30	16	5	9	20	18	19	15	38	14	24	15	1	10	10	16	6	38	32	24	33	15	2	4	9	14	22	6	11	21
CACCCGTAGAACCGACCTTAC	30	16	18	117	11	70	13	47	20	11	15	25	0	36	18	24	52	12	20	45	77	53	1	62	44	35	56	49	14	17
AGCCCGTAGATCCGATCTTGT	30	67	18	137	33	169	26	83	22	57	20	38	7	190	23	59	64	11	26	33	146	101	12	156	186	84	119	228	27	47
TGTAAACATCCTCGACTGGC	30	10	4	129	38	44	1	5	9	11	6	8	4	11	24	18	12	3	35	83	16	35	5	9	26	143	69	13	3	17
TACCCTTTAGAACCGAATTTGT	30	14	18	33	11	51	2	5	1	8	6	13	8	22	10	6	40	22	6	37	64	36	59	19	12	53	56	20	4	6
TTCACAGTGGCTAAGTTCTGCAA	30	34	12	86	106	40	9	20	35	6	45	13	58	61	39	9	31	23	20	54	69	28	44	38	135	233	81	45	6	16
CTTCGGTGATTAGTCTCAACTGACTGACT	30	28	13	33	54	20	8	9	10	11	5	8	6	16	12	10	8	7	18	14	11	22	24	13	2	29	56	13	7	11
ACCCTGTAGATCCGAATTTGTGAAT	30	10	1	25	25	11	1	1	3	0	0	2	9	22	1	10	30	23	6	62	11	24	25	12	23	15	21	9	3	6
TATTCATTTATCTCCCAGCCTACT	29	21	58	8	45	15	15	23	52	39	80	22	63	10	43	44	18	132	49	24	47	40	11	3	20	35	25	8	43	34
TGAGGCAGTAGATTGTATAGT	29	23	49	26	43	38	53	43	48	47	47	41	7	39	46	58	18	73	28	38	56	35	13	26	32	16	20	22	35	45
GCTCCTGATGGATTTGCTTTTTTCTGATA	29	22	11	54	53	18	8	16	54	26	13	10	23	21	37	23	13	58	8	35	23	15	22	19	21	2	20	20	5	9
TGAGGTAGTAGTTTGTGCTGAC	29	33	37	24	48	26	15	33	49	11	29	21	0	33	24	38	23	104	36	82	67	64	0	51	67	20	14	11	11	23
CATGCCTTGAGTGTAGGACCGTC	29	20	31	10	16	5	20	46	78	18	31	16	2	10	16	68	10	45	11	15	51	50	2	17	45	1	10	5	8	24
TCAGCGCATCACAGAACTTTGT	29	26	37	14	4	10	31	38	66	48	40	28	17	9	27	69	9	16	10	10	78	20	3	20	49	1	3	9	23	27
TGAGGTAGTAGATTGTATACTTA	29	13	15	82	64	24	3	8	57	55	29	22	16	17	82	109	7	13	53	78	34	39	7	15	71	18	34	8	8	53
CAGCTTATCAGACTGATGTCGA	29	28	43	5	16	16	46	19	19	11	39	34	33	19	19	32	23	110	19	14	38	27	22	9	11	9	29	10	41	21
CTGGACTGAAGCTCCTTGAGG	29	12	51	7	30	13	12	16	18	8	32	20	15	8	14	11	9	70	20	43	26	15	14	10	9	18	12	10	25	4
CGAGGTAGTAGATTGTATAGT	29	53	40	24	30	28	56	33	30	19	37	18	42	25	28	51	23	96	18	30	33	26	18	30	26	14	4	19	34	25
TCGGATCCGTCTGAGCTTGA	29	33	66	25	24	50	39	50	114	30	62	32	23	29	51	77	18	30	31	24	80	40	18	22	40	15	21	50	61	37
CGGGACTGACCTGAAATGAAGAGAATA	29	16	11	18	49	24	20	20	56	32	10	19	36	11	47	33	21	105	33	25	47	38	24	14	18	18	30	12	18	25
TCAGTGCATCACAGCACTTTGT	29	6	19	4	5	6	5	7	35	28	25	18	21	5	13	29	2	2	1	4	273	39	11	8	134	1	0	4	11	18
ACCCTGTAGATCCGAATTTCTG	29	0	6	23	67	33	2	9	28	19	22	14	3	14	39	44	15	23	50	88	42	51	22	9	54	54	60	18	7	46
TACAGTACTGTGATAACTGACA	29	57	48	23	61	34	60	29	90	51	327	53	227	110	272	128	23	89	61	28	93	44	18	14	20	119	110	31	45	98
GATTAGTGGAGAAAGTAAAATTTCTGAGT	29	30	14	26	22	23	8	3	11	11	4	13	2	20	15	22	18	89	16	27	13	19	8	16	6	26	35	17	10	15
TAGCAGCACGTAAATATTGGCA	29	28	26	43	34	44	13	16	39	19	33	17	16	46	32	23	27	13	45	12	25	21	11	21	18	243	110	34	10	28
TATACAAGGACAAGCTCTCC	29	39	32	36	20	55	43	69	71	39	69	47	6	39	31	124	25	31	30	23	80	64	2	25	40	22	30	36	30	74
ATGCTGTGATGATGAACTGAGCGC	29	8	28	6	22	7	13	0	14	4	30	20	9	10	12	40	4	29	15	8	9	11	1	3	4	64	31	6	35	39
TGAGGTAGTAGTTCGTGCTGTT	29	13	11	14	32	11	1	11	13	8	21	7	3	7	9	13	12	45	10	29	17	20	11	20	25	8	5	8	7	10
TGCGATGAAGCACTGTAGCTC	29	31	19	38	55	20	18	7	44	50	173	13	18	20	64	47	15	89	46	60	47	31	16	4	82	26	16	11	11	46
CACTAGATTGTGAGCTCCTGA	29	10	28	18	17	17	18	24	24	18	18	18	7	16	39	46	19	30	46	39	15	12	5	12	20	16	15	6	28	18
TGTAAACATCCTCGACTGGAAC	29	69	35	76	48	75	26	39	50	26	66	68	12	182	83	90	30	38	33	40	62	45	2	69	43	70	72	53	34	31
AAAAGCTGGGTTGAGAGGGCGAATT	29	30	5	25	21	19	10	9	47	13	20	10	7	12	11	25	26	26	5	15	27	25	17	23	20	8	18	13	10	8
CACCCGTAGAACCGACCTTCCGC	29	1	3	26	18	8	1	7	50	21	12	19	0	1	23	82	1	1	39	22	32	43	0	0	206	6	7	1	0	38
TAAGTGCACTACAGAACTTTGT	29	387	278	32	44	5	336	219	22	37	23	10	432	132	46	47	129	766	16	66	22	29	263	207	16	4	7	147	224	48
ACCCTGTAGAACCGAATTTCC	29	12	6	68	32	57	5	6	8	10	8	19	0	20	15	34	20	8	14	92	55	37	0	12	46	39	36	16	2	18
CATCTTACCGGACAGTGCTGGAA	29	17	12	16	15	31	16	20	59	38	47	19	22	24	43	71	17	45	19	19	38	18	21	16	45	10	21	10	19	30
TACCCTGTAGAACCGATTTTGT	29	9	5	20	11	36	6	3	1	4	9	15	14	8	6	16	16	12	12	42	26	25	34	6	29	25	30	8	5	11
TACCCTGTAGATCCGAAATTGTGT	29	8	1	27	15	24	2	4	3	1	2	8	11	15	6	9	25	15	3	60	21	34	64	20	26	16	27	19	5	8
ACCCTGTAGATCCGAATTTGTGTC	29	6	7	20	18	8	3	14	4	2	1	2	0	6	5	13	17	34	15	75	20	31	2	6	49	5	8	4	3	6
CGTACCGTGAGTAATAATGCA	29	32	19	40	11	25	4	15	21	27	9	16	34	28	25	18	25	31	8	12	25	24	28	32	28	20	28	37	21	17
ATACCCTGTAGATCCGAATTTGA	29	11	14	46	46	51	10	18	19	11	17	12	19	45	21	20	48	32	19	54	40	27	53	32	23	25	47	43	20	12
TACCCTCTAGATCCGAATTTGT	29	6	0	9	5	86	0	3	0	1	4	11	3	15	0	4	8	2	2	10	55	37	28	14	1	58	79	11	0	3
TCCTTCATTCCACCGGAGTCTGA	29	4	11	13	11	8	10	5	16	13	6	4	3	1	0	12	4	0	10	8	19	18	24	21	39	30	34	38	26	36
ACCCGTAGAACCGACCTTGCGA	29	18	1	63	20	51	6	27	21	6	11	13	21	26	18	13	28	0	5	29	55	30	30	38	40	24	21	34	16	10
TCTCACACAGAAATCGCACCCGTCT	29	9	3	3	23	5	2	1	3	3	1	0	5	5	4	7	10	40	15	16	10	10	5	5	2	9	8	3	1	1
GTTAGTACTTGGATGGGAGACCGCC	28	7	347	1	30	7	77	15	246	24	39	28	13	5	29	177	7	34	143	21	12	1	0	0	63	7	5	3	32	337
ATGGCACTGGTAGAATTCACTGC	28	52	178	52	18	34	55	76	264	70	82	44	25	25	49	91	37	34	79	45	185	71	3	35	76	7	8	20	50	50
CTAAGATGAGTGGTGGAAATCTGATC	28	23	37	15	39	23	10	8	50	18	24	4	24	21	27	35	11	55	22	24	27	10	12	10	8	40	24	12	7	27
TAGCTTATCAGACTGATGTTGAAG	28	22	54	29	79	26	19	26	48	35	157	40	65	48	68	58	26	45	26	44	92	22	12	20	18	35	45	23	24	19
CCCCCACTGCTAAATTTGACTGGCTTA	28	14	25	18	16	17	9	26	98	17	48	13	63	20	30	32	14	7	17	12	34	19	4	9	42	26	14	10	4	17
ATACCGGGTGCTGTAGGCT	28	56	110	23	27	15	37	37	140	30	27	10	40	12	20	33	28	26	19	34	68	30	33	29	42	47	14	11	8	38
AAGCTTATCAGACTGATGTTGA	28	14	69	21	47	21	51	15	78	32	53	34	37	21	31	71	24	160	47	38	31	38	16	11	32	28	30	28	35	36
AATACCGGGTGCTGTAGGCT	28	37	135	19	19	11	20	16	107	9	20	10	16	5	13	32	20	25	9	29	32	21	27	31	17	25	10	9	3	28
TACCACAGGGTAGAACCACCGAC	28	4	2	60	75	20	6	5	62	45	74	27	3	1	43	79	1	11	43	54	95	88	4	7	109	5	9	0	7	32
CCGCACTGTGGGTACTTGCTGA	28	31	16	20	20	12	16	12	15	34	32	26	53	24	53	24	11	36	15	19	39	21	23	17	38	3	10	9	23	14
TAGCTTATCAGACTGAAGTTGA	28	6	11	5	5	15	13	5	12	4	46	27	7	3	9	21	1	29	12	10	30	25	3	3	6	15	21	3	5	6
CATGCCTTGAGTGTAGGACCGTG	28	21	46	5	31	8	28	17	40	28	12	6	8	5	7	31	8	37	32	18	12	11	10	8	5	4	7	2	18	47
TCAGTGCATCACAGAACCTTGT	28	17	54	8	7	12	23	22	73	38	42	26	8	10	23	66	1	14	3	15	73	35	1	11	50	1	2	8	34	26
ATTCTGTGTGGAATTCAAGTATTCTGAGC	28	32	43	26	47	40	26	53	36	31	37	35	1	22	37	56	31	98	74	88	82	65	0	21	26	39	44	12	36	48
TGAGGTAGTAGTTTGTGCTGTAC	28	21	27	15	40	9	11	17	44	12	17	9	5	25	33	45	15	49	17	65	45	43	5	29	43	10	19	12	7	24
TGAGGTAGTAGGCTGTATAGTT	28	39	33	33	26	34	28	44	59	25	33	26	9	40	39	54	6	46	13	16	56	30	4	70	74	15	25	27	26	20
TGGAATGTAAAGAAGTATGCAT	28	10	50	62	35	25	13	13	91	17	738	44	31	13	73	51	1	9	77	40	74	32	5	13	398	25	19	6	33	33
TGAGGTAGTAGATTGTATAC	28	31	27	50	42	29	29	41	35	21	65	51	16	67	88	67	32	40	40	36	67	49	7	40	44	21	19	22	22	40
TGTAAACATCCCCGACTGGCA	28	10	12	95	32	41	9	12	115	77	65	16	5	4	74	122	2	2	22	28	133	49	0	6	146	26	37	12	4	28
TGAGGTAGTGGGTTGTATAGTT	28	29	15	36	7	28	20	22	39	13	21	18	12	29	32	27	15	26	10	16	38	20	5	57	59	16	18	27	19	15
TAGCTTATCAGACTGATGTTGGA	28	26	27	22	54	29	11	22	35	9	42	19	4	34	38	52	27	94	42	38	50	36	2	16	33	31	46	12	20	18
TCCCTGAGACCCTAACTTGTGT	28	16	33	67	10	46	23	23	34	25	17	20	15	50	29	39	20	5	12	21	43	28	34	36	66	28	35	37	18	26
TGTAAACATCCTCGACTGGAAGCTC	28	35	19	35	54	32	31	31	54	17	84	32	21	25	67	38	11	66	34	46	71	35	2	22	11	15	31	7	7	16
GTAAACATCCTCGACTGGAAGCTT	28	26	6	15	48	21	12	10	8	18	13	8	19	14	41	10	8	18	18	24	14	29	10	22	11	13	21	14	7	5
AAAAGCTGGGTTGAGAGGGCGAAAT	28	16	0	15	19	12	8	3	10	5	9	2	7	17	16	12	6	1	9	9	11	9	9	18	5	7	19	13	5	5
TCTGTGAACTAGAAACCTCTGGT	28	1	21	11	14	9	12	2	16	10	7	5	2	7	16	9	18	31	8	18	22	35	6	3	7	7	23	7	13	11
TGCGATGAAGCACTGTAGCTCT	28	19	14	36	59	19	10	7	27	34	113	14	25	17	76	39	19	26	36	55	29	14	9	5	65	20	22	15	11	39
TACCCTGTAGAGCCGAATTTGC	28	15	9	44	29	63	7	19	9	7	15	14	0	43	15	39	39	40	22	122	64	26	0	31	30	36	39	19	11	21
TACCCTGTAGAACCGAATTCG	28	12	7	23	33	12	5	4	5	15	29	24	42	9	56	45	9	25	32	45	14	17	13	10	21	18	25	8	10	15
TGAGGTAGTAGATTGTATACTTT	28	10	6	40	31	19	2	4	20	28	13	11	2	6	31	43	4	5	11	38	16	31	7	7	49	11	14	8	2	23
TCGTACCGTGAGTAATAATGCAA	28	33	19	43	29	23	6	9	15	14	13	9	38	30	31	23	23	20	9	2	34	22	11	11	8	22	36	15	13	15
TAATACTGCCTGGTAATGATGT	28	14	9	40	20	27	17	24	25	18	11	9	33	48	30	26	14	20	17	17	36	32	28	59	41	22	31	37	8	12
GATATGAACACCTGAGA	28	105	3	40	17	8	2	5	5	3	5	7	1	27	15	4	34	24	3	9	20	17	8	21	6	18	12	34	3	1
CACCCGTAGATCCGAACTTGT	28	35	10	22	2	135	15	23	4	12	32	6	58	74	12	3	80	25	0	13	69	45	80	58	4	24	80	106	16	5
TAACACTGTCTGGTAACGATGTA	28	22	4	50	69	27	8	4	9	8	8	14	17	44	28	15	9	4	11	21	7	9	10	34	22	67	45	53	9	19
AAAAGTGATGTCATCTTAACTACTGA	28	32	6	32	19	18	8	9	14	6	16	5	15	29	21	12	10	34	10	15	21	29	10	21	11	27	37	18	11	9
AACTGGTGCGGACCAGGGGAAT	28	29	9	9	40	18	10	7	7	3	4	3	8	4	11	10	20	36	16	30	15	36	7	10	4	25	28	9	4	5
TAGCAGCACGTAAATATTGGCGA	28	25	37	38	44	33	15	16	37	32	54	21	13	28	29	32	32	17	67	17	29	15	11	21	13	274	90	18	27	45
ATATATGATGACTGAACTTT	28	10	14	6	10	12	12	15	9	6	5	3	2	7	12	8	6	140	18	11	15	10	91	6	0	5	3	2	1	4
GCATTGTGGTTCAGTGGTAGAATTCTCGAC	27	22	76	47	17	10	27	28	45	41	40	170	1	25	46	502	14	13	23	7	23	10	0	36	53	6	27	5	23	43
TAGCTTATCAGACTGATGC	27	39	218	22	51	19	109	65	162	25	85	72	1	28	49	139	18	240	125	36	67	29	0	21	85	17	27	16	78	66
GCATTGGTGGTTCAGTGGTAGAATTCCCGAC	27	12	28	32	17	9	8	5	20	16	33	132	0	19	39	237	7	6	4	4	33	20	0	13	16	8	20	4	6	16
GCATGGGTGGTTCAGTGGTAGAATTCCCGCC	27	23	24	119	27	31	12	3	15	39	132	378	147	70	171	478	16	1	11	4	36	10	0	8	10	9	26	0	6	15
TGTAAACATCCTACACTCTCAGCA	27	29	46	36	18	25	16	30	53	59	41	33	36	20	48	85	11	29	40	17	32	36	13	15	14	60	52	30	44	49
TGAGGTAGTAGGTTGTATGGC	27	29	46	18	21	15	17	43	61	23	59	28	2	36	22	46	15	39	22	17	46	19	1	29	90	8	12	15	24	26
ACCACAGGGTAGAACCACGGACTT	27	27	22	14	30	11	25	14	35	31	15	21	24	15	39	38	11	35	15	38	66	17	21	8	39	0	5	12	8	19
AGGCAGTGTAGTTAGCTGACTGC	27	13	19	191	109	63	10	11	111	122	36	29	7	18	93	80	14	8	309	76	108	82	5	4	57	121	72	17	29	212
TGAGGTAGTAGATTGTATAGAA	27	110	39	31	30	19	14	27	34	26	63	27	120	44	70	45	36	62	36	44	89	54	44	15	10	31	25	28	30	35
TGGAAGACTAGTGATTTTGTTGTTAT	27	18	53	28	53	15	11	18	23	48	15	12	23	10	24	27	9	64	45	56	30	17	38	11	22	45	23	20	13	109
GATCATTGATGTCTCCATGTGTCTGAGC	27	19	25	22	15	31	10	16	54	17	22	20	12	21	14	44	15	11	13	17	22	20	12	16	23	9	25	14	11	19
TACAGTACTGTGATAACTGAAAA	27	17	9	9	33	32	17	17	30	33	75	26	79	49	93	75	17	13	23	13	45	29	19	7	11	71	60	27	34	50
TAGCTTTTCAGACTGATGTTGA	27	2	16	1	6	15	7	1	9	5	25	29	6	5	3	8	3	22	10	6	45	29	2	3	3	17	22	2	5	7
ATTGGTGGTTCAGTGGTAGAATTCTCGCC	27	25	19	37	14	10	8	9	20	14	127	57	139	44	138	102	8	15	12	17	4	6	6	13	17	37	23	15	13	21
TAGCTTATCAGACTGAAGTTGAC	27	10	16	8	8	13	6	1	17	7	46	20	6	5	10	9	6	16	10	5	34	25	5	3	5	10	21	3	4	6
TATTGCACTTGTCCCGGCCTGTAGT	27	8	38	14	52	4	14	17	30	23	18	12	16	5	17	26	4	52	47	30	19	24	17	5	30	13	18	3	16	22
GGGAATACCGGGTGCTGTAGGCTT	27	18	45	24	11	28	17	13	72	11	13	16	6	10	5	38	35	20	50	18	52	10	20	19	28	35	29	9	7	49
TCAGTGCACTACAGAACTTTGTTC	27	36	27	47	49	44	6	17	23	18	26	20	7	34	34	42	46	61	27	100	60	51	19	60	40	25	35	24	11	37
TGAGATGCAGCACTGTAGCTCT	27	78	161	32	54	14	101	26	19	14	597	31	723	223	70	31	442	948	53	77	190	93	749	145	91	98	81	209	173	41
TAATACTGCCTGGTAATGATGATT	27	16	16	32	19	7	2	4	25	13	8	4	21	15	12	13	6	14	3	9	17	13	11	23	13	6	10	10	0	9
TCCCTGAGACCCTAACTTGTGAAT	27	16	8	18	7	18	7	18	26	6	21	16	12	14	23	13	7	0	8	10	32	19	13	15	26	9	15	12	10	7
TGAGATGAACCACTGTAGCTCT	27	16	6	9	10	15	11	2	6	5	98	8	39	11	16	4	20	12	8	6	13	25	17	9	8	24	13	4	8	8
TACCCTGCAGAACCGAATTTGC	27	43	10	16	10	46	11	28	3	2	18	20	11	61	10	12	76	62	9	44	58	28	41	45	17	28	27	52	14	8
ACAAGTCAGGCTCTTGGGACCTTTT	27	19	18	23	27	8	6	20	32	14	29	26	6	13	21	19	12	24	7	24	30	16	24	9	24	2	7	5	4	5
CTGGGAATACCGGGTGCTGTAGGCTT	27	12	20	14	13	21	13	8	39	13	4	8	6	11	6	36	17	27	8	17	16	4	14	19	10	23	21	11	4	31
TGAGGTAGTAGGTTGTATCGTT	27	2	4	12	2	18	6	5	7	4	16	9	5	10	11	9	1	4	4	4	23	11	2	13	15	3	9	7	3	6
GAAAAGATATGAACACCTGAGA	27	43	10	40	22	10	5	6	11	10	10	3	2	9	25	10	6	42	4	12	11	10	18	15	2	28	24	24	6	6
ACCCTGTAGATCCGAATTTGTAC	27	16	4	42	15	55	2	21	4	6	5	10	0	29	5	35	48	18	25	58	35	69	2	59	78	34	55	32	6	17
CACTAGATTGTGAGCTCCTGGAAT	27	12	22	13	9	8	9	6	18	20	28	16	12	6	31	41	8	22	15	12	12	5	11	9	26	5	7	5	6	13
AAGATATGAACACCTGAGA	27	62	3	25	23	12	4	6	2	4	12	1	8	19	15	15	20	15	6	9	22	19	29	17	5	27	16	30	1	3
TGAGGTAGTAGTTTGTGCTGGT	27	20	7	67	32	19	11	12	8	5	3	3	3	15	13	16	48	24	19	49	8	30	8	33	33	29	16	47	8	23
AACCCGTAGATCCGAACTTCTGA	27	5	0	114	17	102	1	2	7	29	13	9	6	18	21	26	13	4	18	56	62	50	22	12	39	38	49	14	7	44
ACCAAAGCTAGCTCAACATAC	27	47	3	0	27	0	4	33	2	22	18	10	23	51	16	25	0	25	47	18	30	27	0	30	39	28	39	41	0	9
TGGAAAGGATGAAGAGCTGACTGATGG	27	10	34	9	17	8	6	12	34	14	16	13	15	3	8	24	16	10	10	10	23	12	11	7	17	14	7	8	15	13
ACCCTGTAGAACCGAATTTGTGAT	27	8	0	21	16	19	1	4	1	3	5	2	20	13	12	3	10	4	4	42	16	10	34	8	5	15	16	13	3	3
AAATGGATTTTTGGAGCTGGGAGT	26	4	23	1	15	0	0	0	57	0	1	1	1	0	3	1	0	13	2	10	3	2	0	0	4	0	0	0	2	3
TTGACTGAAACTGATGATGAG	26	41	206	43	59	31	55	61	77	38	79	46	157	52	130	48	38	401	36	40	82	27	56	23	52	65	29	29	60	30
TGTAAACATCCCCGACTGGAAGAA	26	82	34	56	65	41	49	81	99	52	208	57	253	87	176	150	29	74	27	22	191	66	17	18	51	43	44	36	36	50
TAGCTTATCAGCCTGATGTTGAC	26	44	75	55	103	28	37	23	78	48	93	42	34	28	85	98	36	104	53	56	62	45	30	28	59	20	56	23	48	59
CTTTTCGGGGAAGACTGTTGAA	26	25	29	17	51	8	8	36	14	10	19	11	18	13	11	8	25	26	16	58	20	26	23	4	19	17	7	10	18	15
TCACATTGCCAGGGATTACCACT	26	21	44	25	30	17	16	46	41	29	32	7	19	15	11	37	17	14	20	10	63	20	16	25	67	12	23	13	7	13
CATTGGTGGTTCAGTGGTAGAATTCTCGC	26	35	34	49	12	5	7	4	10	9	31	51	219	18	32	113	9	0	5	2	8	14	8	7	5	7	5	1	7	12
TGGAGGACTAGTGATTTTGTTGTT	26	16	22	13	33	7	6	12	21	14	11	11	0	11	12	21	8	23	22	25	13	6	2	8	11	36	23	5	16	43
AGCAGCATTGTACAGGGCTATGAC	26	35	42	25	45	41	19	56	119	61	50	55	9	37	32	145	11	52	54	52	76	42	7	38	72	17	40	22	28	47
TGAGATGAAGCACTGTGGCTCC	26	20	29	20	22	23	20	13	25	12	216	28	0	24	30	30	24	79	32	31	41	37	0	11	48	22	27	8	17	21
CACAGATGATGAACTTATTGA	26	54	62	16	78	9	68	41	47	31	27	13	34	6	27	36	20	154	30	59	59	24	18	2	13	26	13	5	31	37
ATACTGCCTGGTAATGATGACTT	26	12	47	10	9	6	24	25	32	36	23	9	15	10	21	44	3	17	3	16	36	19	22	21	70	1	11	16	7	20
TGAGGTAGTAGTTTGTGCAGTT	26	37	38	59	70	57	45	37	46	56	48	33	26	74	64	51	38	48	24	50	104	48	15	90	78	29	23	85	34	43
TGAGATGAAGCACTGTAGCTG	26	26	1	31	32	26	4	2	14	4	64	5	24	34	75	13	53	31	8	25	30	42	18	12	15	46	24	22	1	12
TAGGTTATCAGACTGATGTTGAC	26	18	28	9	37	10	15	7	20	15	43	17	11	12	21	28	6	31	14	20	30	24	10	7	8	8	24	4	15	18
TGAGATGAAGCACCGTAGCTCC	26	17	28	11	20	15	8	16	26	10	185	11	0	8	16	26	19	52	15	32	34	41	0	17	57	20	24	8	15	18
TGAGGTAGTAGGTTGTATAGTTGA	26	22	12	17	13	11	1	8	25	19	30	5	67	16	47	11	12	7	1	12	23	19	19	29	20	5	2	12	2	13
TGAGGTGGTAGGTTGTATAGTT	26	24	16	19	7	29	17	29	54	24	32	17	11	34	36	29	9	21	11	25	46	23	3	49	66	8	22	22	14	28
TTGCTTCAATCGGTGGTGTGACAAAC	26	28	5	12	11	4	9	14	23	3	11	10	18	6	17	15	4	20	2	4	20	21	6	18	22	6	1	4	4	7
ATGCAGTGTGGAACACGATGAACTGACC	26	12	9	9	30	21	4	10	23	20	47	23	14	6	19	22	7	48	24	29	33	39	11	10	7	27	26	3	13	14
TCAGTGCATCACAGAACTTTGG	26	27	17	41	4	20	15	36	35	25	14	18	4	19	49	58	26	9	13	16	83	34	0	31	41	6	6	32	25	43
ACCCTGTAGAACCGAATTTGTT	26	38	10	50	27	55	13	10	5	7	19	18	38	68	22	21	53	43	7	62	24	24	97	30	16	43	39	55	10	19
TGAGATGAAGCACTCTAGCCC	26	1	2	11	5	21	0	1	12	3	162	19	0	0	14	18	0	4	6	4	47	20	3	0	13	33	37	0	1	6
TGAGATGAAGCACTAGCTC	26	42	24	10	20	15	17	8	24	17	138	18	7	11	21	11	21	74	11	8	22	28	9	12	44	20	25	9	10	23
TACCCTGGAGAACCGAATTTGT	26	25	8	65	34	47	7	8	13	12	12	7	24	38	21	14	65	28	18	117	34	24	97	31	18	33	41	37	11	25
AGCTCGGTCTGAGGCCCCTCAGTT	26	25	1	14	23	17	10	13	8	7	22	4	5	19	8	14	8	18	5	13	12	20	13	34	22	10	25	17	5	5
TCGGATCCGTCTGAGCTTGGCATT	26	16	16	12	10	30	5	37	44	27	8	29	17	18	25	39	3	7	4	10	32	19	27	9	81	4	5	16	7	16
AACATTCAACGCTGTCGGTGAGA	26	13	21	8	9	3	19	19	45	12	21	20	12	20	28	72	1	8	2	4	13	14	8	25	125	10	7	6	8	7
TGATATGAAGCACTGTAGCTC	26	11	7	20	52	12	8	7	32	12	90	7	12	6	52	39	15	81	42	46	20	19	6	6	48	13	12	4	5	23
TACCCTGCAGATCCGAATTTGTGT	26	30	7	14	17	44	4	21	2	2	5	6	12	42	2	4	123	51	8	52	35	23	268	76	16	20	49	45	10	8
TCAGTGCATGACAGAACTTCGT	26	5	2	12	21	15	4	5	17	35	19	17	5	5	28	40	2	8	3	36	27	21	6	7	23	6	9	2	2	31
TCAATCCCCGGCACCTCCACCA	26	33	6	24	33	13	11	2	2	12	20	6	12	20	4	11	26	4	13	10	34	38	12	27	11	8	42	18	13	16
TGAGATGAAGCACTGTAGCTAT	26	25	26	27	16	17	6	6	10	10	55	15	18	41	26	1	18	19	6	5	20	34	20	10	18	10	17	14	6	9
TCTCAGTGATGTGATCTGTGTGGTTCTGAGA	26	13	4	13	8	17	2	8	7	5	20	4	10	21	28	13	5	12	10	13	13	24	10	10	12	30	41	6	4	11
TGAGGTAGTAGTTTGTGCTGTTAAA	26	9	22	19	61	6	3	3	2	4	3	4	8	12	8	3	6	14	11	31	10	13	11	12	8	11	9	9	2	4
TATTGCACTTGTCCCGGCCTGTTAT	25	14	52	2	19	2	24	13	61	58	15	15	10	11	14	38	1	60	34	16	9	9	7	5	51	3	5	2	12	45
TAGCTTATCAGACTGATTTTGACA	25	18	58	11	26	19	14	12	72	18	90	39	65	9	28	37	6	59	14	25	59	43	33	6	13	4	12	9	19	12
TTTGTTCGTTCGGCTCGCGTGAT	25	118	92	55	40	59	72	61	241	74	97	18	105	50	89	81	14	90	44	28	184	82	4	59	170	33	23	46	30	46
GCATTGTGGTTCAGTGGTAGAATTCTCGC	25	8	106	26	10	4	36	3	34	24	14	74	185	8	23	440	4	16	20	10	6	3	16	4	48	2	4	0	15	23
TGGAAATGATGAACTGTCTGAGC	25	23	39	18	45	11	28	12	33	27	33	30	38	11	27	18	19	46	34	44	41	18	9	8	10	31	30	5	28	29
TAACTTATCAGACTGATGTTGACT	25	15	56	11	22	8	17	11	30	18	18	17	10	6	19	24	5	71	32	16	20	18	6	6	9	4	9	1	11	28
GGGAATACCGGGTGCTGTAGGCTTT	25	23	56	35	43	58	47	22	96	23	36	31	12	26	37	80	63	20	82	39	107	22	24	19	47	72	48	18	29	111
GAGCTTATCAGACTGATGTTGA	25	25	33	17	37	13	24	12	47	26	36	19	16	11	34	66	11	76	30	29	20	20	6	7	21	24	20	13	19	31
TAGCTTATCAGACTGATGTTCA	25	27	49	16	42	21	35	18	28	12	44	22	38	14	33	35	27	99	72	35	55	35	14	18	10	26	36	12	26	35
CTGGGAATACCGGGTGCTGTAGGCTTT	25	14	23	26	21	31	25	14	64	32	22	25	10	19	18	57	33	11	33	28	32	16	21	24	26	51	35	20	18	139
TAGCTTATCAGACTGATGATGA	25	12	35	7	24	13	26	10	18	19	32	20	19	10	24	24	9	76	32	15	26	23	4	8	15	23	19	5	15	21
CTTATCAGGTTGTATTGTAATC	25	30	38	25	30	29	7	28	65	5	46	34	0	28	20	76	12	81	26	65	57	51	0	23	28	17	26	7	23	17
TGAGGTAGTAGGTTGTATGGA	25	6	11	9	6	8	10	9	29	14	9	7	40	14	24	12	4	0	4	14	21	13	15	13	12	2	2	7	24	15
TAATACTGCCGGGTAATGATGGC	25	45	42	24	30	32	38	42	54	20	20	24	18	43	19	55	21	90	31	15	61	38	9	36	30	23	42	20	37	21
CACCCTGTAGAACCGAATTTGTG	25	11	13	15	37	17	22	7	12	21	58	14	26	11	35	44	19	79	19	41	31	28	16	5	15	33	15	16	13	29
TAGCTTATCAGACTCATGTTGACT	25	10	32	4	16	7	20	12	32	9	23	17	14	4	9	10	15	56	8	8	28	19	9	2	9	5	11	5	7	6
TGAGGTAGGAGGTTGTATAGTA	25	25	14	21	44	26	25	34	28	24	17	23	18	26	22	32	17	40	39	37	24	23	11	23	26	21	27	8	22	24
TGAGGTCGTAGATTGTATAGTT	25	56	32	61	64	28	53	59	65	62	24	20	44	60	53	103	35	64	29	61	49	31	27	47	58	21	15	36	27	72
TGAGGCAGTAGGTTGTATAGTT	25	26	27	34	19	19	34	41	43	18	32	15	16	33	29	33	11	40	14	19	47	25	6	50	80	5	19	17	12	32
TGAGATGAAGCACTGTAGCTCGGT	25	13	11	15	33	27	5	4	21	13	87	9	15	22	19	7	10	14	3	22	29	13	24	10	19	14	16	9	3	6
TGAGATGAAGCACTGTAGCTCTTTT	25	11	13	12	31	11	11	12	18	23	67	19	22	8	36	19	9	40	21	25	16	10	17	3	6	18	31	3	18	5
CGTACCGTGAGTAATAATGA	25	38	30	31	31	22	14	13	20	18	25	23	57	72	52	32	32	29	10	14	34	30	18	18	17	63	57	29	18	16
TAATACTGCCGGGTAATGATGGTT	25	22	25	18	19	10	15	11	29	21	15	6	10	21	6	33	8	31	9	19	26	29	11	12	13	11	23	20	6	15
TGAGGTAGTAGATTCTATAGTT	25	37	22	26	21	21	30	32	19	12	27	15	28	35	16	39	30	60	19	15	41	13	22	18	21	13	25	30	19	17
TGAGGTACTAGATTGTATACTT	25	56	26	30	20	9	15	16	21	18	20	8	17	30	23	34	34	29	16	23	24	13	25	49	27	18	8	16	16	15
TGAGGTGAAGCACTGTAGCTCG	25	38	15	20	31	21	17	7	18	11	147	9	2	18	35	21	20	60	13	23	24	45	1	16	25	34	33	13	13	21
ACTGGTGCGGACCAGGGGAATCC	25	17	21	17	5	14	25	11	53	14	23	12	4	3	14	41	7	42	10	23	32	22	9	12	36	8	0	6	15	17
CGAGATGAAGCACTGTAGCTCG	25	16	8	11	12	6	6	2	4	3	84	1	6	5	12	9	10	41	8	22	11	31	5	7	11	18	13	8	5	6
TCGTTTCCCGGCCAATGCACCA	25	9	23	12	21	4	7	10	18	7	8	12	0	5	3	22	12	4	8	5	10	16	1	22	46	26	38	11	4	15
AACCCGTCGATCCGAACTTGTGT	25	50	38	25	16	85	45	97	11	35	26	32	133	193	25	56	95	28	14	35	103	100	183	142	91	20	46	119	55	38
TCCCTGTCCTCCAGGAGCTCACC	25	23	19	18	14	15	8	33	43	13	13	15	3	19	15	35	18	18	16	18	47	37	2	26	43	15	24	13	5	12
TGAGGTAGGAGGTTGTATAGA	25	15	2	10	5	4	12	12	7	11	6	10	13	6	12	12	5	18	8	8	15	15	11	12	5	9	9	8	14	7
AAGGAGCTCACAGTCTATTGAAA	25	33	2	40	36	42	8	9	8	25	26	11	24	66	26	23	20	0	5	24	36	42	29	48	26	5	11	40	6	14
TACCCTGTAGAACCGGATTTGT	25	18	2	36	34	76	11	7	9	3	23	9	14	31	23	21	40	42	7	97	54	34	44	21	27	41	45	41	9	15
CGAGATGCAGCACTGTAGCCC	25	60	16	5	2	4	19	9	4	0	73	4	32	7	2	2	15	160	1	7	19	17	30	18	6	9	10	8	22	1
TTCGGTGATTAGTCTCAACTGACTGACT	25	16	4	27	48	37	4	2	14	9	7	5	8	24	13	7	18	8	21	16	10	23	11	26	4	60	48	22	4	8
AGCCCGTAGATCCGAACTTGT	25	11	3	57	7	122	7	16	11	24	10	13	1	74	9	25	61	7	3	37	70	51	7	67	31	39	52	62	13	25
TGAGGTAGTAAGTTGTATTGTTA	25	18	15	44	36	25	13	15	25	11	7	10	19	34	26	30	15	34	22	22	22	14	7	25	21	38	33	14	16	19
ACCCTGTAGATCCGAATTTGTAT	25	11	2	47	34	34	0	1	0	1	0	1	9	38	0	6	38	1	9	42	21	33	77	35	14	22	55	35	9	8
ACCCCGTAGAACCGAATTTGTGT	25	10	6	27	18	50	3	14	5	7	7	4	4	15	9	14	31	17	7	57	23	20	8	22	13	29	26	18	6	9
CTTTCAGTCGGATGTTTACAGTT	25	9	33	10	21	6	21	9	29	18	29	28	17	15	53	51	6	132	6	25	11	22	45	15	36	8	12	5	17	27
TGAGGTAGTAGTTTGTACACTTT	25	6	2	54	21	16	2	2	4	16	6	6	10	12	16	18	4	7	2	37	11	24	8	13	13	7	8	3	1	9
CTCCGTTTGCCTGTTTTGCTGAA	25	4	5	12	12	11	8	4	5	4	11	5	7	11	12	22	12	0	4	12	12	21	13	12	17	3	10	18	4	3
TAGCTTATCAGGCTGATGTTG	24	23	98	11	35	14	67	32	78	37	56	45	2	23	45	98	14	176	51	36	42	36	2	16	36	26	39	17	46	53
TAGCTCATCAGACTGATGTTGACT	24	20	79	12	42	4	13	14	54	23	44	17	3	5	12	29	10	112	35	29	31	25	2	4	13	8	13	3	15	30
TGAGGTAGTAGGTTGTGTGGA	24	27	31	13	8	6	24	24	61	21	18	14	49	11	21	30	5	19	2	7	43	17	12	13	22	5	6	6	22	6
TAGATTATCAGACTGATGTTGACA	24	13	44	3	16	6	10	12	14	6	22	22	22	5	11	16	4	51	2	6	16	13	13	3	5	2	4	8	14	2
TAATACTGCCTGGTAATGATGAG	24	40	124	90	60	64	84	94	143	44	72	52	137	128	149	183	22	79	38	34	113	33	27	108	163	28	16	88	42	46
TGAGATGGAGCACTGTAGCTCC	24	35	34	26	25	25	17	16	26	18	228	16	0	15	41	41	27	86	35	47	43	52	0	13	72	32	31	12	22	38
TGAGGTAGGAGGTTGTATAGTTTT	24	9	28	21	13	22	2	10	21	14	9	8	9	6	11	20	13	55	12	24	8	16	40	6	7	6	17	5	5	12
TACAGTACTGTGATAACTGCAG	24	1	0	27	42	23	3	0	57	34	77	34	2	1	104	88	1	0	50	35	70	28	0	0	13	39	36	0	0	48
TGAGGTAGTAGTTTGTGCTGTAAT	24	7	21	9	22	7	7	14	5	15	21	9	26	5	15	19	10	67	14	34	18	25	24	10	16	7	8	4	9	15
TGGAAGACTAGTGATTTTGCTGTT	24	4	6	25	53	9	2	3	13	28	8	3	0	7	15	24	2	10	38	34	12	8	1	2	7	22	15	4	4	35
TGAGGTAGTAGATTGTATAAT	24	12	56	15	37	28	47	37	30	17	21	20	25	10	16	18	4	40	76	23	27	18	2	8	9	12	14	8	21	75
CACTATGACTGAAAGGTATTTTCTGAAC	24	17	34	19	23	16	15	17	46	10	26	26	0	18	34	38	20	57	29	34	34	42	0	15	24	24	21	11	17	27
TGAGGTAGTAGGTTGTGTGGTTG	24	44	12	19	34	19	18	31	51	32	23	31	20	12	38	34	10	46	22	9	29	22	4	27	62	13	20	7	16	22
CACAATGCTGAAACTCACCTTGCTGACA	24	18	23	29	19	25	15	25	52	40	18	23	14	25	18	49	10	25	16	20	22	24	14	15	19	24	28	30	23	26
TCAGTGCATCACAGAACTTTGTTC	24	21	19	26	10	15	18	38	75	18	39	27	2	17	41	64	8	8	3	22	122	25	2	29	111	7	3	15	16	11
TGAGGTAGTAGCTTGTACAGTT	24	31	40	40	43	52	29	39	29	24	46	25	6	70	45	63	19	52	18	38	56	29	4	66	49	13	31	41	40	28
TCCCTGGTGGTCTAGTGGTTAGGATTCGGC	24	10	64	72	5	12	55	7	15	6	46	139	351	54	120	455	6	2	9	8	12	4	12	10	41	10	6	6	9	17
CCCCCATGATGTCCAGCACTGGGCTCTGATC	24	27	12	17	11	21	9	17	17	17	19	17	11	11	13	16	10	9	3	18	37	31	19	20	17	3	20	14	14	16
TGAGGTAGTAGGTTGTATAGTG	24	13	10	64	17	34	23	32	38	18	30	18	39	37	53	44	23	12	13	6	60	20	3	75	42	16	15	35	6	15
AACCCGTAGATCCGAACTTGTGAT	24	13	7	53	12	74	2	13	16	6	8	13	24	33	25	17	53	0	9	35	55	37	45	33	31	34	50	29	7	6
AGCAGCATTGTACAGGGCTATA	24	21	20	16	32	21	12	18	31	21	24	15	18	22	28	37	16	14	18	14	42	19	6	17	31	12	13	15	9	20
TCGGATCCGTCTGAGCTTGGCA	24	16	0	26	4	28	6	11	12	3	8	6	6	11	8	8	10	11	6	6	23	17	17	13	28	12	8	20	12	9
AGCTCGGTCTGAGGCCCCTCAGC	24	19	15	17	31	15	9	16	18	6	11	15	0	21	16	27	5	23	19	15	26	29	0	13	58	9	12	16	8	21
CAGTGGTAGAATTCTCGC	24	27	4	4	4	6	3	6	7	1	14	3	11	8	28	27	2	0	4	4	5	1	1	2	3	5	2	0	7	0
AACATTCATTGCTGTCGGTGGGA	24	19	30	21	6	19	11	19	23	24	31	8	15	11	38	43	13	14	5	11	22	27	9	20	28	7	6	11	3	21
TACCCTGTAGATCCGAATTTGTAC	24	26	7	62	25	59	1	18	6	8	4	15	1	33	3	23	60	31	13	110	48	58	4	48	84	36	34	30	8	14
TGAGATGAAGCACTGTAGATC	24	19	28	13	18	13	13	8	9	14	111	13	12	10	14	14	15	78	14	12	23	20	6	2	31	25	18	15	11	7
TGAGATGCAGCACTGTAGCT	24	170	21	27	7	9	30	20	6	1	48	4	55	96	15	6	58	86	1	6	27	26	87	98	19	21	25	52	17	6
TACCCTGTAGAACCGAATTTAT	24	13	10	26	29	49	10	8	1	3	9	3	8	27	13	8	40	23	20	86	22	22	32	17	15	27	41	29	12	17
TCTCGGTGGGACCTCCA	24	73	9	21	19	13	6	22	21	11	18	12	13	18	19	12	32	21	8	28	21	30	29	37	16	15	14	13	8	11
TTAATGTGAATTGCAGGAC	24	54	8	36	55	47	5	17	5	11	15	5	3	49	20	19	14	23	8	26	13	37	3	73	20	61	42	33	10	10
ACAAGTCAGGCTCTTGGGACCTAT	24	35	14	28	18	29	8	24	18	36	24	10	10	16	13	9	8	14	13	12	20	19	11	17	27	7	16	8	9	7
TTCACAGTGGCTAAGTTCTGAAA	24	31	6	25	13	21	15	27	11	22	82	13	63	55	39	55	16	0	12	6	59	33	9	11	30	12	14	17	19	21
GACCCGTAGATCCGATCTTGTGT	24	7	9	12	15	27	6	8	3	11	17	19	12	14	14	21	14	11	20	14	18	25	16	11	25	61	39	11	15	22
TAGCTTATCAGACTGATGTTGAAAT	24	4	25	15	42	3	14	7	4	12	28	23	24	15	23	26	12	77	14	34	32	13	8	6	5	9	7	1	13	7
TTTGGCAATGGTAGAACTCACACA	23	87	156	134	82	91	60	94	235	75	140	23	136	44	154	117	76	204	135	117	261	99	24	81	106	101	38	55	47	102
TGTAAACATCCCCGACTGGAAAA	23	113	70	94	48	63	85	132	237	126	290	130	255	185	245	383	41	8	30	14	319	78	18	45	127	80	91	65	53	94
AGGCAGTGTAGTTAGCTGATC	23	120	66	70	36	36	16	32	42	12	37	30	0	156	93	75	39	88	149	76	67	107	0	23	16	64	55	34	56	53
TGAGGTAGTAGGTTGTGTGGAA	23	17	12	3	4	2	25	25	21	15	31	13	37	13	23	22	3	5	8	1	44	19	6	10	16	6	8	3	19	18
TAGCTTATCAGACTGATATTGACT	23	15	57	7	27	13	18	8	27	6	14	14	9	5	10	13	4	77	20	22	24	14	3	5	7	6	11	2	14	8
TGTAAACATCCCCGACTGGCAGA	23	10	3	56	58	58	6	7	129	39	109	23	14	12	111	98	1	0	12	36	107	66	2	4	77	43	36	5	6	37
TAGCTTATCAGACTGATGTCGACG	23	2	5	14	41	5	4	2	56	17	40	14	10	2	26	40	2	6	38	19	21	16	1	3	7	11	10	3	7	27
TGAGGTAGTAGGTTGTATAGAA	23	34	11	17	9	11	13	15	17	30	35	18	123	48	66	52	11	22	11	15	54	30	31	27	33	2	12	23	17	18
AACCCGTCGATCCGAACTTGTG	23	51	85	42	23	14	48	43	39	15	28	23	87	56	14	33	25	46	9	15	73	38	137	61	25	17	16	48	57	28
TAGCTTATCAGACTGATGTTGATT	23	4	32	14	23	7	15	9	28	11	8	9	9	10	14	21	13	61	18	12	15	16	4	5	8	9	5	5	10	15
TGTAAACATCCCCGACTGGAAGCTC	23	14	32	12	9	12	11	23	81	16	26	14	2	9	19	38	4	12	17	23	53	20	1	6	28	2	2	6	0	7
TAGCTTATCAGATTGATGTTGACT	23	16	35	6	26	7	22	7	33	12	13	10	15	3	13	18	5	78	22	17	16	7	5	3	4	7	9	7	13	24
TGAGGTATTAGATTGTATAGTT	23	16	15	22	28	15	9	14	15	25	14	14	10	12	21	27	11	13	12	25	25	18	11	14	20	19	18	15	15	15
TAATACTGCCGGGTAATGATGT	23	31	32	26	14	33	34	51	41	47	56	25	27	54	19	69	19	6	17	6	70	28	10	46	55	10	25	24	14	33
TCAGTGCATGACAGAACTTGGTTT	23	23	10	13	24	23	32	13	26	38	15	40	19	18	22	51	2	16	8	20	26	27	20	15	19	6	5	18	10	24
TGAGATGAAGCATTGTAGCTC	23	24	21	17	32	18	25	16	18	12	220	18	17	15	33	22	26	92	15	23	38	37	19	11	42	32	18	11	22	15
ATGCACCTGGGCAAGGATTCTGC	23	22	24	14	12	7	15	26	50	11	5	13	0	10	8	50	1	15	5	20	24	21	0	10	29	1	6	5	7	14
TAGCTTATCAGACCGATGTTGAA	23	20	15	11	39	21	14	8	17	7	47	7	10	18	28	24	13	80	19	23	20	26	4	7	10	23	36	8	8	5
TGAGGTAGTAGGTTGTGTGGTTTA	23	20	9	14	8	15	13	11	24	17	10	10	18	10	14	23	6	5	10	5	19	11	5	19	40	7	15	4	9	22
TGAAATGAAGAGAATACTCATTGCTGATC	23	17	24	38	39	14	18	9	55	13	7	4	6	32	29	16	19	28	19	19	25	18	12	23	12	76	45	31	8	11
CGAGATGAAGCACTGTAGCTCC	23	16	19	15	23	12	12	17	22	9	169	12	0	16	20	16	24	50	18	33	30	48	0	10	63	17	21	12	11	11
TGCAAACATCCTCGACTGGAAGCT	23	33	21	26	73	34	29	19	59	25	84	17	15	42	44	48	9	24	16	30	29	20	1	16	19	17	25	8	10	12
TGAGGTAGCAGGTTGTATAGTT	23	20	18	22	19	16	16	12	32	19	24	13	7	23	25	24	8	11	10	19	29	24	3	46	61	10	10	17	10	18
TAACAATGAAAAGATATGAACACCTGAGAA	23	19	6	42	45	11	5	23	16	10	17	10	16	30	46	26	12	32	3	25	21	11	11	23	22	7	10	20	14	14
CATTGCACTTGTCTCGGTCCGA	23	0	3	34	25	16	1	1	52	22	15	9	0	1	49	37	1	3	8	16	17	10	0	4	55	5	3	2	6	19
TGGTTCAGTGGTAGAATTCTCGCCT	23	63	13	22	39	26	14	8	11	26	41	12	38	28	44	38	24	7	4	9	65	27	4	36	28	24	34	20	11	18
TGAGGTAGTAGGTTGCATAGTT	23	31	22	25	27	28	18	26	36	28	30	15	9	32	21	35	13	31	15	23	31	16	3	54	65	13	18	15	16	13
TCAGTGCACTACAGAACTCTGT	23	16	20	8	14	9	13	18	28	9	27	18	16	4	13	22	7	53	7	25	24	25	13	10	8	0	3	5	12	13
TGGGGTAGTAGTTTGTGCTGTTT	23	15	13	12	16	9	9	6	10	13	6	7	0	9	5	4	11	44	11	23	13	23	3	21	23	7	16	6	3	11
TGTAAACATCCTTGACTGGAAGCCT	23	24	5	7	26	17	1	2	6	3	4	1	9	20	7	6	8	28	6	9	7	9	10	14	15	5	13	11	1	6
TTCAAGTAATCCCGGATAGGCT	23	37	13	3	4	31	14	15	9	7	19	27	16	75	8	21	14	30	2	5	16	19	16	20	10	20	27	33	13	7
TTCTATGAAGCACTGTAGCTCT	23	3	6	22	32	12	2	3	13	23	123	12	11	8	40	33	11	23	23	39	27	30	7	6	32	25	31	5	4	30
ACCCTGTAGAGCCGAATTTGTGT	23	19	5	39	27	51	3	8	10	13	11	8	0	23	14	17	37	20	13	70	55	26	4	28	19	35	42	24	6	11
TGAGGTAGTAGATTGTATAGGT	23	36	20	83	15	41	23	29	10	17	8	8	12	37	30	21	67	31	17	37	15	29	6	60	25	52	31	53	25	25
TGAGATGAACCACTGTAGCTC	23	18	3	5	14	9	3	8	7	6	116	12	32	4	13	10	7	47	11	13	23	18	17	2	10	12	16	8	9	8
ACCCTGTAGATCCGAATTTGTGG	23	11	1	120	31	107	3	10	2	4	6	3	3	44	10	10	146	17	14	74	34	34	27	77	24	108	100	90	7	15
ACCCTGTAGAACCGAATTTGA	23	17	4	43	16	61	7	9	3	4	13	13	19	43	22	18	68	38	14	82	41	30	48	32	13	34	30	48	7	5
TTCAATGACGAGAAGATGACGAGTCTGACT	23	35	9	50	34	72	6	18	11	14	14	19	17	50	26	34	44	8	22	47	15	30	48	30	19	61	58	34	20	27
TTCAAGTAACCCAGGATAGGCTT	23	29	5	25	10	17	12	8	25	25	10	18	11	41	19	26	18	20	20	5	26	23	9	16	23	45	73	31	14	28
AACAATGAAAAGATATGAACACCTGAGAA	23	18	13	33	32	16	2	10	2	7	19	10	15	31	43	34	9	30	2	11	13	8	6	25	13	9	12	12	11	15
AAAAGCTGGGTTGAGAGGGCGATAT	23	11	7	19	13	19	2	6	9	14	8	7	13	10	9	21	13	29	18	13	19	22	12	8	8	12	12	9	1	5
CGGGACTGACCTGAAATGAAGAGAATACT	23	9	0	5	9	4	6	7	11	9	20	4	6	5	16	18	11	33	12	5	13	6	14	4	0	8	7	7	5	5
TTCTCACTACTGCACTTGACTAGTCTTT	23	5	11	12	16	8	1	5	2	4	6	12	5	3	9	13	4	15	6	3	10	6	7	3	2	19	7	15	9	35
ATGGATTTTTGGAGCTGGGAGT	22	1	13	0	12	0	1	1	62	2	1	0	3	0	2	0	2	24	2	3	1	0	0	0	4	0	0	0	5	2
TGGCTTATCAGACTGATGTTG	22	21	76	9	21	16	49	22	79	23	44	24	3	17	35	73	8	100	35	18	43	27	6	8	29	23	25	10	37	40
TGAAATGTTTAGGACCACTAGAA	22	31	15	69	315	19	22	13	29	15	32	14	125	74	71	115	75	35	18	18	39	40	12	13	10	23	44	15	15	34
ATCAATGATGAAAATAGCCAAATCTGAGC	22	15	6	33	32	28	16	13	31	28	21	12	11	21	24	9	22	41	30	25	30	23	3	13	10	78	39	16	24	30
TGTAAACATCCCCGACTGGAAGCTAT	22	29	35	15	6	8	8	18	68	34	30	18	6	10	15	32	5	10	10	6	36	16	8	9	28	6	8	8	5	11
TAGCTTATCAGACTGCTGTTGA	22	78	184	36	115	14	140	53	100	65	37	21	94	59	55	111	55	305	81	63	39	33	53	36	62	20	18	33	94	72
CTTGACTGAAACTGATGATGAGT	22	28	85	23	35	24	38	26	50	26	78	29	79	50	89	55	27	149	38	25	62	22	24	17	16	54	41	18	39	47
TGAGGTAGTAGATTATATAGTT	22	107	53	16	27	20	57	63	27	24	38	16	70	65	17	32	51	116	18	29	39	31	45	76	31	12	14	69	37	31
TGAGATGAAGCACTGCAGCTCC	22	28	28	14	25	22	15	20	14	8	194	27	0	21	18	32	21	44	31	22	22	31	0	10	44	14	25	17	16	20
TCCCTGTCCTCCAGGAGCTCATT	22	24	25	20	18	26	13	25	23	22	24	14	9	21	23	17	17	23	18	23	38	54	13	25	26	14	35	13	14	13
TAGCTTATCAGACTCATGTCGA	22	2	1	7	26	16	3	2	25	21	50	18	2	2	23	29	1	5	33	27	45	18	2	2	14	13	23	5	2	22
TCGGTGCATCACAGAACTTTGT	22	19	26	10	5	6	27	39	61	37	40	22	12	15	24	49	3	10	4	23	65	29	2	12	40	0	0	7	26	26
TGGGGTAGTAGTTTGTGCTGTTA	22	18	25	30	47	15	12	21	22	21	13	8	9	11	23	27	19	58	21	37	27	25	5	23	52	14	20	9	11	17
TAGCTTATCAGACTGATGTCGC	22	60	62	33	35	18	53	31	46	41	29	22	86	41	53	97	21	291	40	60	37	32	69	43	60	16	16	37	48	40
TGAGGGAGTAGATTGTATAGTT	22	31	25	28	50	17	25	21	33	59	21	13	24	49	38	78	17	47	14	46	32	22	25	27	58	24	14	42	19	52
TAATACTGCCTGGTAATGACGACT	22	6	2	25	27	11	0	5	31	25	8	6	0	2	19	22	6	3	4	18	19	29	1	5	32	4	9	3	2	14
TAGCTTATCAGACTCATGTCGAC	22	0	0	4	18	12	2	0	26	11	30	9	0	1	18	16	0	1	9	15	32	24	0	0	10	15	15	1	0	8
CCCAGTGTTTAGACTATCTGTTT	22	17	6	39	15	26	5	7	19	22	12	17	16	30	36	21	15	3	6	11	24	23	16	25	10	3	23	25	13	20
TGAGATGCAGCACTGTAGCTCC	22	43	21	5	8	8	23	25	8	5	136	13	11	42	6	8	34	88	11	5	39	32	12	40	10	11	17	15	26	11
TGAGGTAGTGGTTTGTGCTGTT	22	23	16	15	28	8	6	11	14	7	16	5	9	9	15	8	15	36	9	30	31	11	8	21	17	9	9	10	1	6
AGCAGCATTGTACAGGGCTATGC	22	22	27	35	24	23	11	42	44	24	19	32	9	34	17	72	11	27	12	14	38	28	6	28	41	14	26	19	18	18
TGAGGTAGTAGGTTGTACAGTT	22	19	11	26	16	29	13	16	33	19	15	17	15	32	22	16	11	8	0	14	43	16	3	23	36	6	12	23	13	21
TCAGTGCATCACAGAACTTTGTAA	22	24	7	47	7	45	9	9	2	9	14	17	44	47	18	16	11	5	5	10	43	19	15	38	16	7	1	31	19	9
TTCAAGTAATCCAGGATAGGCG	22	16	14	28	24	43	19	23	25	27	16	20	15	56	29	76	17	17	114	24	20	19	19	20	30	74	67	37	26	94
TAGCTTATCAGACTGATGTTGAAAA	22	9	22	17	30	15	12	12	14	5	47	19	27	25	27	20	14	38	7	10	16	14	13	14	6	22	25	10	7	7
TCGGATCCGTCTGAGCTTGGT	22	21	23	19	13	32	25	30	62	20	48	27	25	28	35	47	10	0	8	9	43	12	15	14	32	8	23	31	32	20
ACCCCGTAGATCCGAATTTGT	22	9	4	29	10	39	2	6	6	3	0	3	1	40	4	11	45	16	6	40	23	28	18	39	16	37	33	52	3	6
TCGTACCGTGAGTAATAATGAA	22	29	9	29	16	14	10	2	0	8	35	24	47	40	48	17	31	28	19	18	11	35	16	15	6	47	36	9	15	24
GGTGCAGTGCTGCATCTCTGGAA	22	17	12	17	31	15	4	2	14	12	78	14	27	23	32	16	11	59	27	20	17	36	13	8	14	23	19	6	19	24
CACCCGTAGATCCGATCTTGT	22	55	5	25	1	152	12	75	5	13	25	15	113	153	10	10	41	30	2	11	161	90	154	229	59	46	137	244	33	11
TGAGGTAGTAGTTTGTACAGTAA	22	42	10	77	41	87	11	19	8	14	21	19	19	107	38	27	33	6	9	25	40	33	31	88	28	31	48	88	13	18
TGAGGTAGTAGTTTGTTCTGTTT	22	2	5	1	1	4	7	3	0	0	3	6	9	9	3	2	7	25	2	1	10	14	15	14	4	5	6	4	8	1
TAGTTTATCAGACTGATGTTG	21	14	42	7	22	9	25	7	30	10	32	18	15	8	16	25	4	49	19	7	35	16	8	6	21	17	15	5	17	17
TTGCTTATCAGACTGATGTTGACA	21	19	105	7	36	16	25	19	44	14	40	28	49	20	20	42	14	96	13	23	36	18	14	13	9	1	15	10	31	14
TAGCTTATCAGACTGATGTTGCCT	21	34	128	5	23	9	57	29	40	15	19	10	32	14	9	8	24	134	27	7	19	19	24	7	3	11	9	13	37	7
TAGCTTATCAGACTGCTGTTGAC	21	78	121	45	106	16	47	48	80	40	39	11	83	64	100	79	46	172	59	53	36	22	37	32	51	9	15	43	72	55
TAGCTTATCAGCCTGATGTTGA	21	43	105	41	123	27	95	31	110	55	67	40	54	46	84	162	28	175	86	89	61	47	36	26	49	44	55	19	44	89
TAGCTTATCAGACTGATGTC	21	15	96	15	49	15	40	40	82	8	52	59	1	29	60	75	11	192	33	24	70	22	1	17	45	30	12	16	47	17
CTCAGTGATGTGATCTGTGTGGTTCTGA	21	28	17	12	21	14	12	10	45	15	27	14	17	14	24	37	7	32	17	15	37	24	18	6	24	7	10	12	16	28
CGAGAATTAATGTGAATTGCAGGACA	21	9	39	28	30	16	10	19	96	36	14	16	23	10	8	54	34	28	18	19	48	28	36	22	26	32	12	18	4	37
TAGCTTATCAGACTGATGTTTGACA	21	22	56	25	47	12	13	11	55	22	48	22	34	16	40	47	8	76	10	31	34	30	24	8	11	2	11	3	17	12
GAAAATGATGATTGGAGCTCGCATGATA	21	26	12	30	18	20	10	10	17	16	16	11	13	17	26	7	18	17	10	4	29	21	18	15	9	20	15	17	8	23
GAGATGAAGCACTGTAGCTCT	21	23	9	11	22	12	6	10	5	6	97	7	20	17	19	14	15	49	26	23	14	17	22	13	30	30	12	8	11	16
TCAGTGCATCACAGAGCTTTGT	21	20	48	12	9	9	20	29	71	28	40	26	5	12	48	75	2	10	8	20	79	35	2	16	52	2	0	7	32	27
TGAGATGAAGCACTGTAGCCCGC	21	3	0	14	22	24	2	1	11	3	88	7	0	5	31	28	3	2	23	19	34	21	0	1	23	17	32	0	2	18
CATTGCACTTGTCTCGGTCTGATT	21	15	25	17	10	9	9	16	55	11	39	12	26	10	11	28	5	17	8	13	25	25	10	16	20	3	5	7	0	1
CACTAGATTGTGAGCTCCTGT	21	9	27	3	7	7	19	13	18	9	16	9	13	12	8	29	6	8	8	14	18	16	10	7	15	4	8	3	19	11
TGTAGACATCCTCGACTGGAAGCT	21	24	19	28	57	41	27	20	65	27	86	12	7	51	74	35	13	43	16	27	50	25	2	16	25	20	27	12	8	11
TGAGGTAGTAAGTTGTATTGTA	21	18	12	28	16	5	7	18	25	30	31	9	19	12	21	16	7	21	11	10	11	20	6	20	21	19	5	19	18	22
TGAGGTAGTAGTTTGTGCTGCTA	21	16	20	25	36	8	11	11	22	10	18	6	3	16	11	24	13	42	21	30	17	21	1	22	31	9	12	9	7	11
TAGCTTATCAGACTGGTGTTGAA	21	9	18	13	30	24	13	12	22	6	38	6	3	14	35	23	6	67	22	33	33	14	2	7	12	24	11	15	6	9
TACCGCACTGTGGGTACTTGCC	21	17	14	8	30	9	27	6	42	13	22	35	0	18	39	49	5	58	5	21	33	31	0	8	25	1	4	1	11	11
TGAGATGAAGCACTCTAGCTCT	21	49	27	8	16	21	13	15	5	6	109	17	48	35	12	9	30	88	9	8	23	36	29	16	9	27	20	22	20	10
TGAGATGGAGCACTGTAGCTCG	21	27	5	8	18	13	5	6	13	7	107	10	5	10	24	13	16	35	12	16	28	20	4	4	19	25	12	6	10	10
TAAAGTGCTTATAGTGCAGGTAC	21	18	14	22	23	32	11	22	9	14	28	19	1	45	25	26	12	26	18	10	34	16	0	26	15	89	53	37	17	29
GCATTGGTGGTTCAGTGGTAGAATTCCCGC	21	2	19	10	4	4	13	3	7	5	10	58	14	5	9	141	2	3	9	3	5	3	1	2	11	4	4	0	2	5
TAGTTTATCAGACTGATGTTGAA	21	12	5	9	34	17	2	6	14	7	27	12	9	8	21	16	13	57	6	20	25	28	9	6	7	25	33	9	4	12
AGCTCCGTGAGGATAAGGAACTCTGAGG	21	19	2	16	30	35	7	7	17	11	7	10	10	19	24	20	16	27	20	36	32	20	19	13	11	30	37	13	16	9
TGAGATGAAGCACTGTCGCTCT	21	14	5	7	9	13	7	7	3	5	95	5	9	7	11	6	8	6	0	3	25	18	14	5	8	22	32	5	12	1
TGGTGGACTGTGGAACGTAGG	21	4	9	7	28	10	9	1	10	4	2	10	5	5	11	7	8	20	17	13	18	7	21	2	5	3	6	1	8	4
TGAGGGAGTAGTTTGTGCTGTT	21	11	12	30	31	8	8	11	12	15	7	5	5	14	13	11	17	41	13	29	10	12	22	8	21	4	6	18	4	7
TGAGAACTGAATTCCATGGGTA	21	6	9	5	20	19	7	4	6	11	5	13	7	23	13	17	15	13	12	6	6	13	3	13	8	17	12	11	10	8
TCGGATCCGTCTGAGCTTGGAA	21	18	8	16	12	27	13	14	22	9	29	21	26	18	26	25	8	8	3	19	27	28	18	7	12	8	8	10	22	4
TACCCTGTAGATCCGAATCTGT	21	15	4	28	21	59	2	9	3	5	10	2	9	31	4	8	68	29	4	67	36	31	74	39	21	27	38	39	7	5
CAGAGTTCTACAGTCCGACGATC	21	22	1	13	24	24	70	90	0	110	328	110	23	5	30	35	12	253	63	4	87	0	0	3	219	15	15	1	166	42
TTCACAGTGGCTAAGTTCCGA	21	13	8	33	19	20	7	19	4	8	14	15	23	29	24	55	22	9	13	9	13	25	9	13	24	45	24	23	21	9
TTCAAGTAATCCAGGATAGGA	21	16	14	12	30	31	24	17	5	25	20	25	17	33	22	40	22	48	46	22	20	21	9	4	11	74	56	18	15	32
GTTCTACAGTCCGACGATC	21	13	1	38	16	17	92	99	2	62	239	85	12	5	9	13	8	169	44	5	75	1	2	0	155	10	6	0	113	18
TAGCTTATCAGACTGTTTGACT	21	13	27	15	25	6	13	7	28	9	11	5	1	4	13	19	5	42	13	16	21	11	3	1	8	1	7	2	9	7
TCAGTGCACTACAGAACTTTGCT	21	12	16	9	18	5	19	9	12	13	8	11	13	9	17	18	6	34	14	21	17	17	9	10	4	3	5	6	11	23
ACCCTGTAGATCCGAATTTGTGAC	21	11	0	22	16	21	1	7	4	2	5	1	1	17	5	1	21	12	7	43	20	20	3	29	11	25	29	17	0	0
AGCTACATTGTCTGCTGGGTTTTT	21	11	11	15	13	9	3	7	8	9	0	1	3	9	10	5	10	9	1	19	9	19	19	13	10	11	10	11	3	4
CAACGGAATCCCAAAAGCAGCTA	21	10	10	36	21	27	2	6	12	3	3	5	6	27	10	6	20	9	10	9	19	10	4	12	15	81	46	23	7	10
TACCCTGTAGATCCGAGTTTGT	21	10	4	38	21	53	5	8	3	6	6	1	3	31	13	18	62	26	7	57	41	22	39	51	15	36	53	41	8	8
TGAGGTAGTAGGTTGTGTGGTTTAT	21	8	4	9	7	2	4	14	8	12	15	6	10	5	12	12	1	3	4	7	3	8	3	3	17	1	3	1	5	8
GGAATACCGGGTGCTGTAGGCTT	20	24	110	49	24	64	81	20	84	73	17	20	20	13	20	224	52	45	55	41	39	23	28	85	60	40	36	18	18	110
TGTAAACATTCTCGACTGGAAGCT	20	19	3	11	26	24	15	13	50	19	54	12	43	24	47	18	6	17	2	13	18	17	8	11	9	4	13	17	9	10
TTTGTTCGTTCGGCTCGCGTGT	20	59	47	35	50	45	66	68	227	63	73	19	94	45	61	93	13	64	31	27	166	46	5	62	145	48	29	39	36	62
TGTAACCATCCCCGACTGGAAGCT	20	14	28	14	13	15	35	21	116	21	56	22	15	15	22	33	5	6	12	7	104	36	10	15	28	3	5	10	3	10
TGTAAACATCCTCGACTGGAAGAC	20	60	70	33	63	77	46	100	111	27	187	83	0	88	96	172	9	65	48	55	111	43	0	65	74	27	44	14	20	45
AGGCAGTGTAGTTAGCTGATA	20	86	5	60	17	24	7	12	21	7	29	20	61	112	80	13	44	14	48	22	21	51	17	11	9	64	39	25	20	29
TTCACAGTGGCTAAGTTCCGCA	20	12	22	25	25	20	6	10	14	22	14	12	9	17	6	23	6	20	55	9	13	6	7	4	2	88	49	19	32	29
TGAGGTAGTAGATTGTATCGT	20	14	13	10	9	17	7	12	16	12	21	19	4	8	9	12	9	26	9	12	39	25	6	8	15	13	9	5	6	13
CAGCTTATCAGACTGATGTCGAC	20	10	32	9	20	9	6	12	21	8	45	30	20	23	19	17	10	39	10	9	34	19	4	9	10	14	26	7	15	15
TCAGTGCATCACAGGACTTTGT	20	34	74	17	3	10	55	48	62	24	42	20	49	33	26	66	7	11	3	13	67	26	8	28	53	1	0	15	51	32
TATTGCACTTGTCCCGGCCTGTAGA	20	23	27	13	27	17	19	25	54	29	50	33	32	26	34	52	5	19	34	19	41	21	16	3	31	51	41	15	39	28
TGTAAACATCCTCGACTGGGAGCT	20	14	11	10	27	26	12	9	19	15	50	8	8	15	35	14	8	15	6	17	33	10	1	9	3	7	16	8	5	3
TGAGGTAGTAGATTGCATAGT	20	20	40	17	38	24	25	22	29	19	46	25	6	17	26	44	15	56	14	30	40	15	2	23	28	6	14	15	30	29
CGAGGACAATATATTAAA	20	0	247	0	48	0	1	2	19	0	0	0	0	0	1	5	0	72	680	0	0	0	0	0	5	0	0	0	65	11
TGAGGTAGTAGGTTGTATAGTAT	20	21	17	17	12	7	4	5	8	14	12	7	27	25	16	14	3	0	2	2	19	20	4	29	35	8	12	20	7	9
CAACGGAATCCCAAAAGCACCT	20	2	1	54	25	25	3	1	29	22	10	6	0	4	29	33	0	1	16	18	16	12	4	1	61	48	43	2	0	39
TGAGGTAGTAGATTGTAAAGT	20	71	37	8	12	22	32	44	14	8	29	9	65	44	18	21	26	109	4	10	36	19	37	49	6	6	7	32	33	6
TCAGTGTATCACAGAACTTTGT	20	29	15	11	8	15	29	23	59	47	52	23	31	8	32	54	3	35	7	22	60	34	6	13	32	2	5	12	32	37
TCGAATCCGAGTCACGGCACC	20	2	14	5	14	6	7	7	16	16	4	10	5	8	1	10	11	4	7	4	16	12	6	10	25	13	10	5	6	15
CACCCGTAGAACCGACCTTGTGT	20	6	19	10	3	6	12	25	9	44	12	19	22	7	19	46	6	17	10	7	23	21	10	12	39	0	5	7	14	19
TAGCTTAACAGACTGATGTTGAC	20	19	22	9	21	7	5	13	18	12	32	12	13	15	15	19	7	28	8	18	14	15	10	5	13	10	8	7	15	7
TATTGCACTTGTCCCGGCCCGT	20	0	4	11	22	5	1	4	61	29	18	8	0	1	28	78	0	4	23	19	13	18	0	1	37	14	11	0	4	55
TCTCGGTGGAACCTCCA	20	114	44	64	43	20	17	41	39	11	29	20	47	47	28	31	72	31	16	48	97	50	52	74	57	33	34	38	28	17
TTCACAGTGGCTAAGTTCTA	20	32	18	47	22	44	28	26	16	6	22	7	5	54	28	33	48	21	14	21	52	21	4	39	46	27	25	40	14	15
TGAGAACTGAATTCCATGGGTAA	20	10	2	4	19	28	0	4	0	7	11	3	8	21	4	8	32	3	6	7	5	12	14	11	10	24	15	23	1	10
TGCCCTGTAGAACCGAATTTGC	20	10	11	34	31	55	14	30	10	8	19	18	0	33	21	20	43	27	20	96	66	38	0	29	20	45	48	32	11	10
TAATGCTGCCTGGTAATGATGA	20	22	22	28	18	31	11	24	31	12	17	13	34	28	35	59	7	5	0	13	29	12	19	47	44	1	14	25	16	14
TCTGTGAACTAGAAACCTCTGGA	20	15	4	12	31	18	16	14	14	13	19	7	6	20	16	33	27	36	14	25	35	24	11	10	19	30	29	12	13	10
TGAGTTAGTAGATTGTATAGTT	20	15	24	23	25	17	6	11	13	22	17	12	19	15	19	30	11	21	11	28	21	17	9	20	26	24	15	9	9	19
TACCCTGTACAACCGAATTTGT	20	5	4	12	13	28	2	3	10	0	8	7	14	8	4	5	22	7	7	23	23	19	54	11	3	18	20	10	3	6
TTGGTGGTTCAGTGGTAGAATTCTCGCCT	20	36	6	12	71	13	1	5	10	17	8	4	43	38	11	7	19	0	4	10	12	11	8	58	25	93	59	29	3	4
TTCAAGTAATTCAGGATAGGTTT	20	19	4	23	12	32	11	25	13	24	10	10	9	32	19	19	21	67	10	11	24	20	18	26	16	51	29	26	3	27
ATCGGCACATTACCCGTCTGACG	20	15	6	21	36	10	1	3	2	3	5	3	5	7	3	14	9	0	6	4	22	13	4	10	7	10	8	5	5	6
GCTGGTCCGATGGTAGTGGGTCATCAGAAC	20	15	3	25	29	3	8	13	9	14	21	11	29	14	14	29	20	27	7	23	4	16	8	30	24	15	6	9	11	21
TTTGTGACCTGGTCCACTAACT	20	13	11	16	14	24	6	5	7	14	10	5	1	14	6	3	5	12	4	14	11	4	4	5	0	34	18	15	4	3
ATATATGATGACTGAACTTTTTTCCCCGAC	20	12	0	12	18	0	0	0	0	0	0	0	0	0	0	19	20	7	0	0	0	14	0	0	11	13	5	0	0	9
GCCCTGTAGATCCGAATTTGTGT	20	12	1	24	12	32	2	4	4	4	0	4	1	14	3	8	30	6	5	38	16	18	7	24	18	24	31	26	3	5
CAGTAGTCTGCACATTGGTTAA	20	11	2	16	11	10	4	3	3	12	5	3	6	18	9	7	10	0	9	10	8	14	18	14	11	30	22	19	5	13
ATCCTGTAGATCCGAATTTGTGT	20	8	1	14	12	16	2	2	1	2	8	1	4	6	1	10	26	4	4	29	10	15	32	23	11	12	33	18	2	4
TAGCTTATCAGACTGATGTTGGCC	19	13	65	8	29	12	26	23	59	17	59	46	1	7	20	48	10	97	51	19	27	26	0	2	21	4	5	5	24	29
TAGCCTATCAGACTGATGTTG	19	23	84	11	31	8	64	28	62	20	55	36	4	21	25	77	13	158	34	32	48	29	5	8	26	13	23	8	36	62
TACCACAGGGTAGAACCACCGACT	19	4	6	26	28	13	4	8	70	40	28	27	1	1	43	36	0	4	18	48	65	49	2	6	87	0	1	1	2	21
GCATTGGTGGTTCCGTGGTAGAATTCTCGCC	19	37	90	0	0	7	22	13	0	0	17	35	127	29	0	0	25	20	0	0	24	5	6	42	1	5	12	9	29	0
TACAGTACTGTGATAACTGAG	19	14	73	7	42	11	30	14	56	26	35	41	56	10	24	47	14	48	60	29	62	29	11	2	10	15	5	6	29	31
TAGCTTATCGGACTGATGTTG	19	5	53	11	16	7	43	31	47	13	34	25	8	19	33	45	12	143	20	20	50	24	6	13	24	13	22	5	23	37
TAGCTTATTAGACTGATGTTGACA	19	12	27	7	23	5	12	5	37	11	27	8	21	11	24	23	3	29	12	17	17	15	6	0	5	3	5	7	9	4
TACCACAGGGTAGAACCACCGACA	19	9	4	18	34	16	5	8	42	31	63	22	1	0	43	48	1	13	26	55	137	42	0	1	72	3	3	1	2	26
TTCAAGTAATTCAGGATAGGTC	19	20	38	27	18	50	36	57	37	50	35	34	1	67	35	78	19	42	29	24	42	21	0	35	59	44	37	32	24	39
TAGCTTACCAGACTCATGTTGA	19	1	12	6	28	10	5	3	20	21	32	22	5	5	14	21	1	22	23	20	38	49	4	5	12	18	26	3	2	10
TGAGGTAGTAGATTGTATAGTTGA	19	42	17	36	66	18	24	25	29	34	46	13	76	19	57	28	24	91	37	64	47	27	38	27	30	25	17	26	14	26
TGGCTCAGTTCAGCAGGAACAGC	19	21	99	41	57	73	97	145	65	37	113	106	1	80	56	161	36	74	76	33	195	18	0	32	77	112	103	42	111	41
CTGGATGATGATATCCCATTAACTGACC	19	16	13	26	16	34	9	9	45	21	52	19	16	20	47	27	10	14	16	32	88	60	11	18	18	66	31	22	5	28
GCAGTCCATGGGCATATACACC	19	7	5	8	17	16	6	16	24	12	20	13	4	5	11	22	9	18	36	13	8	4	10	6	24	41	24	7	15	11
TGAGATGGGGCACTGTAGCTCT	19	20	1	10	3	3	4	1	6	3	8	0	2	0	8	0	2	0	16	1	12	4	0	5	17	5	0	1	5	8
AGCAGCATTGTACAGGGCTATGG	19	17	49	40	47	35	20	36	66	32	22	11	7	22	28	57	25	15	99	21	38	18	10	21	31	19	30	20	33	55
TAGCTTATCAGACTCATGTTGACA	19	13	63	3	9	2	14	9	14	5	33	13	22	12	4	8	6	41	2	3	20	16	16	7	2	2	3	6	15	5
CTAGACTGAAGCTCCTTGAGTA	19	13	19	3	13	2	9	11	25	7	11	6	34	7	18	8	7	42	8	4	21	11	12	4	2	9	6	6	7	7
TAGGTAGTTTCCTGTTGTTGGT	19	6	12	5	24	12	5	7	7	20	10	8	12	14	16	26	6	28	20	19	8	11	25	4	8	20	16	12	7	21
TGGGATGAAGCACTGTAGCT	19	30	5	21	6	22	6	15	15	1	56	11	4	41	9	9	21	21	4	11	26	20	1	19	24	21	31	19	9	9
TAGCTTATAAGACTGATGTTGA	19	49	101	1	66	9	81	36	42	23	29	16	65	39	31	52	32	283	25	38	20	8	31	17	14	14	14	26	50	27
TAGCTTATCAGACAGATGTTGA	19	11	24	1	15	11	19	11	13	7	25	16	10	10	9	12	3	48	9	8	23	25	11	4	9	10	16	3	10	8
TGAGGTAGTCGATTGTATAGTT	19	10	8	5	12	12	13	10	8	8	18	9	12	5	11	16	10	14	6	10	26	17	4	8	5	19	12	12	7	12
TCTCAGTGATGTGATCTGTGTGGTTCTGA	19	8	13	5	12	3	5	6	38	15	16	13	21	4	19	4	1	41	6	15	25	22	6	6	3	5	7	4	11	10
ACCACAGGGTAGAACCACGCAC	19	0	0	10	35	9	0	0	22	25	33	16	1	0	18	27	1	1	16	32	31	32	0	0	44	7	4	0	0	23
TCAGTGCATGACAGAACTTGC	19	48	33	20	37	37	35	38	34	34	32	56	1	43	30	79	17	46	24	39	50	65	0	29	33	29	24	26	27	62
TAGCTTATCAGACTGATGTCGG	19	5	15	16	31	8	13	4	24	10	21	13	0	1	15	15	3	12	73	17	16	10	2	3	9	10	14	2	10	35
TTCAAGTAATTCAGGATAGGC	19	29	18	35	16	34	22	37	22	18	13	36	2	66	14	49	42	32	23	15	31	24	0	35	31	33	25	20	13	30
AAGGGTGACGAAAACTCCTACTGAGC	19	20	13	17	36	20	17	11	5	10	41	12	31	27	43	9	18	78	7	40	29	22	29	20	17	25	21	16	6	24
TGAGGTAGTAGTTTGTGCCGTTA	19	9	23	10	27	7	2	20	12	6	13	3	3	7	6	16	4	44	18	18	15	21	2	20	28	7	5	11	6	7
GTCCAGTTTTCCCAGGAATCCA	19	10	2	19	5	15	3	3	6	1	34	2	2	10	11	4	23	8	7	14	5	15	5	7	7	28	17	13	2	5
GTAAACATCCTCGACTGGAAGA	19	28	3	25	26	17	10	15	21	10	41	21	58	51	44	27	18	32	17	29	34	17	10	7	10	18	11	8	10	15
CTGTGCGTGTGACAGCGGCTGAAC	19	16	17	9	34	10	4	19	35	9	37	7	5	7	16	31	9	80	21	36	43	32	3	3	15	7	7	3	4	8
TTTGGCAATGGTAGAACTCACACTT	19	11	16	11	23	15	4	13	48	16	25	10	23	5	12	12	15	23	11	21	34	22	6	11	10	14	6	3	10	7
TGTAAACATCCTCGACTGGAGGC	19	32	19	32	22	39	27	26	58	17	38	25	0	62	50	68	14	24	25	12	50	20	0	30	24	33	40	28	13	20
AGGCAAGATGCTGGCATAGCTGC	19	4	19	18	24	22	9	8	9	11	18	13	0	36	18	44	13	40	13	6	19	25	1	21	14	10	28	15	6	15
TGAGGTGAAGCACTGTAGCT	19	20	14	18	13	25	14	13	20	16	64	5	2	43	25	21	21	19	7	11	24	28	0	16	29	15	13	26	5	8
CTAGACTGAAGCTCCTTGAA	19	11	14	4	19	9	11	7	21	5	14	10	11	9	14	18	11	74	18	21	13	7	14	4	12	1	2	1	6	15
AACCCGTAGATCTGATCTTGT	19	39	19	46	13	80	16	34	35	29	30	20	34	94	33	40	38	16	13	29	87	42	41	76	71	44	39	81	6	19
TACCCTGCAGATCCGAATTTGC	19	18	5	15	7	58	5	19	2	2	3	5	8	74	0	15	85	47	6	22	49	21	46	64	21	27	35	71	12	3
TACCCCGTAGAACCGAATTTGC	19	13	9	32	16	46	10	14	12	11	18	20	0	43	12	33	32	39	9	75	55	25	0	20	32	28	32	20	6	11
CCGCACTGTGGGTACTTGCCG	19	4	7	9	22	8	5	4	31	31	14	13	1	3	33	31	1	4	19	12	14	9	2	1	19	2	4	0	8	32
TGAGGTAGTAGTTTCTACAGTT	19	15	9	22	18	16	20	21	4	16	14	10	22	31	13	14	11	15	7	10	30	11	17	33	18	8	9	29	11	12
CACTAGATTGTGAGCTCCTGGAC	19	6	13	11	12	7	12	8	26	7	13	9	2	5	12	18	1	19	11	13	13	10	2	6	22	2	4	1	8	10
GTACGATGAATACGTGTCTGGAACGCTGAGG	19	3	5	5	7	10	5	7	36	9	20	9	10	3	12	11	2	9	6	9	14	11	5	1	18	6	3	6	11	9
TAGCTTATCAGACTGTTTGAC	19	39	43	18	26	9	12	15	27	17	42	31	4	18	36	13	16	84	25	23	29	35	0	12	13	9	14	8	24	23
TTCACAGTGGCTAAGTTCTTT	19	14	5	10	2	5	8	27	21	5	11	15	15	18	7	23	7	5	4	10	42	12	9	12	26	1	1	13	7	3
ACCCTGTAGATCCGAATTTGCG	19	2	6	7	16	14	10	2	7	5	5	1	10	8	5	14	20	15	28	21	14	8	11	9	5	33	21	12	5	8
TGAGCATGTAGACAAATCTAACACTGAAA	19	17	17	19	15	16	8	10	41	21	10	16	19	7	11	11	10	13	11	23	35	27	5	5	11	13	16	10	3	5
TCAGATGAAGCACTGTAGCTCT	19	80	19	13	11	7	36	14	8	8	36	9	53	34	14	8	50	73	8	10	9	8	45	17	11	9	6	27	22	3
TTATCTGAGAAATAACTGATGAAATC	19	14	0	31	17	45	3	8	0	3	0	1	2	36	3	5	28	0	1	20	8	5	8	22	5	48	35	27	0	0
AACCCGTAGATCCGATCTTCTGA	19	5	0	114	38	161	3	7	18	30	8	8	8	47	13	39	15	4	22	40	121	66	22	37	143	127	100	37	3	37
AGCTACATTGTCTGCTGGGTTTA	19	4	8	17	21	14	5	7	8	5	14	8	3	28	23	19	4	45	8	7	8	12	7	11	17	28	21	16	6	14
TGTAGGGATGGAAGCCATGAAT	19	51	43	23	41	13	9	17	21	7	17	2	50	31	25	17	15	77	14	37	28	30	30	10	8	9	10	11	14	10
CCGTCCTAAGGTTGTTGAGTTT	19	24	9	32	10	13	11	7	13	13	11	9	21	14	16	11	8	29	6	12	19	23	32	37	19	11	12	33	10	7
TGAGGTAGTATTTTGTACAGTT	19	23	6	21	24	22	14	9	15	19	12	2	22	29	27	15	12	18	13	20	27	9	19	28	17	11	9	39	9	16
TAATACTGTCTGGTAATGCCT	19	17	5	12	24	16	0	3	0	0	0	0	4	15	6	2	10	9	3	8	4	4	4	14	4	16	11	16	4	3
ATCGATGATGACTACTGGTGGCGTATGAGT	19	15	19	43	28	35	10	15	33	19	27	16	20	26	24	15	9	21	23	20	24	40	27	20	11	18	16	47	16	20
AACCAGTAGATCCGATCTTGT	19	14	2	18	6	61	3	8	2	3	6	18	7	38	3	10	13	3	0	7	46	28	19	37	17	25	26	34	1	3
ACTGGTGCGGACCAGGGGAA	19	13	7	2	14	5	12	3	2	2	7	3	10	8	11	7	4	32	11	14	16	16	9	2	4	8	20	5	16	11
GCATGTGGTTCAGTGGTAGAATTCTCGCCT	18	50	64	22	27	16	32	16	77	104	36	54	1423	40	31	294	25	14	5	12	20	49	64	57	164	6	19	29	34	52
TAGCTTATCAGACTGATGCTG	18	17	73	13	32	11	41	14	57	22	43	35	8	10	27	47	8	133	25	23	30	15	4	12	35	12	18	10	34	26
AAGTTTCTCTGAACGTGTAGAGC	18	27	18	13	23	14	4	4	8	19	16	9	9	11	14	12	21	48	22	32	24	25	2	9	8	21	18	4	16	17
TAGCTTGTCAGACTGATGTTGACA	18	9	70	10	30	14	17	15	43	19	49	23	16	6	22	36	3	66	8	16	35	15	4	6	11	1	7	7	14	11
TACCACAGGGTAGAACCACGGACG	18	31	33	22	23	7	21	34	54	26	32	16	21	7	28	33	4	45	27	21	69	32	1	13	106	0	1	12	11	10
GAAAATGATGATTGGAGCTCGTATGATT	18	33	12	12	9	12	4	19	19	11	32	9	37	8	22	22	10	5	11	10	23	21	21	12	7	18	17	17	10	24
TAGCTTACCAGACTGATGTTGACC	18	33	199	10	25	5	58	44	29	11	40	14	44	16	23	25	25	177	28	18	20	22	17	26	7	2	10	13	41	16
TTTGTTCGTTCGGCTCGCGCGA	18	24	17	103	53	30	11	16	252	51	54	19	27	5	90	95	7	21	55	73	169	58	0	16	198	24	15	10	2	33
CAGCTTATCAGACTGATGTTGACC	18	25	71	6	13	8	20	12	44	10	22	21	12	8	10	23	9	68	18	21	28	23	8	10	10	3	7	8	18	17
TAGCTTGTCAGACTGATGTTGACT	18	7	59	7	14	6	10	8	16	6	31	15	4	2	13	14	6	57	24	22	23	17	3	0	10	4	7	3	15	22
TAGCTTATCAGACTGATGTTGAGA	18	18	49	15	27	16	21	8	33	19	47	16	21	27	19	30	7	34	17	10	41	15	7	11	11	14	21	7	3	15
ATACCGGGTGCTGTAGGCTTA	18	33	140	20	27	14	26	19	119	30	24	3	44	10	26	19	24	1	25	26	45	19	25	17	30	37	14	12	14	65
TGAGATGAAGCACTGTAGAC	18	31	20	16	13	23	9	27	37	5	119	39	0	64	21	44	27	31	4	18	50	59	0	39	82	15	19	23	8	12
TTCACAGTGGCTAAGTTCTGCTTT	18	13	0	27	87	13	7	18	7	10	28	5	7	9	12	10	10	8	14	36	10	17	30	6	20	62	56	4	9	16
TAGGCAGTGTAGTTAGCTGATTGA	18	78	46	78	39	49	20	22	28	25	22	18	74	73	63	32	45	26	109	30	74	86	41	19	14	40	23	30	36	53
TACCCTGTAGAGCCGAATTTGTG	18	19	17	16	33	17	15	14	27	12	46	26	0	7	26	44	22	64	35	46	32	27	0	6	14	9	17	10	15	30
TGTAAACATCCTCGACTGGAAGCTAT	18	18	6	15	20	13	5	2	8	11	8	5	16	12	12	4	5	12	10	6	6	7	7	9	3	10	9	8	6	6
TACCACAGGGTAGAACCACGGATA	18	15	22	29	32	24	17	17	10	22	35	14	15	22	42	22	12	44	13	13	45	18	12	9	22	11	23	11	9	14
TAGCTTATAAGACTGATGTTGAC	18	39	79	9	54	11	39	34	39	21	36	20	54	39	34	27	44	141	27	42	15	18	27	21	13	5	7	31	49	15
TGAGATGAAGCACTGTAGCG	18	18	18	42	16	34	7	17	8	10	43	5	21	38	32	12	37	22	19	6	26	20	15	24	34	57	25	36	13	12
TGAGGTAGTAGTTTGCGCTGTTA	18	17	21	13	27	5	13	8	13	13	9	5	2	10	7	12	4	30	13	23	19	16	3	11	27	3	4	6	3	9
TGGGATGAAGCACTGTAGCTCTT	18	16	7	13	15	8	2	10	9	2	70	6	1	8	24	11	11	34	9	17	18	26	0	6	10	19	25	6	8	10
TCCCTGAGACCCTAACTTGC	18	17	24	43	2	7	12	62	38	17	26	35	0	30	19	36	12	10	15	10	52	24	1	33	50	7	9	17	15	24
TTCTCACTACTGCACTTGACTAGTCTTA	18	9	13	13	18	10	7	6	10	12	22	5	13	10	23	15	10	5	12	4	19	6	3	6	10	41	16	9	28	36
TGAGGTAGTAGGTCGTATAGTT	18	9	14	14	10	22	11	20	30	9	17	5	5	17	18	16	6	18	5	12	16	14	0	38	46	5	11	12	9	9
TGAGGTGGTAGTTTGTGCTGTTA	18	19	14	13	25	9	11	8	17	14	8	3	1	2	14	13	7	30	8	20	22	27	3	13	28	5	8	12	7	7
TGAGGTGAAGCACTGTAGCTCTT	18	8	10	9	22	12	6	2	17	4	81	8	0	9	16	17	10	35	16	14	9	27	0	7	14	27	16	8	12	8
TGGGATGAAGCACTGTAGCCC	18	5	5	7	17	12	5	3	19	8	128	9	1	4	22	15	3	12	9	18	28	19	1	1	26	9	14	0	4	9
TGAGGTAGTAGATTTTATAGTT	18	49	72	18	26	30	50	32	15	15	38	16	42	42	22	23	35	56	12	21	36	18	36	66	19	18	21	53	24	19
AGCAGCATTGTACAGGGCTATAG	18	37	50	25	42	20	19	32	40	31	57	16	112	39	40	56	23	39	38	23	68	23	22	17	28	8	29	23	31	15
TGTAAACATCCTCGACTGGAAAA	18	61	24	81	61	51	24	46	32	35	137	76	111	191	200	79	35	35	41	43	79	40	10	30	13	147	168	71	45	31
ATCTCGGTGGAACCTCCA	18	45	18	31	20	13	7	14	37	11	13	4	22	20	18	17	38	33	8	42	33	27	41	42	12	15	3	22	7	20
TGTAAACATCCTACACTCTCAGA	18	19	7	33	4	21	8	9	31	4	21	15	23	45	37	19	5	12	12	8	20	25	4	31	17	64	31	28	14	10
TGAGGTAGTAGATTGTGTAGT	18	14	19	8	16	8	12	11	27	11	20	11	5	18	22	22	5	49	13	27	26	18	2	15	15	8	9	6	13	9
ATTCCTGGAAATACTGTTCTA	18	13	7	20	10	14	10	12	15	10	55	11	15	19	4	14	5	18	9	7	10	12	12	25	64	27	15	14	11	7
CTAGACTGAAGCTCCTTGAGTT	18	11	37	7	17	4	11	4	9	8	24	7	8	10	8	13	10	48	8	8	12	15	6	6	10	6	12	1	7	11
ATCACATTGCCAGGGATTTCCAT	18	9	15	14	16	17	14	12	13	14	24	19	6	18	29	27	5	21	10	3	24	10	10	15	22	21	22	16	14	5
TGTAAACATCCTCGACTGTAAGC	18	9	10	29	31	22	5	7	29	22	24	26	17	17	33	41	1	1	24	11	21	19	5	3	17	26	28	4	5	22
TAGGCAGTGTAGTTAGCTGATTGT	18	69	55	61	31	35	24	15	37	22	20	10	60	46	48	30	30	37	73	27	44	77	28	12	17	32	28	21	41	46
CACCCGTAGAGCCGACCTTGCGT	18	6	18	14	10	4	4	23	7	11	8	8	0	3	11	15	3	7	12	6	14	6	0	3	32	2	6	2	10	10
CGAGGTAGTAGGTTGTATAGTT	18	21	28	16	20	21	22	26	19	9	32	13	32	34	19	28	10	29	18	6	32	19	6	52	38	2	10	22	25	19
TGTAAACATCTTCGACTGGAAGCT	18	21	23	11	30	27	11	13	19	14	79	9	41	36	52	27	2	45	8	40	39	23	8	13	8	17	29	11	17	11
TGAGGTAGTAGTTGTGCTGTT	18	17	8	17	20	8	1	18	10	12	8	2	5	12	8	14	15	21	8	11	16	17	11	24	19	10	13	15	6	9
TACCCTGTAGATCAGAATTTGT	18	5	0	13	12	37	2	2	1	1	4	5	3	14	0	2	16	4	1	17	25	31	36	23	5	26	43	25	3	3
TCAGTGCCCTACAGAACTTCGT	18	30	19	9	12	12	15	18	12	13	18	10	29	11	19	33	13	51	8	34	26	14	23	18	10	0	3	4	23	36
TGAGGTAGTGGTTTGTACAGTT	18	28	20	46	35	56	22	31	29	27	40	20	26	59	51	43	24	41	17	34	53	25	10	59	38	25	16	48	28	16
TGAGATGACGCACTGTAGCTCT	18	104	59	2	9	10	34	43	5	6	55	8	114	65	13	7	76	163	1	8	15	13	82	37	11	19	9	57	53	5
GCCCTGTAGAACCGAATTTGTGT	18	12	4	19	17	36	4	13	6	4	7	9	0	14	4	9	23	14	8	42	27	22	5	9	13	21	29	17	6	6
TCAGTGCATTACAGAACTTTGTT	18	11	10	12	12	10	10	7	10	27	15	11	26	6	10	19	8	18	7	12	19	22	11	2	16	1	0	6	16	15
ACCCTGTAGATCCGAATTTCTGC	18	2	1	42	15	49	0	2	3	6	1	8	0	6	5	16	13	6	16	67	38	48	0	10	68	30	53	5	0	9
TTAGGTAGTAGTTTGTGCTGTT	18	43	26	3	12	4	10	20	3	5	0	6	36	19	7	7	15	77	10	7	3	4	45	35	3	4	5	26	8	7
ACCACAGGGTAGAACCACGGACTTT	18	26	26	16	24	9	12	22	15	12	20	13	7	4	15	10	7	25	5	14	24	10	7	6	28	0	7	8	4	2
TAAGCTGTAGAACCGAATTTGT	18	10	9	63	30	31	2	9	5	8	9	5	18	34	21	14	35	19	16	117	20	19	32	25	14	23	17	25	8	23
GAAAATGATGATTGGAGCTCGCATGA	18	36	9	18	18	18	3	11	12	9	21	14	18	13	21	2	17	18	17	5	33	19	16	16	4	18	9	4	7	13
ACCCCGTAGATCCGAATTTGTGT	18	19	2	32	25	42	4	10	5	2	1	5	0	24	4	8	40	11	9	46	19	35	10	27	27	24	49	24	2	8
TCGGATCCGTCTGAGCTTGGCTTT	18	15	7	10	2	34	10	18	25	21	4	11	10	10	17	15	9	6	5	3	24	10	16	6	19	1	9	19	3	11
CTTCTCACTACTGCACTTGACTAGTC	18	11	12	10	23	24	30	14	52	22	36	28	9	21	53	61	11	26	20	5	10	23	3	16	19	36	17	18	26	34
AGTTCTACAGTCCGACGATC	18	7	0	9	26	12	94	96	2	63	214	124	17	2	16	21	12	149	30	5	80	0	3	3	148	8	4	1	136	25
TTCTACAGTCCGACGATC	18	4	3	23	7	12	67	66	3	48	152	67	9	3	11	13	11	199	21	1	60	0	3	0	85	9	6	3	107	21
CTGAGGTAGTAGATTGTATAGTT	17	21	30	18	10	6	38	18	106	28	37	13	21	15	30	31	8	42	19	15	33	9	6	13	27	9	8	13	9	23
ATATGTGTGGATGATATTAAAACTGAGT	17	13	7	8	33	8	4	5	8	18	4	2	22	14	18	21	8	33	8	37	35	11	30	7	16	3	5	3	12	9
TCTTTGGTTATCTAGCTGTCTG	17	11	5	38	44	50	2	2	127	14	38	27	4	5	71	53	3	11	46	25	73	76	3	1	44	8	27	4	2	28
TGTAAACATCCCCGACTGGAGGCT	17	35	46	17	8	8	22	37	114	27	39	19	1	10	27	55	3	20	8	13	58	20	0	17	42	4	1	11	8	15
GCATTGGTGGTTCAGTGGTAGAATTCTCGCT	17	7	11	95	14	24	7	4	8	8	13	18	3	14	31	114	29	3	5	5	20	8	0	29	10	19	26	5	5	10
TGTAAACATCCCCGACTGGCAGC	17	2	5	4	0	11	3	4	53	12	23	11	0	0	5	19	0	0	0	0	68	30	1	4	55	7	5	0	1	4
ACCACAGGGTAGAACCACGGACATT	17	18	10	9	24	3	13	13	19	28	29	13	6	5	12	14	3	33	7	14	60	8	3	2	35	2	0	2	3	17
TCAGTGCGTCACAGAACTTTGT	17	20	46	11	2	11	30	51	63	33	24	30	7	12	33	51	8	14	4	15	70	26	3	14	43	2	1	7	17	38
TAGCTTATCAGTCTGATGTTGA	17	12	41	8	24	8	39	13	32	11	25	17	16	12	21	31	10	60	19	15	45	15	10	10	12	10	13	9	17	17
ATGTGTGATGATGATCAAAGATCTGA	17	15	7	38	19	6	3	9	24	14	19	10	13	44	39	10	9	0	0	23	27	14	27	28	44	3	8	26	10	12
TGAGGTAGTAGTTTGTGCTGTTAGA	17	17	17	10	33	6	3	9	20	9	10	2	14	5	18	2	6	9	14	38	14	8	8	5	20	3	3	5	9	3
TAGCTTATTAGACTGATGTTGACT	17	10	27	8	20	8	16	6	30	18	13	15	11	5	13	18	14	41	18	12	18	20	4	6	9	6	9	2	12	16
TGAGGTAGTAGATTGTATACTC	17	3	2	20	11	16	0	4	33	14	34	15	4	3	43	46	1	5	13	36	40	32	0	2	41	18	11	2	4	23
TGAGATGAAGTACTGTAGCTCC	17	15	11	12	15	9	5	7	13	2	128	12	0	21	14	18	17	25	26	18	17	19	0	5	28	11	20	7	11	8
TTCAAGTAATTCAGGATAGGTA	17	15	21	32	11	36	15	22	15	33	21	26	20	66	31	50	18	32	15	14	19	16	12	32	34	65	46	45	11	44
TAACCTGTAGAACCGAATTTGTG	17	8	8	12	20	11	9	3	11	21	21	10	10	5	25	26	6	25	24	35	17	18	13	4	17	15	8	4	7	25
ACCCTGTAGAACCGAATTTGTGTA	17	9	10	19	18	11	2	5	6	6	18	7	18	9	7	14	14	20	2	64	21	11	31	6	4	26	12	11	2	3
TGTAAACATCCCCGACTGGC	17	6	1	40	23	7	0	4	28	5	5	9	2	3	15	21	4	9	19	22	29	25	1	2	19	33	22	0	2	12
TAATACTGCCGTGTAATGATGGA	17	11	3	9	9	17	8	10	16	8	21	8	5	3	11	12	2	6	7	8	44	25	0	2	16	6	10	0	4	4
TGATGTAGTAGATTGTATAGTT	17	11	3	47	50	7	5	9	41	56	14	5	17	8	52	62	3	6	28	57	18	9	19	10	39	12	14	18	6	44
TAGCTTATCAGACTGATGCCGAC	17	1	7	7	25	7	6	0	33	4	37	16	0	1	20	23	2	11	15	12	18	17	0	0	8	8	11	0	3	29
TTAGGTAGTAGATTGTATAGTT	17	101	87	9	14	12	105	94	11	20	7	12	104	86	12	42	61	146	11	19	19	8	75	98	18	7	11	82	84	36
TCAGTGCATCACCGAACTTTGTT	17	14	11	6	2	5	11	32	9	7	14	9	48	12	8	10	3	10	1	3	23	24	6	13	13	2	2	7	16	7
AACCCGTAGATCCGATTTTGT	17	25	0	40	7	46	8	21	8	22	3	20	17	58	18	26	17	2	2	8	56	26	24	35	52	29	47	61	13	25
TGAGGTACTAGTTTGTGCTGTTA	17	38	26	10	19	4	21	32	6	7	3	1	28	21	5	8	29	93	3	24	19	12	52	43	17	3	4	25	19	7
TAATACTGTCGGGTAATGATGGA	17	21	17	12	25	14	15	12	22	18	17	7	28	17	16	16	9	12	13	18	55	20	8	21	11	17	16	13	6	12
TGAGGTAGTAGATTGTATAGG	17	20	17	51	20	32	18	18	28	8	22	11	9	39	28	41	47	41	33	23	31	27	0	52	24	35	12	39	29	28
CTGTACAGGCCACTGCCTTGCT	17	16	25	11	80	16	4	5	10	9	8	4	11	8	27	3	8	119	35	32	12	16	15	4	2	90	54	7	4	5
TAGCTTATCGGACTGATGTTGAA	17	13	23	16	34	15	12	15	24	9	32	14	13	19	40	27	9	65	18	28	34	39	8	10	14	24	33	10	8	19
AGTGCACTACAGAACTTTGA	17	10	3	8	13	7	2	2	6	2	5	7	19	18	7	7	11	10	20	22	9	12	13	10	7	14	11	7	0	6
TAATGCTGCCTGGTAATGATGACT	17	2	19	11	31	7	7	8	9	5	18	4	18	13	8	11	5	10	0	13	17	12	14	20	13	1	6	8	3	4
TGAGGTAGTAGTTTATACAGTT	17	51	37	34	29	20	44	51	19	16	23	11	51	94	28	36	49	46	6	20	27	16	35	92	23	14	8	82	40	17
TGAGGTAGTAGGTTGTAAAGTT	17	27	18	14	3	11	10	25	0	11	11	8	32	33	6	14	12	21	1	4	9	8	13	63	9	6	5	20	16	2
TACCCTGTAGAACCGAATTTGTAC	17	11	4	18	10	36	5	11	10	3	9	17	2	23	4	16	22	19	10	70	23	16	2	8	17	10	9	14	8	5
TGAGGTACTAGTTTGTACACTT	17	39	15	41	26	14	11	25	6	16	4	11	16	35	14	12	15	14	8	8	20	10	24	44	14	4	5	31	11	14
AACCCGTAGATCCGATCTTGTGAAA	17	16	0	61	14	56	5	9	1	5	10	4	7	57	6	15	18	16	7	11	26	18	20	43	21	33	32	50	7	1
TGAGGTAGTAGTTGTACAGTT	17	11	0	16	20	9	9	10	14	20	9	15	9	10	15	12	4	1	13	9	11	6	8	16	19	8	8	23	5	18
TCAGTGCACTACAGAACTTCG	17	10	2	17	30	20	2	2	8	19	9	11	10	6	15	29	4	5	17	32	14	16	3	2	5	13	24	1	2	21
GAGTTCTACAGTCCGACGATC	17	18	0	16	20	15	90	92	0	91	254	91	15	5	21	8	3	247	34	5	74	2	4	1	164	6	6	0	151	30
CAGGTGTGTGGAAAACAAAGGACTGAGCA	17	14	18	13	42	6	3	5	21	2	9	1	17	9	15	26	2	24	16	16	13	14	13	8	10	5	12	5	7	0
GCATTGTGGTTCAGTGGTAGAATTCT	17	9	2	8	8	5	3	1	7	8	61	5	67	20	93	39	4	20	2	12	2	4	4	5	6	4	10	1	2	1
ACCCTGTAGATCCGAATTTGTTT	17	8	1	32	14	25	2	4	0	0	1	4	12	22	6	5	46	3	5	35	15	23	79	27	20	14	37	35	4	3
ACACTGTAGATCCGAATTTGTGT	17	5	0	15	7	16	0	5	2	4	1	3	3	6	1	3	18	7	6	35	17	25	34	13	12	24	27	15	4	1
TATGGCACTGGTAGAATTCACTGC	16	24	79	31	13	20	38	53	139	50	70	25	9	15	23	78	15	39	30	18	111	40	1	22	47	2	5	5	11	29
TTTGGCAATGGTAGAACTCCCA	16	5	9	65	78	53	5	3	242	56	123	25	27	5	178	114	2	13	73	53	117	45	0	3	59	41	20	2	8	43
TTTGTTCGTTCGGCTCGCGTGAAT	16	68	45	42	47	34	49	54	164	37	66	16	74	27	65	64	11	56	24	28	123	45	3	40	127	31	19	24	19	31
TATTGCACTCGTCCCGGCCTCCTT	16	24	108	11	37	13	11	23	61	20	27	19	2	9	7	40	5	80	36	18	28	27	9	10	18	14	18	12	23	11
ACAGATGATGAACTTATTGACGG	16	32	46	18	31	19	33	43	38	31	24	19	53	21	36	43	23	61	13	35	65	34	30	16	19	11	11	11	17	28
TGAAATGTTTAGGACCACTAGTT	16	20	15	151	272	11	12	14	42	19	19	12	53	30	45	194	76	0	3	7	29	22	10	15	14	4	28	23	3	22
TATTGCACTCGTCCCGGCCTCCA	16	27	54	11	47	24	13	26	70	15	21	11	20	12	17	62	8	52	75	30	27	24	5	5	24	31	14	22	34	23
TTGAACTGTTAAGAACCACTGGT	16	18	38	25	56	20	4	14	44	13	35	14	37	15	33	48	24	90	24	59	25	30	11	7	8	16	13	7	13	17
CCCCCCACTGCTAAATTTGACTGGCTTTTT	16	3	18	16	21	6	4	11	28	12	24	3	3	1	9	19	6	16	33	20	16	13	9	7	5	17	15	5	14	8
TAGCTTATCAGACAGATGTTGAC	16	15	16	8	17	10	8	7	12	8	33	9	10	11	17	9	9	28	11	11	22	7	8	7	6	8	10	5	14	5
TGTAAACATCCCCGACTGTAAGCT	16	11	6	16	13	5	4	6	74	26	38	8	2	1	18	27	2	13	6	16	57	20	4	4	33	1	5	1	2	11
TACCGGGTGCTGTAGGCT	16	27	73	19	9	13	12	25	77	11	12	12	13	4	14	30	22	20	4	22	46	28	26	8	20	32	20	13	14	24
GCTTATCAGACTGATGTTGACA	16	17	28	11	20	4	17	7	15	7	27	13	10	12	14	33	8	27	8	12	19	12	6	7	5	3	3	7	11	11
TAGATTATCAGACTGATGTTGACT	16	12	37	1	13	3	21	7	14	12	21	7	9	5	2	11	7	60	5	14	11	14	5	5	4	4	11	3	11	4
TACCCCGTAGAACCGAATTTGTG	16	14	16	10	25	13	15	16	18	30	44	15	8	17	26	25	22	60	28	46	26	23	4	6	22	17	13	10	17	33
TAGCTTACCAGACTGATGTCGACT	16	10	31	2	18	4	12	11	9	8	10	9	13	4	3	12	7	37	16	4	14	12	8	4	2	4	4	3	11	10
CAGCTTACCAGACTGATGTTGA	16	46	92	4	5	10	68	32	9	7	29	18	68	28	11	13	38	248	13	2	21	19	29	25	2	18	9	30	63	11
TGAGGTAGTAGATTGTATT	16	17	4	14	7	17	12	11	15	7	12	8	21	20	14	15	9	30	8	10	14	19	24	14	14	5	19	10	5	18
TGGAAGACTAGTGATTTTGTTGCT	16	8	16	16	29	14	4	9	6	15	7	6	1	12	9	16	7	28	18	19	8	7	1	9	7	34	20	17	6	40
TCAGCGCACTACAGAACTTTGC	16	4	18	4	17	5	12	14	29	12	26	26	0	8	11	43	6	45	10	26	26	21	0	10	15	0	9	4	11	17
TCGTACCGTGAGTAATAATGT	16	32	22	58	20	27	12	15	22	17	25	17	27	38	50	23	25	12	35	13	41	18	9	23	18	48	30	34	7	25
AACATTGATGTCATCTTAACTACTGAGA	16	23	9	19	13	40	15	12	15	13	41	16	14	25	17	17	28	18	13	18	36	32	22	17	12	41	51	20	11	7
TCCTTGCATCACAGAACTTTGT	16	5	4	4	4	9	8	7	45	30	26	12	23	6	22	33	2	4	2	10	31	18	3	1	25	0	1	1	5	23
TATTGCACTCGTCCCGGCCTCCATT	16	28	38	3	42	9	6	13	38	10	18	2	15	5	1	19	11	45	41	17	26	16	5	9	26	11	10	7	10	21
TCGAGGAGCTCACAGTCTACT	16	4	8	19	23	9	4	9	21	25	8	10	4	9	19	31	4	15	17	22	17	22	5	7	20	6	8	3	6	33
TATGTAATATGGTCCACGTCC	16	19	34	19	21	34	20	30	36	21	39	17	0	15	10	23	5	32	46	9	35	12	0	17	24	54	26	17	18	39
TGAGATGAAGCACTGTAGCTCGTC	16	13	8	10	18	7	9	9	14	3	52	16	0	19	16	21	6	13	23	14	13	15	1	2	11	20	12	5	10	10
ACCCTGTAGAACCGAATTTGCG	16	5	5	7	18	12	8	5	9	5	14	7	21	9	18	10	13	17	31	23	10	11	16	5	5	18	12	5	6	10
TAGCAGCACAGAAATATTGAC	16	4	18	5	11	19	9	9	3	8	7	11	0	9	8	18	6	2	17	0	6	8	0	8	4	55	32	4	12	14
TGTGAACATCCTCGACTGGAAGCT	16	16	12	12	30	20	12	12	17	8	48	3	5	26	31	19	5	18	12	17	28	14	2	7	13	8	20	12	12	5
AAAGGTGATGTCATCTTAACTACTGAGA	16	16	12	21	28	29	10	10	26	12	23	8	2	22	16	26	20	9	15	27	27	14	0	13	19	23	32	15	12	16
CACCCTGTAGATCCGAATTTGC	16	10	8	26	15	51	4	6	7	3	3	8	2	31	4	15	40	14	17	56	40	22	8	44	28	33	29	23	11	9
TGCCCTGTAGATCCGAATTTGC	16	16	7	27	22	51	4	17	9	7	7	5	0	34	11	26	40	20	19	63	42	36	0	53	28	33	47	31	2	10
AAAAGTGATGTCATCTTAACTACTGAGG	16	15	14	42	45	42	21	11	32	19	25	6	1	38	26	46	39	13	36	28	28	25	2	25	32	44	35	39	7	24
ACCCTGTAGAGCCGAATTTGTG	16	13	12	8	12	9	7	6	10	12	17	6	2	7	17	10	10	22	13	26	9	13	0	8	10	8	7	5	3	11
TGAGGGAGTAGTTTGTACAGTT	16	40	10	50	46	29	28	24	25	38	13	13	50	66	48	32	23	9	18	20	25	7	24	43	59	6	14	42	22	31
TTTAAACATCCTCGACTGGAAGC	16	16	18	19	22	18	12	2	31	13	22	11	9	23	27	30	3	7	9	11	22	6	5	11	15	13	17	10	6	12
ACACTGTAGAACCGAATTTGTGT	16	9	1	14	17	30	0	4	2	4	2	4	4	12	3	9	11	6	5	46	24	15	21	7	12	21	11	8	2	6
TTAGTGCATCACAGAACTTTGT	16	17	39	6	2	4	18	28	37	33	24	11	49	16	19	42	8	12	4	10	39	16	7	13	17	2	4	16	34	15
TACCCTGTAGATCCGAATTTGCGT	16	14	2	20	14	31	1	6	0	3	0	1	9	22	5	5	68	30	6	62	25	21	76	39	19	10	20	28	6	1
TCAGATGAAGCACTGTAGCTC	16	112	29	7	10	8	36	29	3	7	60	7	49	33	18	6	69	184	10	13	13	11	32	14	11	11	10	29	37	5
AACTCGTAGATCCGATCTTGT	16	19	3	46	12	77	2	13	9	12	8	11	7	62	7	18	19	6	5	11	58	27	21	49	53	33	40	62	10	8
CACCCTGTAGATCCGAATTTGTGT	16	9	3	31	18	26	0	4	3	5	6	4	1	14	4	6	30	19	8	37	23	29	23	30	21	15	20	14	6	7
TGCGGTAGTAGTTTGTGCTGTT	16	12	2	16	43	4	3	1	10	8	4	2	5	2	12	6	7	7	14	29	7	10	5	10	21	5	4	3	0	9
CACCCGTAGAACCGACCTTGCAT	16	5	6	28	10	13	2	13	7	5	5	5	8	7	6	10	14	4	5	10	19	16	17	18	13	11	13	10	4	8
TCTAAGATGAGTGGTGGAAATCTGATC	16	27	11	9	20	12	6	5	20	6	8	5	8	21	29	16	11	46	29	26	12	11	15	14	9	35	10	14	12	14
TGTAAACATCCTTGACTGGAAGAA	16	24	6	24	26	12	11	13	29	14	31	18	37	26	31	33	10	13	4	4	26	9	3	7	7	21	37	15	15	17
AACCCGTAGATCCGATCTTGTT	16	21	10	39	13	91	4	11	23	13	14	9	12	62	7	18	51	8	6	5	46	37	40	50	29	76	63	60	12	22
TATGTGGGACGGTAAACCGCTTT	16	18	0	7	20	22	9	16	7	8	7	12	10	15	13	9	5	13	11	10	24	13	11	9	9	24	15	18	6	10
TGAGGTAGTAGTTTGTACAGGT	16	16	8	71	30	53	17	16	3	17	5	4	12	38	24	21	35	14	13	26	9	20	7	59	27	16	16	83	24	15
TTGGTGGTTCAGTGGTAGAATTCTCGCC	16	15	6	9	10	7	4	2	2	7	19	4	22	15	10	30	3	2	3	8	3	4	1	8	2	25	26	7	4	2
TAACACTGTCTGGTAAAGATGA	16	14	2	52	30	37	2	8	1	5	4	2	5	34	12	8	30	23	16	22	18	10	3	14	11	51	23	42	8	2
TAATACTGCCTGGTAATGATGAGT	16	13	8	26	23	14	10	6	28	18	7	9	32	18	17	20	5	39	11	7	18	6	8	19	9	7	2	12	2	7
TTCACAGTGGCTAAGTTCTGTTT	16	12	10	13	9	11	6	16	9	2	8	3	9	8	2	0	9	17	8	15	23	16	8	14	11	4	10	8	2	5
AAGGAGCTCACAGTCTATTGAAT	16	11	18	4	10	5	8	2	12	6	9	9	23	14	11	18	10	40	5	9	26	16	17	5	7	0	3	8	6	7
TACCCTGTAGATCCGAATTTAT	16	11	6	33	22	50	8	9	2	4	2	1	4	22	10	11	48	13	34	38	31	18	33	25	18	34	44	29	2	11
TGAGACCTCTGGGTTCTGAGCTTT	16	10	12	13	17	27	5	9	12	22	8	8	5	6	10	7	15	18	8	9	23	12	20	18	11	0	9	2	8	13
CCCCATGATGTCCAGCACTGGGCTCTGATC	16	8	13	13	14	17	4	9	9	13	5	3	5	10	11	18	6	14	2	7	8	11	2	5	8	1	10	9	8	9
TACCCTGTAAAACCGAATTTGT	16	7	1	17	8	23	2	5	2	4	7	4	9	11	5	17	22	24	3	53	6	16	25	13	14	15	21	10	4	10
ATCAAATGATGAAATAACCCAAAAAAGC	15	5	29	3	16	6	4	10	27	10	3	8	10	4	12	33	2	29	28	4	3	5	0	1	24	6	16	2	8	16
AGTTAAAAAGCTCGTAGTTGGATC	15	58	109	66	69	7	2	56	204	40	29	8	14	4	38	17	34	33	20	81	97	55	12	17	17	96	16	4	7	42
GATAACTGTGGTAATTCTAGAGC	15	32	129	24	30	3	11	22	85	31	17	1	29	2	27	12	18	22	4	43	63	22	21	9	18	8	5	1	13	41
GCGCTGAGAAGACGGTCGAACTTGAC	15	41	126	95	87	10	9	81	105	17	9	17	58	9	44	56	88	0	29	221	102	67	62	14	93	150	17	5	8	67
ATAACTGTGGTAATTCTAGAGC	15	29	101	19	35	1	17	25	96	31	11	2	24	0	21	8	17	37	18	43	67	19	17	8	14	12	5	3	8	36
AATTCTTGAAGAAAAGTCTGTGTATCTGATC	15	5	9	21	23	1	2	9	49	11	11	6	4	11	21	16	1	46	2	16	14	5	8	9	31	6	5	5	0	6
TCTTTGGTTATCTAGCTGTCTGA	15	10	18	47	135	74	3	6	258	21	53	31	4	0	119	69	11	16	211	58	85	103	11	0	59	50	101	2	9	39
TATTGCACTCGTCCCGGCCTCCTTT	15	12	19	7	11	5	11	13	11	12	13	4	2	6	3	12	4	29	20	4	8	12	0	2	15	2	5	4	10	10
TTAGTACTTGGATGGGAGACCGCC	15	2	105	1	19	1	16	2	86	19	16	6	6	1	23	65	3	20	11	4	2	0	1	0	34	5	5	0	11	82
TAGCTTATCAGACCGATGTTGACC	15	7	41	7	14	3	8	11	28	12	24	16	3	5	6	22	3	57	20	10	9	6	0	1	6	2	7	1	9	17
TAGCTTATCAGACTGATGTTGCCA	15	35	145	4	14	8	37	21	23	10	26	19	54	30	12	7	20	110	14	8	28	13	22	10	7	10	9	5	37	10
CACAGATGATGAACTTATTGACGGG	15	6	23	7	12	3	7	4	12	6	11	5	7	2	6	4	3	25	2	17	11	6	10	2	3	3	1	1	2	7
GGAAAATGATGATTGGAGCTCGCATGATT	15	30	20	26	12	22	12	7	33	12	11	7	8	10	13	3	10	10	16	21	27	16	15	18	13	11	5	4	7	7
TACCACAGGGTAGAACCACGGACAT	15	15	30	11	21	5	18	18	43	16	26	14	24	5	14	23	3	26	10	34	59	20	6	4	35	0	1	6	6	5
ACCACAGGGTAGAACCACGGAGA	15	36	18	23	44	18	28	33	17	28	82	36	31	28	46	46	11	57	16	28	83	34	26	29	69	12	11	21	10	15
TTATCAGAATCTCCAGGGGTACA	15	13	25	13	27	15	5	16	24	10	7	9	4	11	10	22	16	23	11	7	16	22	10	5	15	44	26	11	8	4
TAGCATATCAGACTGATGTTGA	15	18	45	12	32	7	40	14	31	18	32	13	16	13	27	44	15	100	27	25	25	26	9	10	13	14	15	6	12	20
CTGAGATGAAGCACTGTAGCC	15	21	6	20	16	24	8	11	14	5	74	14	0	31	13	24	26	36	5	19	41	29	0	15	72	15	12	11	7	8
TAGCGTATCAGACTGATGTTGACT	15	3	25	6	16	4	16	4	24	9	15	13	4	2	9	13	3	20	12	4	14	16	5	1	6	2	3	2	1	5
ATGTCCGCGGGTTCCCTATCCC	15	3	7	3	13	3	3	3	5	6	16	1	1	4	2	10	3	16	15	3	7	4	7	1	7	10	10	9	3	7
TACCACAGGGTAGAACCACGGACTT	15	12	22	11	24	4	3	7	6	14	12	3	7	3	12	8	3	37	4	14	30	13	6	5	20	1	4	4	3	7
TATCTTATCAGACTGATGTTGACT	15	43	158	5	23	9	81	40	11	13	18	11	73	13	8	14	42	204	16	4	17	13	33	16	3	1	7	15	57	9
TCAGTGCGCTACAGAACTTTGC	15	15	35	11	22	11	17	24	30	13	23	21	0	11	20	65	9	53	15	40	45	23	0	12	17	1	8	3	14	29
TAGCTTATCAGTCTGATGTTGAC	15	25	28	10	29	12	11	12	31	17	35	16	12	11	24	25	11	42	20	23	34	17	13	10	13	12	22	8	16	19
TGAGATGCAGCACTGTAGCCCT	15	25	34	12	29	12	39	7	23	6	768	34	227	67	168	37	178	306	104	118	334	93	323	39	256	122	108	90	63	48
TAGCTTATCAGACTTATGTTGAC	15	95	183	19	40	7	81	44	22	23	36	17	94	68	36	15	70	257	8	24	27	27	54	54	16	17	27	69	117	22
TGTAAACATCCCCGACTGGAAC	15	58	29	50	20	42	30	58	93	22	63	39	6	86	57	122	31	23	20	23	97	51	2	47	90	35	29	39	21	32
TCAGTGCACTGCAGAACTTTGC	15	20	25	18	15	12	19	22	40	15	24	31	0	8	18	46	7	51	16	32	24	29	0	12	17	4	11	7	15	35
TAGCTTATCAGACTGATGTTT	15	10	30	14	17	7	22	9	20	10	20	14	10	18	19	30	16	74	19	14	28	11	11	6	17	21	11	16	14	18
TAATACTCCCGGGTAATGATGGA	15	81	73	5	7	19	42	59	19	10	18	10	43	42	4	11	26	112	6	4	32	15	30	48	11	6	9	25	33	5
TTCGCAGTGGCTAAGTTCTGC	15	38	36	33	46	19	21	34	27	15	33	10	5	11	17	22	22	63	23	24	61	13	10	18	68	103	36	19	28	22
ACCACAGGGTAGAACCACGGAAG	15	24	9	33	37	16	9	21	4	20	18	11	26	25	28	15	10	33	13	36	42	18	17	22	39	8	11	12	4	15
GTGAAATGTTTAGGACCACC	15	8	8	29	24	9	5	7	9	5	11	9	1	27	16	35	13	5	6	4	8	16	0	4	6	17	6	4	4	4
AACTGTGTGCTGATTGTCATGTTCTGATT	15	15	11	7	19	6	6	7	16	17	7	6	28	6	6	13	6	10	10	8	29	20	22	3	9	3	3	5	1	17
TACAGTACTGTGATAACTGATC	15	13	13	9	21	11	7	5	27	10	42	12	5	17	32	35	8	29	13	11	38	23	3	6	9	34	20	4	6	12
TGAGGTAGTAGCTTGTATAGTT	15	35	35	119	113	18	37	32	125	130	15	6	33	37	136	151	22	57	84	129	16	23	23	29	144	10	12	29	24	115
AAAAGTGATGTCACCTTAACTACTGAGA	15	15	11	14	18	23	13	8	19	10	17	5	0	26	23	31	16	9	5	16	23	13	0	17	19	16	13	17	6	10
TGAGGTGAAGCACTGTAGCCC	15	6	2	13	15	14	2	1	9	9	126	10	0	3	23	17	2	21	13	21	33	27	1	1	39	12	10	1	1	12
GCATTGGTGGTTCAGTGGTAGAATTCC	15	18	15	4	17	6	8	5	17	4	137	13	7	65	130	91	0	76	8	31	19	7	1	9	13	20	14	1	4	2
TAGCTCATCAGACTGATGTTGAA	15	12	15	11	25	7	12	8	11	3	31	9	5	15	11	8	13	45	6	21	16	16	3	6	7	18	20	6	14	9
TACCCTGTGGAACCGAATTTGTG	15	8	15	14	13	11	8	4	8	7	27	11	2	3	14	17	11	35	18	19	14	11	2	1	7	9	8	4	7	9
TCAGTGCACTACAGAACTTTAT	15	13	10	7	30	10	14	7	13	22	21	8	24	9	24	19	8	31	11	27	14	34	10	12	6	2	3	3	16	19
ACCCTGTAGAACCGAATTTGTAC	15	7	14	35	22	61	6	24	11	5	10	37	0	29	12	43	45	28	19	84	42	28	0	32	61	42	28	7	13	20
CACCCGTCGAACCGACCTTGCGT	15	26	25	14	3	2	11	47	5	9	5	6	21	13	3	7	14	18	8	2	17	5	13	4	17	2	2	11	17	3
TGAGATGAAGTACTGTAGCT	15	22	14	11	16	7	4	3	11	3	74	5	15	36	25	8	19	19	7	9	15	16	16	9	18	16	17	10	9	4
TGTAAACATCCTCAACTGGAAGCT	15	6	9	14	20	18	10	3	20	9	19	4	18	7	29	14	4	3	6	8	21	8	5	8	8	5	10	6	3	4
TACAGTACTGTGATAACTGC	15	2	0	25	30	3	0	0	9	14	17	10	0	2	20	28	0	0	19	15	25	23	0	0	10	24	14	0	0	35
TGAGGTCGTAGTTTGTACAGTT	15	58	42	167	121	28	32	70	63	106	24	14	75	103	122	118	35	67	46	91	38	21	44	103	147	22	15	91	50	89
TTCAAGTAATCCAGGATGGGCT	15	7	3	2	8	15	8	12	9	13	20	11	0	24	9	27	2	16	6	6	10	18	1	6	11	14	27	8	7	11
TACCCTGTAGATCCGAATTTGTGTC	15	6	11	16	18	11	0	9	1	4	2	1	0	2	7	11	40	37	22	104	13	28	1	2	49	1	4	2	5	3
TACCCTGTAGATCCGAATTTGTTA	15	6	1	30	20	33	4	3	3	5	1	2	5	17	5	9	36	0	9	36	18	13	38	15	8	13	31	21	3	5
TGCCCTGTAGATCCGAATTTGTGT	15	5	4	26	16	25	1	1	7	0	1	5	2	12	2	9	33	15	6	59	18	31	14	30	18	17	24	21	6	5
TACCCTGTAGATCCGGATTTGT	15	5	4	32	19	48	2	8	5	2	3	2	5	31	4	8	36	20	7	44	42	27	27	34	20	30	64	20	4	7
TGTAAACATCCTCGACTGGACGCT	15	3	5	23	43	23	8	3	39	15	32	10	14	10	39	33	1	4	12	15	21	12	1	7	15	7	21	5	2	17
ACCCTGTAGAACCGAATTTCTGC	15	2	0	42	31	47	0	0	10	13	9	12	0	5	17	25	4	4	17	113	51	28	0	5	38	32	18	5	2	21
TATTGCACTCGTCCCGGCCTCA	15	35	39	23	35	17	6	10	21	14	16	6	29	29	21	26	8	59	47	19	29	31	5	9	18	42	20	14	16	13
CTCGTACCGTGAGTAATAATGA	15	22	23	6	9	6	3	5	10	7	17	13	14	14	15	3	16	1	11	5	8	16	8	7	9	19	17	4	4	6
TGTACACATCCTCGACTGGAAGCT	15	19	11	26	38	17	18	4	42	22	34	14	27	23	43	33	4	12	21	22	28	9	2	8	14	6	14	6	2	18
TGAGACCTCTGGGTTCTGAGCA	15	16	25	14	24	20	12	9	15	7	18	9	13	11	17	10	19	18	15	11	22	10	12	21	10	13	11	9	18	9
TACCCTGTATAACCGAATTTGT	15	13	12	20	7	18	4	6	4	4	7	4	18	12	7	10	25	22	12	27	21	14	44	19	7	14	24	26	4	7
TGAGGTAGTAGTTTGTTCTGTTA	15	11	13	4	13	11	7	9	2	1	10	5	9	9	3	1	6	25	1	6	19	11	17	9	3	4	8	5	6	1
TACCCCGTAGATCCGAATTTGTGT	15	10	1	17	14	28	3	7	5	7	1	3	3	8	8	3	24	16	6	54	22	19	13	14	20	11	24	15	3	5
TGAGGTAGTAGTTTGTCCTGTT	15	9	9	19	18	7	6	7	6	9	7	4	7	12	14	7	11	10	5	21	15	32	15	13	9	7	10	11	12	10
AGACCCGTAGATCCGATCTTGT	15	37	0	70	15	92	5	23	1	14	9	9	22	99	10	16	48	0	6	20	38	50	59	72	80	26	36	76	7	18
AGCTCGGTCTGAGGCCCCTCAGA	15	36	2	21	36	20	4	12	24	8	14	9	10	31	33	6	11	21	9	15	21	31	13	29	31	21	30	16	7	14
ACCCCTGGCCTGGGAAC	15	21	7	15	9	12	9	14	15	12	6	8	3	12	12	15	15	17	5	13	20	8	7	12	23	8	10	8	11	4
TGTAAACATCCTCGACTGGAG	15	20	6	20	30	8	8	14	9	7	11	3	9	23	16	8	20	8	36	15	10	11	3	4	6	37	16	20	5	9
CCTGGGAATACCGGGTGCTGTAGGCTTT	15	14	4	21	5	28	7	7	20	13	15	11	10	22	23	43	15	5	9	15	18	12	6	30	7	58	37	24	10	44
TCGTACCGTGAGTAATAATGAAA	15	12	0	16	11	9	5	0	1	3	18	13	29	16	25	10	15	8	13	11	5	15	8	9	4	31	20	5	4	8
TGAGATGAAGCACTGTAGCTTA	15	12	0	23	10	23	5	1	1	0	21	2	2	20	10	3	17	23	4	10	8	15	0	3	4	30	9	13	0	5
AGAGGTAGTAGGTTGCATAGTTA	15	11	0	21	13	10	2	11	13	7	6	8	14	10	5	7	6	7	5	12	11	8	11	24	7	10	9	11	6	8
CTTCTCACTACTGCACTTGACTAGTCTA	15	10	17	20	3	23	34	7	26	28	33	14	29	16	49	33	14	22	7	7	18	6	11	10	48	28	9	20	37	13
TGGAGAGAAAGGCAGTTCCTGAGA	15	10	3	14	24	8	6	6	7	10	11	1	17	6	10	9	12	22	2	2	12	17	1	7	7	9	5	4	7	7
GTCCAGTTTTCCCAGGAATCCCTA	15	8	13	13	17	5	3	2	0	4	64	2	5	5	12	0	2	11	4	6	4	5	16	4	9	21	17	7	3	4
TGGAAGACTAGTGATTTTGTTGTTAA	15	8	6	15	27	12	4	6	10	9	15	3	5	12	13	16	7	21	15	18	11	11	11	5	1	34	17	10	8	19
AACCCGTAGATCCGAACTTGTGTA	15	7	5	21	6	20	7	5	4	10	11	18	32	20	13	25	11	6	7	21	32	25	32	18	23	13	19	24	0	14
ATACCCTGTAGATCCGAATTTGTT	15	4	12	10	7	11	7	7	1	4	2	3	5	2	2	0	24	0	5	22	9	14	26	12	16	7	7	13	4	2
CAACGGAATCCCAAAAGCAGCTTT	15	2	6	48	4	18	6	3	14	9	1	11	7	38	16	21	10	0	9	10	19	7	9	16	19	27	22	11	4	7
GCATTGGTGGTTCAGTGG	14	5	84	4	17	5	11	2	34	7	7	19	108	7	7	77	4	53	48	3	5	5	4	2	41	8	7	1	28	18
GCTGAGAAGACGGTCGAACTTGACTAT	14	43	366	9	54	0	4	52	523	42	28	10	51	1	12	35	8	34	40	69	64	28	27	3	9	25	5	2	19	35
TAACTTATCAGACTGATGTTGACA	14	18	62	15	34	5	10	14	61	17	38	24	13	5	25	38	6	57	13	20	31	23	4	3	12	1	7	7	20	23
TTTGGCAATGGTAGAACTCACAA	14	62	84	63	36	54	49	35	129	53	146	26	293	90	140	93	34	65	54	44	169	63	19	39	71	52	27	47	31	57
TAGCTTATCAGGCTGATGTTGACC	14	12	84	6	32	13	18	21	44	22	43	25	0	5	17	38	10	86	32	30	28	14	1	5	13	4	11	2	10	25
TTTCAGTCGGATGTTTGCAGT	14	12	32	7	13	7	18	17	37	30	52	17	83	21	63	39	2	112	14	27	31	9	16	9	24	9	8	8	18	19
TAGCTTATCAGACTGATATTGACA	14	14	76	11	13	11	18	6	31	12	41	18	22	8	12	18	2	48	10	13	23	16	10	7	4	1	5	6	7	8
TGAGGTAGTAGATTGTATAGCG	14	12	37	10	24	9	31	25	25	12	18	10	54	5	11	32	5	0	76	26	4	6	19	2	15	12	12	5	15	75
TAGCTTATCAGACCGATGTTG	14	10	55	11	21	6	33	19	35	14	40	22	3	13	7	41	11	81	12	10	37	16	1	5	14	10	17	5	26	23
GCATTGGCGGTTCAGTGGTAGAATTCCCGCC	14	16	65	9	5	9	18	12	3	6	22	53	131	27	9	44	15	23	1	1	21	1	5	27	1	5	10	7	30	4
TCAGTGCATCACAGAACTTTAC	14	12	41	6	4	6	15	54	76	21	31	37	0	9	19	75	1	3	15	14	48	27	0	12	64	0	1	4	25	21
GCCGTGGTGGTTCAGTGGTAGAATTCTCGCC	14	11	18	9	8	3	6	5	7	10	9	29	36	7	13	45	7	9	1	4	12	1	0	9	7	4	8	7	10	6
ATCGATGTGGTGATGTGGCGCT	14	14	33	13	14	20	20	9	53	19	28	8	10	13	16	15	8	6	3	3	16	19	14	18	31	9	5	13	16	6
AGCCTATGATGAATTGCTTTGACTTCTGACA	14	5	10	10	11	9	6	11	29	20	17	7	21	4	21	35	3	16	8	15	34	19	21	8	16	2	5	12	12	21
AACATTCATTGTTGTCGGTGGGA	14	14	9	16	18	15	4	9	21	8	10	5	5	17	15	13	9	11	8	16	18	14	11	10	13	5	11	7	6	5
CCAGTGCACTACAGAACTTTGC	14	24	37	13	39	19	25	26	46	18	40	37	3	16	28	86	6	80	21	39	33	38	0	24	38	2	9	7	20	47
TGTAAACATCCTACACTCAGCA	14	9	16	13	6	8	4	13	23	11	13	10	14	22	18	16	17	13	22	6	15	10	3	9	8	63	25	9	9	9
TCAGTGCATCACCGAACTTTGC	14	14	15	4	1	5	7	29	10	3	15	15	5	8	4	6	2	7	1	3	39	11	0	8	6	0	1	5	12	6
TGAAATGTTTAGGACCACTCGT	14	4	2	116	171	4	5	4	17	6	4	1	6	10	25	74	32	1	3	5	15	5	7	2	12	3	10	5	1	8
TGAGGTAGTAGATTGTAC	14	37	40	31	12	14	9	28	14	17	40	10	0	40	31	43	22	49	17	40	36	36	0	31	33	18	20	17	13	36
AGAGGTGTAGAATAAGTGGGAGGCCC	14	8	4	8	19	8	17	3	38	11	28	22	11	18	412	142	5	16	14	23	6	7	3	2	6	22	1	3	3	5
TAGCTTAACAGACTGATGTTGA	14	14	29	7	31	7	32	12	33	6	31	11	22	11	15	17	12	59	12	23	24	14	8	6	10	15	7	8	9	10
TATTGCACTTGTCCCGGCCTGTC	14	7	13	5	11	8	18	26	53	10	10	15	0	10	13	26	4	27	18	15	18	13	0	7	37	7	10	5	10	19
TGAGACCTCTGGGTTCTGAGA	14	13	34	16	34	30	20	14	24	16	35	12	20	50	38	38	24	7	13	20	22	15	14	11	14	27	23	12	15	24
ACCGGGTGCTGTAGGCT	14	49	104	18	24	12	25	27	83	30	34	12	28	13	40	32	29	45	16	30	56	30	28	27	26	29	11	5	10	41
TAGCTTATCTGACTGATGTTGA	14	10	29	7	23	11	26	16	23	11	27	17	22	8	19	33	12	76	20	17	29	19	15	3	13	10	14	7	21	18
TTCACAGCGGCTAAGTTCTGC	14	67	86	26	44	31	81	120	27	6	34	12	16	54	14	27	68	241	20	33	71	25	48	61	48	159	40	70	46	7
GTACAGTACTGTGATAACTGAG	14	10	14	9	13	6	9	5	17	12	35	10	14	5	15	18	11	24	22	12	20	7	4	3	2	25	10	9	7	11
CTTCTCACTACTGCACTTGACTATT	14	5	11	3	6	7	6	4	28	13	15	6	29	8	13	17	1	22	5	3	10	3	0	9	6	3	3	4	3	4
TGAGGTAGTAGACTGTATAGT	14	13	26	15	19	8	23	19	16	7	28	12	12	14	20	42	6	40	8	22	42	18	1	8	24	9	9	7	12	11
CCTGGGAATACCGGGTGCTGTAGGCTT	14	10	13	12	8	12	6	1	22	7	7	5	11	10	16	11	9	0	9	14	4	6	10	17	13	13	14	13	6	13
ATGGGCTGAATGAAAATAGCCTTTCTGAA	14	22	0	6	21	14	12	5	12	12	10	5	17	14	20	3	16	20	9	11	18	14	4	7	2	28	20	8	4	8
TTCAAGTAATCCAGGATAGGCTC	14	20	26	24	16	41	13	40	29	31	30	23	4	48	30	41	18	43	14	18	33	23	3	29	57	24	34	14	8	20
CTAGACTGAAGCTCCTTGAGAAA	14	11	20	15	16	3	8	7	12	5	23	6	39	15	40	16	5	23	11	9	20	15	22	7	18	7	8	4	10	7
AGAGATGAAGCACTGTAGCTCT	14	10	12	15	14	4	3	2	9	4	41	4	5	5	9	10	7	31	3	10	11	8	7	5	5	5	1	5	2	4
TGAGGTAGTAGATTGTACAGT	14	19	10	6	12	13	8	10	16	10	17	9	7	9	18	14	3	28	9	11	33	10	3	10	18	6	6	3	5	8
TCAGTGCACTACAGAGCTTTGC	14	16	18	7	12	9	19	12	28	7	19	12	0	9	17	52	4	46	14	19	29	24	0	10	11	0	7	5	10	24
TCACAGTGAACCGGTCTCTTTAT	14	18	14	21	9	16	3	13	23	10	8	5	12	12	11	9	11	4	9	2	37	14	6	31	28	9	5	4	4	2
TTCACAGTGGCTCAGTTCTGC	14	31	29	13	22	21	24	49	6	3	38	9	13	10	8	6	35	114	6	8	50	23	17	24	13	58	54	18	20	6
CCTGAACTAGGGGTCTGGAGT	14	27	5	15	11	4	3	6	7	11	6	11	8	6	6	11	11	7	11	18	10	18	12	15	5	11	5	14	4	7
TAATACTGCCTGGTAATGATGACTT	14	8	12	9	12	3	3	6	14	7	9	6	4	5	3	14	8	38	0	4	8	9	5	11	16	1	2	5	3	2
ACTAGATTGTGAGCTCCTGGAGT	14	8	18	7	20	6	7	15	21	28	43	15	9	7	18	27	3	35	8	30	4	10	5	10	18	3	4	3	16	26
ACCCTGTAGAACCGAATTTGTC	14	5	2	5	3	13	7	4	7	4	16	5	2	18	7	11	10	26	13	21	10	11	8	4	4	8	13	7	7	10
TGAGGTAGCAGTTTGTGCTGTTA	14	6	21	13	26	8	7	10	7	10	10	1	3	5	12	6	4	26	12	13	12	7	1	6	25	4	5	1	5	6
CTTATCAGGTTGTATTGTACTT	14	1	1	18	45	12	3	2	37	26	13	21	2	0	28	52	1	2	15	22	25	22	1	4	31	14	15	0	2	25
TTCAAGTAATCCAGGATAGGCTTC	14	12	24	17	9	17	4	21	20	14	13	10	0	29	31	33	4	15	9	11	29	14	1	11	34	5	16	8	6	11
TTCACAGTGGCTACGTTCTGC	14	73	48	0	1	28	53	67	0	0	33	5	20	26	1	0	44	154	0	0	34	12	28	46	3	85	39	31	26	0
TGGCTCAGTTCAGCAGGAACAGA	14	36	14	70	26	48	35	44	21	17	71	33	67	63	37	38	23	25	43	15	87	18	21	23	46	155	121	50	45	15
TACCCCGTAGATCCGAATTTGTG	14	7	6	10	18	11	6	3	4	4	1	2	2	11	7	15	14	22	4	15	9	13	1	8	20	10	13	14	3	11
TCAGTGCATGACAGAACTTGAC	14	6	10	9	12	15	10	24	20	9	18	29	0	16	20	35	1	25	5	21	22	25	0	11	27	5	2	7	13	19
AACCCGTAGATCCGATCCTGT	14	25	4	60	10	108	11	40	12	18	16	16	5	99	14	35	33	16	10	19	99	50	9	63	93	39	59	79	14	32
TGGTAGACTGTGGAACGTAGA	14	10	12	12	16	9	5	10	17	3	13	6	12	4	9	3	7	75	20	22	26	14	17	5	16	11	11	7	10	12
ACCCTGTAGATCCGAATTTGTC	14	5	1	16	14	18	5	6	4	2	2	1	1	13	3	11	28	22	5	18	15	21	5	19	19	20	21	28	3	7
AAACCGTAGATCCGATCTTGT	14	29	2	67	12	79	7	14	10	15	10	14	17	63	13	27	20	2	8	15	64	48	24	43	65	53	48	49	7	24
TGAGATGAATCACTGTAGCTCT	14	21	13	5	14	6	4	6	8	4	105	7	37	10	14	12	13	21	12	12	22	25	10	6	13	18	14	6	4	14
TAGCTTATCAGACTGATGTAA	14	18	5	11	24	9	15	10	12	10	25	20	31	27	25	37	15	28	10	5	31	28	11	13	2	19	23	18	22	16
TGTAAATATCCTCGACTGGAAGCT	14	18	7	14	19	13	18	14	8	5	48	14	31	16	39	33	6	22	2	9	29	13	3	13	11	11	8	8	6	13
TAAAGTGCTTATAGTGCAGGTAA	14	13	7	46	13	12	6	11	11	7	13	12	0	34	34	20	21	22	19	11	21	17	0	20	11	119	48	35	13	17
TGAGATGCAGCACTGTAGCCCG	14	7	2	2	10	8	2	2	5	2	108	8	24	8	28	4	4	25	7	12	36	19	28	3	24	26	40	8	11	9
ACTAGACTGAAGCTCCTTGAGA	14	13	3	8	4	4	6	6	9	6	18	11	13	11	20	6	4	16	8	12	13	9	5	10	10	3	7	7	8	8
TACCTTATCAGACTGATGTTGAA	14	12	5	21	40	8	4	2	21	9	16	10	12	8	25	24	6	27	14	24	12	6	7	0	15	12	10	12	4	9
TGAGGTAGTAGTTTGTGCTA	14	11	8	17	14	8	17	10	5	4	14	9	2	24	34	14	18	19	5	16	28	8	0	16	13	10	9	14	11	11
TCTACAGTCCGACGATC	14	6	0	21	7	15	64	59	0	49	185	75	16	3	12	15	4	127	17	0	52	1	0	4	88	9	13	2	75	21
AACCCGTAGATCCGATCTTGG	14	42	6	203	8	218	7	46	10	8	6	14	10	199	23	27	135	3	16	23	95	55	12	194	108	138	95	290	12	30
TGAGATGAAGCACTTAGCTC	14	28	11	9	27	6	9	8	13	5	77	12	15	2	17	16	12	50	12	11	12	28	8	11	35	8	11	2	10	9
ATATGAACACCTGAGAA	14	22	1	16	11	14	1	4	6	6	11	2	4	24	6	3	7	8	0	2	11	9	1	14	10	10	24	16	2	5
TTCCCTGTAGATCCGAATTTGT	14	16	6	12	31	58	14	25	9	6	9	8	19	75	16	18	112	38	15	72	52	38	229	74	30	44	73	83	16	13
TACCCTGTAGAACCGAATTTA	14	13	4	25	20	22	5	3	6	4	8	9	1	21	45	10	20	31	15	26	18	20	6	6	4	15	12	11	4	12
TCAGTGCACTACAGAACTTTA	14	13	4	24	18	24	7	4	4	12	9	9	6	15	34	22	12	22	20	20	26	26	7	16	8	17	15	9	8	13
TACCCTGTAGATCCGAAATTGT	14	12	7	13	9	50	5	18	2	5	0	6	29	77	10	4	137	44	5	46	40	31	244	117	23	26	53	78	19	4
GGTGATGCGAACAGGAATCTGAGC	14	11	0	7	11	22	2	2	38	2	13	0	6	8	14	15	12	38	5	38	3	16	2	5	5	17	20	3	6	11
TAACCTGTAGATCCGAATTTGTGT	14	11	0	18	5	11	0	0	0	3	1	1	2	7	0	6	15	9	2	54	21	13	31	12	15	2	10	5	1	4
TAGCCTGTAGAACCGAATTTGT	14	42	23	39	24	22	8	25	5	10	8	1	55	91	10	18	125	65	9	74	14	15	184	63	14	14	17	124	34	9
TAATGTGAATTGCAGGACAC	14	38	8	24	30	21	1	13	0	6	15	6	4	33	16	21	15	63	17	25	16	50	5	20	28	16	27	16	2	11
TTTGCTGTTGAGACTCGGAAATCTGAATA	14	16	0	0	25	18	12	0	10	2	29	8	20	13	38	28	0	21	32	23	39	34	0	18	1	20	0	6	9	5
AAGTGATGTCATCTTAACTACTGAGA	14	15	16	12	11	23	9	5	24	9	13	2	6	17	28	19	10	11	9	15	16	4	25	7	16	20	16	9	8	32
TGGAAATGATGAACTGTCTGAGCCTGACCT	14	14	11	11	38	32	10	6	15	14	13	4	16	17	17	26	10	24	12	27	17	16	12	11	9	24	27	12	10	10
AGTGCACTACAGAACTTTGTTT	14	12	6	14	12	9	2	2	3	2	4	3	9	7	5	3	8	4	0	19	10	17	16	12	11	1	12	9	2	2
AACCCGCAGATCCGATCTTGT	14	11	3	24	1	72	1	15	2	6	10	15	7	27	3	11	12	1	5	6	44	34	9	25	29	17	27	20	6	11
CTAGACTGAAGCTCCTTGAGGATA	14	11	14	15	10	7	11	9	19	13	13	13	17	4	14	26	6	14	10	14	17	8	12	4	14	1	6	7	7	17
GCATGGGTGGTTCAGTGGTAGAATTCTC	14	8	12	13	10	4	22	1	2	14	145	43	151	165	94	412	1	6	5	14	2	2	1	6	6	5	6	2	9	8
TACCCTGTAGATCCGACTTTGT	14	6	6	10	10	41	4	7	5	5	10	5	7	17	3	6	34	12	6	27	41	23	57	35	6	34	49	33	4	3
TGAGAACTGAATTCCATAGGCTGTT	14	6	2	5	9	6	2	4	4	4	34	20	17	45	52	14	5	0	3	3	1	8	1	6	1	12	24	10	0	4
GCATGTGGTTCAGTGGTAGAATTCTCGCC	13	14	62	41	13	3	18	8	26	47	6	55	2162	11	39	153	9	1	9	4	4	2	28	4	22	0	11	2	13	10
TTTGTTCGTTCGGCTCGCGTGAAA	13	53	37	47	33	29	33	46	102	36	120	21	90	36	64	73	12	29	24	17	150	40	4	44	80	12	16	31	12	15
TGTAAACATCCCCGACTGGAAGAC	13	10	37	10	8	10	18	61	157	14	45	28	1	9	22	84	2	20	10	9	84	20	0	18	43	3	6	3	4	16
CCCCCACTGCTAAATTTGACTGGCTTTA	13	15	17	12	24	7	5	18	44	16	27	13	19	10	15	23	17	24	8	14	26	16	19	11	15	29	25	11	13	17
ATGGCACTGGTAGAATTCACC	13	32	41	32	5	25	25	50	86	11	35	19	0	39	33	35	22	26	12	6	123	28	0	37	36	5	1	15	9	9
CCCCCACTGCTAAATTTGACTGGCT	13	13	31	11	6	8	6	4	66	9	19	8	12	15	16	22	14	18	12	2	19	13	3	13	33	27	16	11	5	21
TAGCTTATCAGACTGGTGTTG	13	11	38	13	18	9	37	13	40	10	28	15	7	10	34	46	6	92	21	12	25	21	2	7	26	20	7	3	19	28
TAGCTTATCGGACTGATGTTGACC	13	4	42	2	17	0	11	15	40	3	28	16	0	0	12	21	7	59	20	20	20	13	0	5	11	0	4	0	6	14
CTTTCAGTCGGATGTTTGCCGC	13	0	0	9	16	2	0	0	106	22	23	28	0	0	43	73	0	0	19	20	20	7	0	0	38	15	18	0	1	13
TGGAATGTAAAGAAGTATGC	13	92	22	22	40	17	12	20	18	6	602	17	0	42	40	47	28	50	52	24	43	64	0	32	131	53	27	15	24	32
TCTTTGGTTATCTAGCTGTATA	13	35	30	31	21	47	25	22	94	7	44	9	14	16	76	34	25	35	29	15	80	61	6	15	23	9	22	35	28	13
GCATTAGTGGTTCAGTGGTAGAATTCTCGCC	13	6	10	15	7	5	9	5	7	13	18	24	27	7	9	78	4	3	6	3	10	7	2	8	8	1	12	1	10	8
GAGCTTATCAGACTGATGTTGAC	13	10	27	21	35	15	10	16	37	22	40	20	13	17	40	36	6	49	24	25	24	21	7	10	14	16	15	6	20	27
TGGTTCAGTGGTAGAATTCTCGCC	13	18	1	39	23	9	7	1	16	2	25	16	24	21	34	25	11	0	3	10	33	18	3	10	12	15	27	6	2	5
TATGGCACTGGTAGAATTCACTGA	13	29	19	77	12	38	11	19	21	15	12	4	20	20	22	10	40	16	12	16	89	35	3	25	22	10	2	27	7	6
CTAGACTGAAGCTCCTTGAGGTAA	13	16	23	10	36	10	9	11	16	6	26	8	24	18	32	11	5	16	7	21	37	25	25	5	32	13	17	5	8	11
TGGAATGTAAAGAAGTATGTACT	13	37	17	15	21	31	5	9	4	8	456	8	19	16	22	11	12	47	25	7	26	10	10	8	47	38	25	4	15	18
CGGGACTGACCTGAAATGAAGAGAA	13	12	3	9	11	6	4	6	8	5	8	1	10	4	14	6	8	0	13	1	5	6	7	2	3	7	9	1	4	6
GTAAACATCCTTGACTGGAAGCC	13	10	16	12	19	10	3	1	15	9	15	9	0	10	10	12	2	21	2	17	10	13	0	13	14	10	13	6	2	7
TGTAAGCATCCCCGACTGGAAGCT	13	22	40	13	8	10	21	34	81	23	34	9	0	8	24	48	0	5	11	10	55	15	1	10	25	3	1	7	2	11
AAAAGCTGGGTTGAGAGGGCGAGT	13	22	15	14	48	20	10	12	9	13	11	6	11	8	6	14	19	22	19	18	28	11	14	20	2	15	7	13	5	11
TATGTGTGATGATGATCAAAGATCTGAT	13	16	5	15	12	12	1	4	3	12	1	6	10	15	6	3	2	16	4	6	8	13	6	16	4	1	8	13	4	9
TGAGGTAGTAGTTTGTACAGTAT	13	15	0	22	13	18	0	9	7	15	7	6	13	26	13	2	12	0	1	12	10	22	15	23	22	8	10	23	3	18
TGGTAGACTGTGGAACGTAGGC	13	12	8	4	17	14	3	11	18	1	14	15	0	8	10	11	5	47	13	25	25	10	2	3	10	5	3	5	10	13
TAATACTGCCTGGTAATGATGAAC	13	5	3	13	21	8	3	5	14	4	34	10	20	5	30	28	2	53	7	17	36	12	3	17	10	4	6	6	2	6
[truncated: 962 more rows]
