# Supplementary material for: Expression of microRNAs and isomiRs in the porcine endometrium: implications for gene regulation at the maternal-conceptus interface
Source: BMC Genomics. 2015 Nov 6;16:906. doi: 10.1186/s12864-015-2172-2 (PMC4636777; doi:10.1186/s12864-015-2172-2)
Supplement: Additional file 5: Table S3. — Lists of DE miRNAs found in pregnant and cyclic endometria on different days of the estrous cycle and early pregnancy. Differences were considered significant with FDR < 0.05 and −1 < log FC > 1. Comparison analysis between different days of the estrous cycle or pregnancy performed in EdgeR using ANOVA-like analysis. Expression profiles between pregnancy and estrus cycle were compared using t-test. Values in red correspond to up-regulated and in green to down-regulated sequences in selected comparison. Prefixes stand for: hsa - Homo sapiens, mmu - Mus musculus, ssc - Sus scrofa, bta- Bos taurus, cfa - Canis familiaris, eca - Equus caballus, ggo - Gorilla gorilla, oan - Ornithorhynchus anatinus, cgr - Cricetulus griseus, mdo - Monodelphis domestica, rno - Rattus norvegicus, age - Ateles geoffroyi, lla - Lagothrix lagotricha, ptr - Pan troglodytes, sha - Sarcophilus harrisii, ppy - Pongo pygmaeus, mml - Macaca mulatta, oar - Ovis aries. (XLSX 604 kb) [file 12864_2015_2172_MOESM5_ESM.xlsx]

## Sheet: ANOVAlike PD16_PD20 vs.PD12
NAME	Sequences	logFC PD16 vs. PD12	logFC PD20 vs. PD12	logCPM	LR	PValue	FDR
ENSSSCG00000026728, ENSSSCG00000019861	TAAACGTGGATGTACTTGCTTT	0	8.49782	2.98337	92.6909	7.45473e-21	6.50798e-18
ssc-mir-146b_MI0010685	TGAGAACTGAATTCCATAGGCTGT	-1.07015	1.49833	7.30483	37.2495	8.15418e-09	3.5593e-06
ssc-mir-532_MI0013150	CATGCCTTGAGTGTAGGAC	2.64992	2.97695	2.97938	27.457	1.09091e-06	0.000317454
ENSSSCG00000026388	GGGGATGTAGCTCAGTGGT	0.740136	3.43056	3.99596	24.0311	6.04937e-06	0.00105622
ssc-mir-10b_MI0013102	TACCCTGTAGAACCGAATTTG	-0.175779	1.29648	9.89611	24.4261	4.96514e-06	0.00105622
ssc-miR-205_MIMAT0002146	TCCTTCATTCCACCGGAGTCTG	-0.966144	-3.24996	1.58235	22.7794	1.13115e-05	0.00164583
ssc-mir-101-1_MI0010678	TACAGTACTGTGATAACTGAAGA	0.173408	1.4411	7.90807	19.7505	5.14315e-05	0.00415756
ssc-miR-92b-3p_MIMAT0013909	TATTGCACTCGTCCCGGCCTCC	-0.468834	-1.7013	6.15188	19.6617	5.37659e-05	0.00415756
ssc-mir-148b_MI0013118	TCAGTGCATCACAGAACTTTG	0.928027	2.01772	9.05564	19.3796	6.1911e-05	0.00415756
ssc-mir-143_MI0013098	TGAGATGAAGCACTGTAG	-0.711803	0.972571	5.57201	19.4047	6.11384e-05	0.00415756
ssc-miR-1_MIMAT0010187	TGGAATGTAAAGAAGTATGTA	-0.666441	2.1201	7.46458	19.4694	5.9194e-05	0.00415756
ssc-mir-30a_MI0010688	TGTAAACATCCTCGACTG	0.62548	2.0127	3.46533	20.2478	4.01104e-05	0.00415756
ssc-mir-30a_MI0010688	TTTCAGTCGGATGTTTGCAG	0.588905	1.98215	3.93182	20.3201	3.86859e-05	0.00415756
ssc-mir-10b_MI0013102	ACCCTGTAGAACCGAATTTG	-0.388419	1.0381	5.02858	18.1186	0.000116306	0.00676903
ssc-mir-1_MI0010682	TGGAATGTAAAGAAGTATGTATT	-0.32755	2.07881	7.5599	18.1805	0.00011276	0.00676903
sha-miR-193_MIMAT0022792	AACTGGCCCACAAAGTCCCGC	-0.703547	1.2887	2.43224	17.2427	0.000180216	0.00802493
ssc-mir-10a_MI0013101	ATACCCTGTAGATCCGAATTTGTGT	-1.54094	-2.10385	2.44784	17.3798	0.000168278	0.00802493
ssc-mir-23b_MI0013112	ATCACATTGCCAGGGATTAC	1.6504	1.39338	4.44496	17.4097	0.000165777	0.00802493
ssc-mir-126_MI0016619	GTACCGTGAGTAATAATG	-0.00711693	1.60555	2.41398	17.4994	0.000158511	0.00802493
ssc-mir-182_MI0022135	TTTGGCAATGGTAGAACTCACACTGG	-1.78524	-0.644485	6.17439	17.2028	0.000183847	0.00802493
ssc-mir-342_MI0013153	TCTCACACAGAAATCGCACCCGTC	-1.64034	-1.58802	6.1823	16.9336	0.000210341	0.00874418
bta-mir-378-2_MI0013052	ACTGGACTTGGAGTCAGAAGGCT	-1.48582	-1.52261	4.00077	16.2871	0.000290603	0.010734
ssc-mir-1_MI0010682	TGGAATGTAAAGAAGTATGT	-1.06117	1.53871	7.05928	16.2564	0.000295093	0.010734
hsa-mir-1-1_MI0000651,mml-mir-1-1_MI0007568,ppy-mir-1-1_MI0014778,ptr-mir-1-1_MI0008412	TGGAATGTAAAGAAGTATGTATC	-0.810673	2.37161	3.55322	16.3173	0.000286243	0.010734
ssc-mir-148b_MI0013118	AGTGCATCACAGAACTTTG	1.08448	2.10645	3.38132	15.7049	0.000388799	0.0125712
ssc-mir-29a_MI0013090	TAGCACCATCTGAAATCGGTTA	1.43613	1.84416	3.88881	15.8519	0.000361244	0.0125712
ssc-mir-542_MI0013138	TTGTGACAGATTGATAACTGAAA	-1.89196	-1.4991	2.64921	15.7274	0.000384455	0.0125712
ssc-let-7i_MI0002447	CTGCGCAAGCTACTGCCTTGCT	-0.944778	-1.68332	3.12901	15.4823	0.000434572	0.0135493
ssc-miR-23b_MIMAT0013893	ATCACATTGCCAGGGATTACCA	1.25534	-0.0501112	7.15612	14.948	0.000567649	0.0165186
ssc-mir-30a_MI0010688	CTTTCAGTCGGATGTTTGCAGCC	0.938735	1.93816	2.65785	15.0153	0.000548882	0.0165186
cgr-miR-193b-3p_MIMAT0023826,eca-miR-193b_MIMAT0013056,mmu-miR-193b-3p_MIMAT0004859,oan-miR-193-3p_MIMAT0006821	AACTGGCCCACAAAGTCCCGCT	-0.573255	1.20483	4.90774	14.652	0.000658196	0.0174807
ssc-mir-504_MI0013143	GACCCTGGTCTGCACTCTATC	-0.887998	-1.90154	2.53025	14.6442	0.000660781	0.0174807
ssc-mir-342_MI0013153	TCTCACACAGAAATCGCACCCGT	-1.76294	-1.35288	4.29574	14.7678	0.000621173	0.0174807
ssc-mir-361_MI0013145	TTATCAGAATCTCCAGGGGTACT	-0.669151	-1.71365	3.60538	14.3109	0.000780613	0.0200434
hsa-mir-203a_MI0000283,mmu-mir-203_MI0000246,ppy-mir-203_MI0014862,ptr-mir-203_MI0008575,rno-mir-203a_MI0000945	TGTGAAATGTTTAGGACCACTAG	-3.01283	-1.20962	3.05014	14.1885	0.000829852	0.0206989
ssc-mir-345-1_MI0013117,ssc-mir-345-2_MI0022146	GCTGACTCCTAGTCCAGTGCT	-1.30289	-2.3652	2.19132	13.5997	0.00111392	0.0270127
ssc-mir-126_MI0016619	TCGTACCGTGAGTAATAATG	0.305694	1.24472	9.46503	13.3881	0.00123826	0.0270262
ssc-miR-342_MIMAT0013944	TCTCACACAGAAATCGCACCCGTCA	-1.8876	-1.43586	2.91826	13.4647	0.00119173	0.0270262
ssc-mir-30c-1_MI0016618,ssc-mir-30c-2_MI0002461	TGTAAACATCCTACACTCTCAG	0.37943	1.30324	4.02243	13.4857	0.00117929	0.0270262
ssc-mir-182_MI0022135	TTTGGCAATGGTAGAACT	1.02341	2.17257	3.03428	13.388	0.00123831	0.0270262
ssc-mir-30a_MI0010688	CTTTCAGTCGGATGTTTGCAG	0.577435	1.49432	7.52359	13.2553	0.00132329	0.0281763
ssc-mir-381_MI0015912	ATATACAAGGACAAGCTCTC	1.51624	1.88074	2.45891	13.2046	0.00135721	0.0282106
ssc-mir-127_MI0013144	TCGGATCCGTCTGAGCTTGGC	0.168769	-1.24509	4.54946	13.1351	0.00140527	0.0285302
ENSSSCG00000026963	TTTGTTCGTTCGGCTCGCGTGAG	1.86902	2.14158	3.84751	12.8315	0.0016356	0.0324518
ssc-mir-23a_MI0002427	ATCACATTGCCAGGGATTTC	1.33741	1.61191	5.28942	12.7292	0.00172142	0.0326696
ENSSSCG00000019306_ssc-let-7g	CTGTACAGGCCACTGCCTTGC	-2.17329	-1.695	2.07251	12.7471	0.00170609	0.0326696
ssc-mir-10b_MI0013102	TACCCTGTAGAACCGAATTT	-0.202025	0.844447	5.93601	12.6487	0.00179215	0.0332882
ssc-mir-142_MI0013134	CATAAAGTAGAAAGCACTA	1.55432	1.72488	2.98485	12.5143	0.00191672	0.033466
hsa-mir-203a_MI0000283,mmu-mir-203_MI0000246,ppy-mir-203_MI0014862,ptr-mir-203_MI0008575,rno-mir-203a_MI0000945	TGAAATGTTTAGGACCACTAG	-2.22013	-0.693145	7.60438	12.5842	0.00185084	0.033466
ssc-let-7i_MI0002447	TGAGGTAGTAGTTTGTGCTGTT	-0.665646	-0.997774	13.8205	12.5283	0.0019033	0.033466
ssc-miR-504_MIMAT0013931	AGACCCTGGTCTGCACTCTATCT	-0.573871	-1.77885	2.60177	12.4255	0.00200374	0.0342994
cfa-miR-203_MIMAT0009866,hsa-miR-203a_MIMAT0000264,mml-miR-203_MIMAT0006234,mmu-miR-203-3p_MIMAT0000236,ppy-miR-203_MIMAT0015797,ptr-miR-203_MIMAT0008065,rno-miR-203a-3p_MIMAT0000876	GTGAAATGTTTAGGACCACTAG	-2.10513	-0.440624	8.44173	12.0248	0.00244824	0.0403266
ENSSSCG00000023990, ENSSSCG00000028001, bta-mir-449a_MI0009834,hsa-mir-449a_MI0001648,mmu-mir-449a_MI0001649,ppy-mir-449a_MI0014947,rno-mir-449a_MI0001650	TGGCAGTGTATTGTTAGCTGGT	0.420321	-1.51057	2.29613	12.03	0.0024418	0.0403266
ssc-mir-30a_MI0010688	TGTAAACATCCTCGACTGGAAGCTG	0.369764	1.63373	2.64018	11.9581	0.00253122	0.0409214
ssc-mir-135-2_MI0002416	ATGTAGGGATGGAAGCCATGAA	-2.2313	-1.2568	1.85463	11.8932	0.00261474	0.0415031
ssc-let-7a-1_MI0013085,ssc-let-7a-2_MI0017984	TGAGGTAGTAGGTTGTATAG	0.541356	1.23859	7.70715	11.7365	0.00282781	0.0440836
ssc-let-7g_MI0013087	CTGAGGTAGTAGTTTGTACAGT	1.17606	1.35308	4.98059	11.6273	0.00298644	0.0457397
hsa-mir-203a_MI0000283,mmu-mir-203_MI0000246,ppy-mir-203_MI0014862,ptr-mir-203_MI0008575,rno-mir-203a_MI0000945	TGTGAAATGTTTAGGACCACTAGA	-2.42691	-0.795569	2.27994	11.4533	0.00325798	0.0490382
ssc-miR-532-3p_MIMAT0013941	CCTCCCACACCCAAGGCTTGCA	-1.03892	-1.59157	2.32727	11.1406	0.00380936	0.0563656
ssc-mir-381_MI0015912	TATACAAGGACAAGCTCTC	1.7401	1.57102	2.55821	11.0447	0.00399646	0.0581486
bta-mir-378-2_MI0013052	CTGGACTTGGAGTCAGAAGGCT	-1.40162	-1.49176	2.9263	10.9466	0.00419731	0.0591196
ssc-mir-411_MI0015908	TAGTAGACCGTATAGCGTACG	0.55564	-0.684273	3.20501	10.946	0.00419864	0.0591196
ssc-miR-1249_MIMAT0025385	ACGCCCTTCCCCCCCTTCTTCA	0.485268	-1.13685	2.23131	10.8223	0.00446646	0.0609253
ssc-miR-215_MIMAT0010192	ATGACCTATGAATTGACAGAC	0.183765	1.51379	2.03366	10.8403	0.00442644	0.0609253
ssc-mir-101-1_MI0010678,ssc-mir-101-2_MI0010679	ACAGTACTGTGATAACTGAAG	-0.433325	1.3143	2.19145	10.7424	0.00464864	0.0617558
ssc-miR-146b_MIMAT0010190	TGAGAACTGAATTCCATAGGC	-1.47826	0.146546	3.66891	10.7337	0.00466883	0.0617558
ssc-mir-101-1_MI0010678,ssc-mir-101-2_MI0010679	TACAGTACTGTGATAACTGAAG	0.53634	1.23663	11.1544	10.3376	0.00569151	0.0715228
ssc-mir-664_MI0013123	TATTCATTTATCTCCCAGCCT	-1.54836	-0.0616479	2.7165	10.294	0.00581686	0.0715228
ssc-mir-146b_MI0010685	TGAGAACTGAATTCCATAGGCTG	-0.731744	0.553084	5.64687	10.302	0.00579352	0.0715228
ssc-mir-1_MI0010682	TGGAATGTAAAGAAGTATGTAT	-0.283999	1.73383	12.3463	10.3616	0.00562357	0.0715228
ssc-mir-30b_MI0008215	TGTAAACATCCTACACTCAGC	0.434877	0.957674	6.13801	10.3728	0.00559204	0.0715228
ssc-mir-26a_MI0002429	TTCAAGTAATCCAGGATAGG	0.837815	1.36179	6.8756	10.217	0.00604511	0.0732969
ssc-mir-143_MI0013098	GGTGCAGTGCTGCATCTCTGGTC	0.166001	1.87996	3.68677	10.0927	0.00643263	0.0769271
ssc-mir-181d_MI0013108	AACATTCATTGTTGTCGGTGGGT	0.331862	-1.06439	3.12318	10.0635	0.00652746	0.0770064
ssc-mir-23a_MI0002427,ssc-mir-23b_MI0013112	ATCACATTGCCAGGGATT	1.65311	1.99344	3.6666	10.0052	0.00672035	0.0771956
ssc-miR-425-3p_MIMAT0013918	ATCGGGAATGTCGTGTCCGCCC	-0.622367	-1.97198	1.67609	10.0155	0.00668607	0.0771956
ssc-miR-758_MIMAT0015719	TTTGTGACCTGGTCCACTAAC	-0.0759763	-1.16191	3.3917	9.85739	0.00723594	0.0820387
ssc-mir-320_MI0013097	AAAGCTGGGTTGAGAGGGCGAA	-0.403346	-1.32472	3.16244	9.73997	0.00767347	0.0858839
ssc-mir-504_MI0013143	AGACCCTGGTCTGCACTCTATC	-0.709986	-1.30928	5.24153	9.69088	0.00786417	0.086904
ssc-mir-181a-1_MI0010686	ACCATCGACCGTTGATTGTA	1.76917	1.73791	3.78441	9.55264	0.00842694	0.0905652
ssc-mir-222_MI0013151	AGCTACATCTGGCTACTGGGT	0.856775	1.80431	1.7078	9.55244	0.0084278	0.0905652
ssc-mir-205_MI0002440	TCCTTCATTCCACCGGAGTCTGT	-0.214887	-1.69238	3.32606	9.5338	0.00850669	0.0905652
ssc-mir-182_MI0022135	TTTGGCAATGGTAGAACTCA	-0.17841	1.33048	7.88638	9.44302	0.00890173	0.0936291
ssc-mir-29a_MI0013090	TAGCACCATCTGAAATCGGTT	0.535966	1.14218	4.84761	9.38086	0.00918274	0.0954349
ssc-mir-143_MI0013098	CTGAGATGAAGCACTGTAGCTC	-0.126611	1.49268	8.46776	9.35692	0.00929329	0.0954476
ssc-mir-339-1_MI0013149	TCCCTGTCCTCCAGGAGCTCACT	-0.10211	-0.984223	4.85239	9.31789	0.00947644	0.0961969
ssc-mir-363-1_MI0014771,ssc-mir-363-2_MI0022147	AATTGCACGGTATCCATCTGT	1.17521	-0.364768	2.25478	9.24763	0.0098153	0.0984914
hsa-mir-203a_MI0000283,mmu-mir-203_MI0000246,ppy-mir-203_MI0014862,ptr-mir-203_MI0008575,rno-mir-203a_MI0000945	TGAAATGTTTAGGACCACTA	-2.33632	-0.923061	2.83387	9.22445	0.00992969	0.0985071
ENSSSCG00000026388	GGGGATGTAGCTCAGTGG	-0.37061	1.24035	3.34247	9.1586	0.0102621	0.0997829
ssc-miR-361-5p_MIMAT0013933	TTATCAGAATCTCCAGGGGTAC	0.0778403	-1.00552	5.81639	9.15377	0.0102869	0.0997829
ssc-mir-148b_MI0013118	TCAGTGCATCACAGAACTTTGTCT	1.58975	1.3224	3.19513	9.07182	0.0107172	0.102814
ssc-mir-23a_MI0002427	ATCACATTGCCAGGGATTT	1.49171	1.78359	3.31577	8.99683	0.0111266	0.105582
ssc-mir-221_MI0008221	ACCTGGCATACAATGTAGATTTC	-0.164135	-1.20282	2.65207	8.91956	0.0115649	0.107406
ssc-mir-582_MI0022154	TTACAGTTGTTCAACCAGTTACT	0.0988768	-1.37422	2.35512	8.93405	0.0114814	0.107406
ssc-miR-429_MIMAT0020591	TAATACTGTCTGGTAATGCCGT	-0.773848	-1.21134	4.14021	8.85208	0.0119618	0.109922
ssc-let-7i_MI0002447	TGAGGTAGTAGTTTGTGCTGTTG	-0.885426	-0.89615	6.46068	8.82115	0.0121482	0.110472
ssc-miR-127_MIMAT0013932	TCGGATCCGTCTGAGCTTGGCT	0.282735	-0.718711	5.15358	8.68476	0.0130055	0.11705
ssc-miR-1343_MIMAT0020596	CTCCTGGGGCCCGCACTCTCGC	-0.531187	-1.40882	2.51473	8.638	0.0133132	0.117398
ssc-mir-143_MI0013098	TGAGATGAAGCACTGTAGCTCG	-0.81697	0.664053	12.5346	8.64487	0.0132675	0.117398
EMBL_AM920654_AM920654_Sus scrofa_MIR-143, _clone pMPg26	GAGATGAAGCACTGTAGCTCT	-0.639815	0.919446	3.00934	8.54108	0.0139742	0.12006
ssc-miR-143-5p_MIMAT0017374	GGTGCAGTGCTGCATCTCTGG	0.0394146	1.27826	7.06543	8.51735	0.014141	0.12006
ssc-miR-30e-5p_MIMAT0013872	TGTAAACATCCTTGACTGGAAGCT	-0.769388	-0.972206	8.99022	8.51393	0.0141652	0.12006
ssc-mir-30a_MI0010688	TTTCAGTCGGATGTTTGCAGCC	0.910303	1.41689	2.66697	8.55395	0.0138846	0.12006
ssc-mir-411_MI0015908	TAGTAGACCGTATAGCGTAC	-0.442328	-1.22319	2.82706	8.46467	0.0145184	0.121871
ssc-mir-22_MI0014770	AAGCTGCCAGTTGAAGAAC	-0.414571	0.633331	3.88692	8.40479	0.0149597	0.124379
EMBL_AM920654_AM920654_Sus scrofa_MIR-143, _clone pMPg26	TGAGATGAAGCACTGTAGCTCT	-0.421916	0.908167	15.7025	8.32788	0.0155462	0.128036
bta-mir-193b_MI0009764,cgr-mir-193b_MI0020439,mmu-mir-193b_MI0005484,oan-mir-193_MI0006676,sha-mir-193_MI0019619	AACTGGCCCACAAAGTCCCGCTT	-1.31828	0.501121	2.51673	8.29938	0.0157693	0.12866
cgr-miR-409-3p_MIMAT0023951,eca-miR-409-3p_MIMAT0013152,hsa-miR-409-3p_MIMAT0001639,mml-miR-409-3p_MIMAT0006315,mmu-miR-409-3p_MIMAT0001090,ppy-miR-409-3p_MIMAT0015876,ptr-miR-409_MIMAT0008136	GAATGTTGCTCGGTGAACCCCT	-0.297185	-1.32769	3.72352	8.2707	0.0159971	0.129309
ssc-miR-423-5p_MIMAT0013880	TGAGGGGCAGAGAGCGAGACTTT	0.67297	-0.620883	6.50882	8.03931	0.0179591	0.143838
ENSSSCG00000022650	TTCAAGTAATTCAGGATAGGTT	1.03058	0.658482	8.23051	7.99502	0.0183613	0.145722
ssc-let-7f-1_MI0002446	TGAGGTAGTAGATTGTATAGTTTT	-0.549676	-0.96697	4.72397	7.81344	0.0201064	0.158134
hsa-mir-203a_MI0000283,mmu-mir-203_MI0000246,ppy-mir-203_MI0014862,ptr-mir-203_MI0008575,rno-mir-203a_MI0000945	GTGAAATGTTTAGGACCACTAGA	-1.61026	-0.409796	8.53408	7.79023	0.0203411	0.158551
ssc-mir-320_MI0013097	AAAGCTGGGTTGAGAGGGCGAAA	-0.829891	-1.3693	2.47628	7.71806	0.0210884	0.158709
ssc-mir-127_MI0013144	TGAAGCTCAGAGGGCTCTGATT	0.93596	-0.398261	2.25796	7.72322	0.0210341	0.158709
ssc-mir-143_MI0013098	TGAGATGAAGCACTGTAGCTCGG	-0.721091	0.782781	4.81313	7.74155	0.0208423	0.158709
ssc-let-7g_MI0013087	TGAGGTAGTAGTTTGTACAG	0.734723	1.09273	8.19812	7.75149	0.0207389	0.158709
ssc-mir-143_MI0013098	GGTGCAGTGCTGCATCTCTGGT	0.870737	1.74252	5.55386	7.68011	0.0214924	0.160366
hsa-mir-203a_MI0000283,mmu-mir-203_MI0000246,ppy-mir-203_MI0014862,ptr-mir-203_MI0008575,rno-mir-203a_MI0000945	TGAAATGTTTAGGACCACTAGA	-1.57962	-0.589625	8.19194	7.5619	0.0228011	0.168689
ssc-mir-425_MI0013133	AATGACACGATCACTCCCGTTGAGT	-1.43603	-0.435062	2.65344	7.42355	0.0244342	0.177963
ssc-miR-143-3p_MIMAT0013879	TGAGATGAAGCACTGTAGCTC	-0.259025	1.03939	16.0214	7.42124	0.0244623	0.177963
bta-mir-93_MI0005050,cgr-mir-93_MI0020562,mmu-mir-93_MI0000581,ptr-mir-93_MI0003071,rno-mir-93_MI0000880	CAAAGTGCTGTTCGTGCAGGTAGT	-0.514663	-1.19006	2.41231	7.26617	0.0264346	0.188482
ssc-mir-142_MI0013134	CCCATAAAGTAGAAAGCACT	0.753861	1.17127	4.46427	7.24122	0.0267663	0.188482
rno-miR-200c-3p_MIMAT0000873	TAATACTGCCGGGTAATGATG	1.01202	0.738372	6.11694	7.24081	0.0267718	0.188482
ENSSSCG00000026963, bta-mir-375_MI0009817,mmu-mir-375_MI0000792,ppy-mir-375_MI0014920,ptr-mir-375_MI0008645,rno-mir-375_MI0006140	TTTGTTCGTTCGGCTCGCGTG	1.00655	-0.106064	4.68781	7.27697	0.0262921	0.188482
ssc-mir-143_MI0013098	GATGAAGCACTGTAGCTCGGGAA	-0.9749	0.94334	2.44595	7.21459	0.0271252	0.189442
ssc-mir-451_MI0016623	AAACCGTTACCATTACTGA	-0.314367	0.955362	5.55462	7.03241	0.029712	0.191197
ssc-mir-125b-2_MI0002414	ACAAGTCAGGCTCTTGGGACCT	-0.097148	-0.797205	6.21196	7.12412	0.0283804	0.191197
ssc-mir-181c_MI0002438	ACCATCGACCGTTGAGTGGACC	0.196714	-0.912585	3.70865	7.02746	0.0297855	0.191197
ssc-miR-378_MIMAT0013868	ACTGGACTTGGAGTCAGAAGGC	-1.14991	-0.262893	6.76087	7.12806	0.0283245	0.191197
ssc-miR-423-3p_MIMAT0013881	AGCTCGGTCTGAGGCCCCTCAGT	-0.0590088	-0.768604	5.35777	7.17626	0.0276499	0.191197
ssc-mir-411_MI0015908	ATAGTAGACCGTATAGCGTACG	0.501944	-0.437289	3.806	7.03422	0.0296852	0.191197
ssc-mir-30c-2_MI0002461	CTGGGAGAAGGCTGTTTACT	0.35366	1.58133	2.80033	7.10014	0.0287227	0.191197
ssc-mir-101-1_MI0010678,ssc-mir-101-2_MI0010679	GTACAGTACTGTGATAACTG	-1.11074	-0.926971	4.32079	7.07494	0.0290869	0.191197
ENSSSCG00000028358, bta-mir-411c_MI0022292,oar-mir-3959_MI0016945	TGTATGTCAACTGATCCACAGT	-0.704125	-1.53658	2.52231	7.14983	0.0280178	0.191197
ssc-mir-27a_MI0002442,ssc-mir-27b_MI0013109	TTCACAGTGGCTAAGTTC	0.401926	1.10895	3.95879	7.05016	0.0294495	0.191197
ssc-mir-27a_MI0002442	TTCACAGTGGCTAAGTTCCG	0.658045	0.908504	5.81084	7.0988	0.0287418	0.191197
ssc-mir-381_MI0015912	ATATACAAGGACAAGCTCTCTGT	0.0814516	-0.958342	3.46179	6.99732	0.0302379	0.191288
ssc-mir-16-1_MI0008213,ssc-mir-16-2_MI0008212	TAGCAGCACGTAAATATTGG	0.450562	1.2048	2.6018	7.01068	0.0300366	0.191288
bta-miR-150_MIMAT0003845	TCTCCCAACCCTTGTACCAGTGT	0.301443	1.22911	2.24368	6.97654	0.0305537	0.191895
ssc-mir-221_MI0008221	AGCTACATTGTCTGCTGGGTTTCA	-0.999273	0.5577	2.00642	6.9546	0.0308907	0.192127
ssc-mir-21_MI0002459	TAGCTTATCAGACTGATGTTGACTGT	-1.04633	0.590631	1.74809	6.94555	0.0310308	0.192127
ssc-mir-135-2_MI0002416	TGTAGGGATGGAAGCCATGAA	-1.62631	-0.738794	2.89228	6.92905	0.0312879	0.192355
ssc-mir-29a_MI0013090	CTAGCACCATCTGAAATCGGTT	0.609988	1.15165	3.21558	6.89034	0.0318993	0.194742
ssc-mir-339-2_MI0022144	TCCCTGTCCTCCAGGAGCTCAT	0.0882848	-0.995967	3.33514	6.82781	0.0329124	0.199532
ssc-mir-100_MI0013128	AACCCGTAGATCCGAACTTG	0.852866	0.95167	4.84121	6.73348	0.0345019	0.207725
cfa-mir-203_MI0010363	GTGAAATGTTTAGGACCACTAGC	-1.93676	-0.634909	3.54043	6.70514	0.0349943	0.208136
ssc-mir-146a_MI0015926	TGAGAACTGAATTCCATGGGT	0.334681	0.888546	4.71782	6.70214	0.0350469	0.208136
ssc-mir-320_MI0013097	AAAGCTGGGTTGAGAGGGCGA	-0.445713	-1.07892	5.10774	6.66214	0.0357549	0.208885
bta-mir-106b_MI0009724,cgr-mir-106b_MI0020379,mmu-mir-106b_MI0000407,ptr-mir-106b_MI0003070,rno-mir-106b_MI0000889	TAAAGTGCTGACAGTGCAGA	-0.841823	-1.00525	2.96575	6.6739	0.0355452	0.208885
ssc-mir-29a_MI0013090	TAGCACCATCTGAAATCGGTTAT	1.37575	1.99787	1.60931	6.65454	0.0358909	0.208885
ssc-mir-320_MI0013097	AAAAGCTGGGTTGAGAGGGCG	0.124937	-0.71114	4.01168	6.62458	0.0364327	0.210064
ssc-miR-542-3p_MIMAT0013925	TGTGACAGATTGATAACTGAAA	-0.702831	-0.946494	6.02766	6.6168	0.0365747	0.210064
ssc-mir-19b-1_MI0013160,ssc-mir-19b-2_MI0013159	TGTGCAAATCCATGCAAAACTG	-0.657439	-0.739937	5.82828	6.5756	0.0373358	0.213034
ssc-mir-10a_MI0013101	ATACCCTGTAGATCCGAATTTGTG	-0.800877	-0.892824	3.05861	6.50845	0.0386107	0.21453
ssc-mir-411_MI0015908	ATAGTAGACCGTATAGCGTAC	0.340525	-0.702542	4.12509	6.46607	0.0394376	0.21453
ssc-mir-143_MI0013098	CTGAGATGAAGCACTGTAGC	-0.57462	0.711892	2.91269	6.48391	0.0390874	0.21453
ssc-miR-370_MIMAT0025373	GCCTGCTGGGGTGGAACCTGGT	-0.576611	-1.42548	2.34734	6.50393	0.0386981	0.21453
ssc-mir-10a_MI0013101	TACCCTGTAGATCCGAATTTGTGT	-0.647218	-1.62928	11.3664	6.47209	0.0393191	0.21453
ssc-mir-16-1_MI0008213,ssc-mir-16-2_MI0008212	TAGCAGCACGTAAATATTGGCGT	0.203264	-0.653328	4.55104	6.51735	0.0384393	0.21453
cfa-mir-300_MI0010428	TATGCAAGGACAAGCTCTCT	0.691233	1.25411	2.56265	6.54118	0.037984	0.21453
ssc-mir-143_MI0013098	TCTGAGATGAAGCACTGTAGCTC	-0.336034	1.35271	3.16787	6.45968	0.0395639	0.21453
ssc-miR-181d-5p_MIMAT0013888	AACATTCATTGTTGTCGGTGGGTT	-0.0681171	-1.29619	2.01788	6.44376	0.0398801	0.214909
ssc-mir-135-2_MI0002416	TGTAGGGATGGAAGCCATGA	-1.39025	-0.749847	2.95776	6.42165	0.0403233	0.215964
ssc-mir-30d_MI0013091	TGTAAACATCCCCGACTGGAAGC	1.32686	0.0743853	11.6471	6.38849	0.0409974	0.218236
ssc-mir-136_MI0002452	ATCATCGTCTCAAATGAGTCT	0.0480186	-0.797399	3.7575	6.35623	0.0416642	0.220441
bta-mir-106b_MI0009724,cgr-mir-106b_MI0020379,mmu-mir-106b_MI0000407,ptr-mir-106b_MI0003070,rno-mir-106b_MI0000889	ACCGCACTGTGGGTACTTGCT	-0.18305	0.899758	2.03352	6.26254	0.0436623	0.229621
ssc-mir-23b_MI0013112	ATCACATTGCCAGGGATTACCAC	0.641103	-0.513195	5.53298	6.2455	0.0440358	0.230199
ssc-mir-101-1_MI0010678	TACAGTACTGTGATAACTGAAGAA	-0.637837	0.704987	2.72007	6.21295	0.0447584	0.232584
ssc-miR-192_MIMAT0013910	CTGACCTATGAATTGACAGCC	-1.12209	-0.246832	3.68437	6.1981	0.0450921	0.232932
ssc-mir-145_MI0002417	GTCCAGTTTTCCCAGGAATCCC	-0.697593	0.615054	8.58061	6.16985	0.0457336	0.233526
ssc-mir-582_MI0022154	TAACCGGTTGAACAACTGAACCC	-0.280542	-1.1188	2.80887	6.16947	0.0457422	0.233526
ssc-mir-125b-2_MI0002414	ACAAGTCAGGCTCTTGGGACCTA	-0.371582	-0.947181	4.74625	5.99289	0.0499645	0.234511
ssc-mir-491_MI0017993	AGTGGGGAACCCTTCCATGAGGA	-1.92577	-0.57418	2.97342	6.09848	0.0473949	0.234511
ssc-mir-145_MI0002417	ATTCCTGGAAATACTGTTCTT	-0.323457	0.661767	4.07507	6.0373	0.0488672	0.234511
ssc-mir-126_MI0016619	CTCGTACCGTGAGTAATAATG	0.196055	0.817636	5.62229	6.00883	0.0495677	0.234511
ssc-mir-143_MI0013098	CTGAGATGAAGCACTGTAGCT	-0.34821	0.766948	5.09271	6.04688	0.0486335	0.234511
ssc-mir-30d_MI0013091	CTTTCAGTCAGATGTTTGCTGC	0.446653	-0.909	4.7754	6.12385	0.0467975	0.234511
ssc-miR-129b_MIMAT0020586	CTTTTTGCGGTCTGGGCTTGC	1.19554	0.405865	5.8643	6.10654	0.0472044	0.234511
ssc-mir-143_MI0013098	GAGATGAAGCACTGTAGCTC	0.0261334	1.22597	3.59923	6.06191	0.0482696	0.234511
bta-mir-200c_MI0005038,cgr-mir-200c_MI0020453,mmu-mir-200c_MI0000694,ptr-mir-200c_MI0020598,rno-mir-200c_MI0000942	TAATACTGCCGGGTAATGAT	0.803494	1.03728	3.3383	6.05905	0.0483386	0.234511
ssc-mir-92b_MI0013126	TATTGCACTCGTCCCGGCCTC	-0.251506	-1.0369	2.95323	6.02128	0.04926	0.234511
ssc-mir-205_MI0002440	TCCTTCATTCCACCGGAGTCT	-0.956751	-1.61691	1.65896	6.07388	0.0479815	0.234511
ssc-let-7a-1_MI0013085,ssc-let-7a-2_MI0017984	TGAGGTAGTAGGTTGTATAGT	0.712264	0.784161	11.5334	6.0287	0.0490778	0.234511
ssc-miR-30a-5p_MIMAT0010193	TGTAAACATCCTCGACTGGAAG	-0.00642965	0.79162	11.0762	6.00285	0.0497162	0.234511
ssc-miR-493-5p_MIMAT0025377	TTGTACATGGTAGGCTTTCATT	1.15604	0.136024	2.54925	6.07461	0.0479639	0.234511
bta-mir-30a_MI0005054,cgr-mir-30a_MI0020484,mmu-mir-30a_MI0000144,oan-mir-30a_MI0006729,rno-mir-30a_MI0000870	TTTCAGTCGGATGTTTGCAGCT	0.891102	0.996671	4.10504	6.10266	0.0472959	0.234511
bta-mir-25_MI0005067,cgr-mir-25_MI0020470,mmu-mir-25_MI0000689,ppy-mir-25_MI0003069,rno-mir-25_MI0000856	ATTGCACTTGTCTCGGTCTGA	0.793026	0.928295	4.34793	5.95331	0.0509629	0.237918
ssc-mir-103-1_MI0002448,ssc-mir-103-2_MI0013105,ssc-mir-107_MI0002449	AGCAGCATTGTACAGGGCTAT	-0.0292969	-0.785618	4.14272	5.93622	0.0514004	0.238684
ssc-mir-28_MI0002430	AAGGAGCTCACAGTCTATTGA	0.705228	0.746254	7.57327	5.88903	0.0526275	0.24102
ssc-mir-143_MI0013098	TGAGATGAAGCACTGTAGCT	-0.459892	0.608425	11.9596	5.87463	0.0530079	0.24102
ssc-let-7f-1_MI0002446,ssc-let-7f-2_MI0022121	TGAGGTAGTAGATTGTATAG	0.380972	0.809321	9.91402	5.90048	0.052327	0.24102
ssc-mir-182_MI0022135	TTTGGCAATGGTAGAACTCACACTGGT	-1.27484	-0.343381	2.56508	5.88016	0.0528615	0.24102
ssc-mir-148b_MI0013118	TCAGTGCATCACAGAACTTT	-0.0307069	1.01735	3.30598	5.84425	0.0538192	0.242186
oan-mir-27b_MI0006758	TTCACAGTGGCTAAGTTCTGCG	-1.08999	-1.19331	1.9814	5.84668	0.0537539	0.242186
ggo-miR-143_MIMAT0002258,lla-miR-143_MIMAT0002260,ppa-miR-143_MIMAT0002261,ppy-miR-143_MIMAT0002259,ptr-miR-143_MIMAT0002257,rno-miR-143-3p_MIMAT0000849	TGAGATGAAGCACTGTAGCTCA	-0.53424	0.650973	10.0801	5.81898	0.0545035	0.242763
ssc-mir-155_MI0015907	TTAATGCTAATTGTGATAGGGGT	1.30999	0.786271	2.32791	5.82186	0.0544251	0.242763
ssc-mir-7-1_MI0022122,ssc-mir-7-2_MI0002435	TGGAAGACTAGTGATTTTGTTGT	-0.762196	-0.729078	8.91726	5.78024	0.0555695	0.24378
ssc-miR-34a_MIMAT0007757	TGGCAGTGTCTTAGCTGGTTGT	-0.24558	-1.02686	2.8023	5.78115	0.0555443	0.24378
ssc-mir-204_MI0002458	TTCCCTTTGTCATCCTATGCC	-0.884834	-0.712349	3.47293	5.78181	0.0555259	0.24378
ssc-mir-381_MI0015912	TATACAAGGACAAGCTCT	0.798619	1.22471	2.1421	5.74021	0.056693	0.247465
ssc-mir-9-1_MI0002462,ssc-mir-9-2_MI0002463,ssc-mir-9-3_MI0022123	CTTTGGTTATCTAGCTGTATGA	0.523659	1.15182	3.43292	5.71598	0.057384	0.249235
bta-miR-495_MIMAT0009335,cfa-miR-495_MIMAT0006721,eca-miR-495_MIMAT0013165,hsa-miR-495-3p_MIMAT0002817,mml-miR-495_MIMAT0006357,mmu-miR-495-3p_MIMAT0003456,oar-miR-495-3p_MIMAT0019274,ppy-miR-495_MIMAT0015916,ptr-miR-495_MIMAT0008169,rno-miR-495_MIMAT0005320	AAACAAACATGGTGCACTTCTT	0.488777	-0.62526	2.0611	5.61398	0.0603865	0.257867
ssc-mir-451_MI0016623	AAACCGTTACCATTACTGAGT	0.6192	1.26129	9.90296	5.63498	0.0597558	0.257867
ssc-mir-145_MI0002417	GTCCAGTTTTCCCAGGAATC	0.347839	1.09305	4.67021	5.62324	0.0601075	0.257867
ssc-mir-7-1_MI0022122,ssc-mir-7-2_MI0002435	TGGAAGACTAGTGATTTTGTTG	-0.994409	-0.494261	5.24025	5.60848	0.0605529	0.257867
ssc-let-7i_MI0002447	TGAGGTAGTAGTTTGTGCTGT	-0.507387	-0.68081	10.4472	5.59666	0.0609118	0.258136
ssc-mir-21_MI0002459	GTAGCTTATCAGACTGATGTTGACT	0.752141	1.44719	2.10599	5.51766	0.0633658	0.264681
ssc-mir-143_MI0013098	TGAGATGAAGCACTGTAGC	-0.457405	0.563642	8.84565	5.5196	0.0633043	0.264681
ssc-miR-450c-5p_MIMAT0015717	TTTTGCGATGTGTTCCTAATAC	-0.630404	-1.32253	5.44104	5.53083	0.06295	0.264681
ssc-let-7g_MI0013087	TGAGGTAGTAGTTTGTACAGT	1.03896	0.765046	12.0986	5.50316	0.0638268	0.265337
ssc-mir-10a_MI0013101	ACCCTGTAGATCCGAATTTG	-0.046711	0.813742	5.03191	5.43613	0.0660023	0.268494
bta-miR-409a_MIMAT0009310,eca-miR-409-5p_MIMAT0013151,hsa-miR-409-5p_MIMAT0001638,mml-miR-409-5p_MIMAT0006314,mmu-miR-409-5p_MIMAT0004746,oar-miR-409-5p_MIMAT0019327,ppy-miR-409-5p_MIMAT0015875,rno-miR-409a-5p_MIMAT0003204	AGGTTACCCGAGCAACTTTGCAT	0.381154	-1.19728	4.39373	5.43112	0.066168	0.268494
ssc-mir-30e_MI0013092	GTAAACATCCTTGACTGGAAGCT	-0.683219	-0.778633	4.51556	5.44502	0.0657098	0.268494
ssc-mir-145_MI0002417	GTCCAGTTTTCCCAGGAATCC	-0.517333	0.419914	7.34661	5.45565	0.0653611	0.268494
bta-let-7b_MIMAT0004331,cfa-let-7b_MIMAT0009836,cgr-let-7b_MIMAT0023717,hsa-let-7b-5p_MIMAT0000063,mdo-let-7b_MIMAT0004162,mml-let-7b_MIMAT0006152,mmu-let-7b-5p_MIMAT0000522,oan-let-7b-5p_MIMAT0006897,ppy-let-7b_MIMAT0015722,ptr-let-7b_MIMAT0007937,rno-let-7b-5p_MIMAT0000775	TGAGGTAGTAGGTTGTGTGGTT	0.49057	-0.327195	9.31063	5.45559	0.0653633	0.268494
ssc-mir-499_MI0013096	TTAAGACTTGCAGTGATGTTTA	-0.426964	-1.11312	2.90222	5.42317	0.0664315	0.268494
ssc-mir-21_MI0002459	AGCTTATCAGACTGATGTTG	1.36014	0.556293	3.1084	5.40188	0.0671423	0.269864
hsa-mir-203a_MI0000283,mmu-mir-203_MI0000246,ppy-mir-203_MI0014862,ptr-mir-203_MI0008575,rno-mir-203a_MI0000945	GTGAAATGTTTAGGACCACTA	-1.36387	-0.307512	4.94465	5.38635	0.0676657	0.269864
cfa-miR-380_MIMAT0006717	TATGTAATATGGTCCACGTCT	0.365318	-0.394129	5.13688	5.3854	0.0676978	0.269864
ENSSSCG00000020795, bta-mir-141_MI0009742,cgr-mir-141_MI0020403,mmu-mir-141_MI0000166,ptr-mir-141-2_MI0008542,rno-mir-141_MI0000914	TAACACTGTCTGGTAAAGATGG	-0.456204	-1.49527	7.66429	5.32549	0.0697566	0.275554
ssc-miR-185_MIMAT0007759	TGGAGAGAAAGGCAGTTCCTGA	-0.624107	-0.481296	7.82384	5.33054	0.0695807	0.275554
ssc-mir-320_MI0013097	AAAAGCTGGGTTGAGAGGGCGAAA	-0.834881	-0.643165	4.51105	5.26317	0.0719643	0.279222
ssc-mir-34c-1_MI0013132,ssc-mir-34c-2_MI0022128	AGGCAGTGTAGTTAGCTGAT	-0.711043	0.5353	5.40864	5.28823	0.0710681	0.279222
ssc-mir-34c-1_MI0013132,ssc-mir-34c-2_MI0022128	AGGCAGTGTAGTTAGCTGATT	-0.901842	0.0789656	8.84004	5.26988	0.0717232	0.279222
ssc-miR-26a_MIMAT0002135	TTCAAGTAATCCAGGATAGGCT	0.653532	0.733346	11.71	5.26783	0.071797	0.279222
ssc-mir-10a_MI0013101	TACCCTGTAGATCCGAATTTG	-0.00846593	0.785377	8.17726	5.24641	0.0725698	0.280325
ssc-miR-30d_MIMAT0013871	TGTAAACATCCCCGACTGGAAGCT	0.874928	-0.0419753	12.7141	5.22108	0.0734947	0.282647
ssc-mir-126_MI0016619	CGTACCGTGAGTAATAATG	0.354129	0.913191	4.01607	5.21218	0.0738225	0.282662
ssc-miR-24-3p_MIMAT0002134	TGGCTCAGTTCAGCAGGAACAG	0.864463	0.98277	5.45087	5.18378	0.0748784	0.285454
ssc-mir-148a_MI0002418	CAGTGCACTACAGAACTTTGT	0.922747	2.14078e-05	2.32687	5.16934	0.0754208	0.286271
ssc-miR-125a_MIMAT0013897	TCCCTGAGACCCTTTAACCTGTG	0.500648	-0.339212	5.6851	5.13316	0.0767979	0.290236
ssc-mir-320_MI0013097	AAAAGCTGGGTTGAGAGGGCGA	-0.250477	-0.77112	9.24342	5.10844	0.077753	0.291288
ssc-mir-23b_MI0013112	ATCACATTGCCAGGGATTACC	0.886638	0.282227	8.4695	5.1062	0.0778399	0.291288
cfa-mir-203_MI0010363	TGAAATGTTTAGGACCACTAGC	-1.80338	-0.719256	5.77481	5.10011	0.0780773	0.291288
ssc-miR-107_MIMAT0002155	AGCAGCATTGTACAGGGCTATCA	0.777676	0.00262004	3.82469	5.04575	0.0802287	0.298041
ssc-mir-136_MI0002452	CATCATCGTCTCAAATGAGTCT	0.625022	-0.0462541	4.88761	5.03199	0.0807826	0.298827
ssc-mir-214_MI0002441	TACAGCAGGCACAGACAGGCAGT	0.718316	-0.171197	3.26857	4.95982	0.0837507	0.308437
ssc-mir-148b_MI0013118	TCAGTGCATCACAGAACTTTGTC	1.246	0.91213	7.35818	4.94202	0.0844994	0.308437
ssc-mir-30a_MI0010688	TGTAAACATCCTCGACTGGAAGC	0.499889	0.658589	12.8029	4.94771	0.0842592	0.308437
ssc-mir-335_MI0013165	TTTTTCATTATTGCTCCTGACC	0.343114	0.925781	5.07701	4.93507	0.0847938	0.308437
ssc-miR-148b-5p_MIMAT0022955	GAAGTTCTGTTATACACTCAGGC	0.153959	-0.941705	2.25454	4.91767	0.0855346	0.308561
hsa-mir-203a_MI0000283,mmu-mir-203_MI0000246,ppy-mir-203_MI0014862,ptr-mir-203_MI0008575,rno-mir-203a_MI0000945	GTGAAATGTTTAGGACCACT	-0.967273	-0.243035	4.70931	4.91944	0.085459	0.308561
ssc-miR-98_MIMAT0013905	TGAGGTAGTAAGTTGTATTGTT	0.335123	-0.375469	6.95735	4.88455	0.0869627	0.311729
ssc-let-7c_MI0002445	TGAGGTAGTAGGTTGTATG	0.126157	0.999728	2.60324	4.88078	0.0871269	0.311729
ssc-miR-9-1_MIMAT0002168, ssc-miR-9-2_MIMAT0002169	TCTTTGGTTATCTAGCTGTATGA	0.23328	-0.733931	9.84679	4.8706	0.0875717	0.312041
ssc-mir-381_MI0015912	TATACAAGGACAAGCTCTCT	0.728772	0.547478	6.12803	4.82083	0.0897779	0.317312
ssc-mir-182_MI0022135	TTTGGCAATGGTAGAACTCACA	0.655647	1.1797	10.677	4.82548	0.0895694	0.317312
ssc-mir-23a_MI0002427	ATCACATTGCCAGGGATTTCCA	0.846076	0.544017	7.00299	4.78431	0.0914323	0.321856
bta-mir-106b_MI0009724,cgr-mir-106b_MI0020379,mmu-mir-106b_MI0000407,ptr-mir-106b_MI0003070,rno-mir-106b_MI0000889	CCGCACTGTGGGTACTTGCT	0.344659	0.847131	5.43529	4.76619	0.0922648	0.322189
ssc-mir-423_MI0013099	TGAGGGGCAGAGAGCGAGACTTTT	-0.00753021	-1.02237	4.13609	4.77404	0.091903	0.322189
ssc-miR-296-3p_MIMAT0022958	AGGGTTGGGCGGAGGCTTTCC	-0.24617	-1.23494	1.98475	4.75385	0.0928357	0.322891
ssc-miR-145-3p_MIMAT0022919	GGATTCCTGGAAATACTGTTCT	-0.900942	-0.244461	4.06721	4.73724	0.0936099	0.32371
ssc-miR-145-5p_MIMAT0002123	GTCCAGTTTTCCCAGGAATCCCTT	-0.707096	0.551084	5.55166	4.73291	0.0938129	0.32371
ssc-miR-27b-3p_MIMAT0013890	TTCACAGTGGCTAAGTTCTGC	0.0547314	-0.714904	12.3043	4.71206	0.0947958	0.325814
ssc-mir-30a_MI0010688	TTTCAGTCGGATGTTTGCAGC	0.835457	1.05394	6.83028	4.68345	0.0961618	0.329213
ssc-mir-125a_MI0013115	TCCCTGAGACCCTTTAACCTGT	0.505473	-0.321702	6.66741	4.63639	0.0984511	0.335734
ssc-mir-30d_MI0013091	TGTAAACATCCCCGACTGGA	0.0427749	-0.597223	7.73872	4.6189	0.099316	0.337365
ssc-mir-127_MI0013144	TCGGATCCGTCTGAGCTTGG	1.08889	0.37332	9.42398	4.58	0.101267	0.341335
ENSSSCG00000026963, bta-mir-375_MI0009817,mmu-mir-375_MI0000792,ppy-mir-375_MI0014920,ptr-mir-375_MI0008645,rno-mir-375_MI0006140	TTGTTCGTTCGGCTCGCGTGA	0.989616	0.0303815	3.13049	4.58251	0.10114	0.341335
ssc-miR-15b_MIMAT0002125	TAGCAGCACATCATGGTTTACA	0.899839	0.44247	3.17337	4.5609	0.102238	0.343284
ENSSSCG00000021103	AGGACTGTCAAACCTGAGAAT	-1.10271	0.134525	2.04608	4.55253	0.102667	0.343372
eca-mir-500-1_MI0012968,eca-mir-500-2_MI0012969,eca-mir-501_MI0012970	ATGCACCTGGGCAAGGATTCC	0.897391	-0.282204	1.78641	4.51496	0.104614	0.343372
ssc-mir-92a-1_MI0013125,ssc-mir-92a-2_MI0013124	ATTGCACTTGTCCCGGCCTGT	0.787349	-0.286434	4.49453	4.51149	0.104795	0.343372
ssc-mir-196b-1_MI0013137,ssc-mir-196b-2_MI0022139	TAGGTAGTTTCCTGTTGTTGG	-0.53675	-0.647892	5.92664	4.53427	0.103609	0.343372
ssc-mir-342_MI0013153	TCTCACACAGAAATCGCACCCG	-1.22181	-0.457569	3.87512	4.54129	0.103246	0.343372
bta-let-7b_MI0005453,cgr-let-7b_MI0020369,mmu-let-7b_MI0000558,oan-let-7b_MI0006720,rno-let-7b_MI0000829	TGAGGTAGTAGGTTGTGTGG	0.911388	0.636574	6.63619	4.50859	0.104947	0.343372
ssc-mir-155_MI0015907	TTAATGCTAATTGTGATAGGGGTT	0.648401	1.01794	2.25122	4.50726	0.105018	0.343372
ssc-mir-451_MI0016623	AAACCGTTACCATTACT	-0.909838	-0.874747	2.30302	4.47621	0.10666	0.347442
ssc-mir-320_MI0013097	AAAAGCTGGGTTGAGAGGGCGAAAA	-0.386812	-1.20065	1.34271	4.41224	0.110127	0.351626
ssc-mir-497_MI0013139	CAGCAGCACACTGTGGTTTGTAC	-0.410832	-1.03703	2.71703	4.40069	0.110765	0.351626
ssc-mir-24-1_MI0002428	CGTGCCTACTGAGCTGAAACACA	0.43255	0.888963	2.52417	4.39136	0.111283	0.351626
ssc-mir-101-1_MI0010678,ssc-mir-101-2_MI0010679	TACAGTACTGTGATAACT	-0.426078	0.625902	2.53405	4.41982	0.10971	0.351626
ssc-mir-140_MI0002437	TACCACAGGGTAGAACCACG	0.620994	0.911535	4.46488	4.42427	0.109467	0.351626
ssc-mir-139_MI0002453	TCTACAGTGCACGTGTCTCCAGT	0.727686	0.00678427	3.07226	4.4081	0.110356	0.351626
ssc-miR-27a_MIMAT0002148	TTCACAGTGGCTAAGTTCCGC	-0.422106	-0.974234	7.16472	4.42814	0.109255	0.351626
ssc-mir-27b_MI0013109	TTCACAGTGGCTAAGTTCT	0.72015	0.679855	9.24069	4.38621	0.11157	0.351626
ssc-mir-27b_MI0013109	TTCACAGTGGCTAAGTTCTGCAC	-0.0281755	-0.995899	2.89659	4.39253	0.111218	0.351626
ssc-mir-212_MI0022140	TAACAGTCTCCAGTCACGGCC	1.06522	0.887142	2.72997	4.37358	0.112276	0.35168
ssc-mir-146a_MI0015926	TTGAGAACTGAATTCCATGGGT	-0.763258	0.485243	2.24112	4.37152	0.112393	0.35168
ssc-mir-16-1_MI0008213,ssc-mir-16-2_MI0008212	TAGCAGCACGTAAATATTGGC	0.689924	0.0939609	5.38165	4.34635	0.113816	0.354861
ssc-mir-101-1_MI0010678,ssc-mir-101-2_MI0010679	GTACAGTACTGTGATAACTGA	-0.641429	-0.418445	10.1587	4.32281	0.115163	0.357785
ssc-miR-1468_MIMAT0025386	CTCCGTTTGCCTGTTTTGCTGA	-0.550282	0.310608	5.29761	4.30722	0.116064	0.359305
ENSSSCG00000024128, bta-mir-200b_MI0005055,cgr-mir-200b_MI0020452,mmu-mir-200b_MI0000243,oan-mir-200b_MI0006745,rno-mir-200b_MI0000944	ATCTTACTGGGCAGCATTGGA	-0.90112	-0.639978	3.59475	4.2623	0.118701	0.363378
ssc-mir-145_MI0002417	GTCCAGTTTTCCCAGGAATCCCT	-0.659111	0.533156	9.40936	4.25695	0.119018	0.363378
ssc-miR-144_MIMAT0025364	TACAGTATAGATGATGTAC	-1.18226	-1.67582	3.36192	4.25995	0.118841	0.363378
mmu-mir-5105_MI0018013	TGGGGGGCCCAAGTCCTTCTGATCGAGGCC	-0.282564	1.03181	2.84189	4.25289	0.11926	0.363378
ssc-mir-450b_MI0013140	TTTTGCAATATGTTCCTGAATAT	-0.367305	-0.959217	3.80888	4.24953	0.119461	0.363378
ssc-mir-323_MI0002433	CACATTACACGGTCGACCTCT	0.913434	0.760969	2.5517	4.24234	0.119891	0.363421
ssc-miR-150_MIMAT0025365	TCTCCCAACCCTTGTACCAGTG	0.576449	0.855842	4.32018	4.19509	0.122757	0.368788
ssc-mir-423_MI0013099	TGAGGGGCAGAGAGCGAGACTT	0.690521	-0.362836	3.97978	4.19229	0.122929	0.368788
bta-let-7b_MI0005453,cgr-let-7b_MI0020369,mmu-let-7b_MI0000558,oan-let-7b_MI0006720,rno-let-7b_MI0000829	TGAGGTAGTAGGTTGTGTG	1.02494	0.532627	2.65181	4.20276	0.122287	0.368788
ssc-miR-30c-3p_MIMAT0022922	CTGGGAGAAGGCTGTTTACTCT	0.712531	0.983153	8.89812	4.1624	0.124781	0.37306
cgr-mir-143_MI0020405,mmu-mir-143_MI0000257,ppy-mir-143_MI0002551,ptr-mir-143_MI0002549,rno-mir-143_MI0000916	CTGAGATGAAGCACTGTAGCTCA	-0.633893	0.616842	3.79216	4.14663	0.125768	0.37336
ssc-miR-151-5p_MIMAT0013882	TCGAGGAGCTCACAGTCTAGT	0.651607	0.112798	9.28844	4.1481	0.125676	0.37336
ssc-miR-7_MIMAT0002141	TGGAAGACTAGTGATTTTGTTGTT	-0.480897	-0.677062	11.283	4.14034	0.126164	0.37336
ssc-mir-451_MI0016623	AAACCGTTACCATTACTGAG	0.865331	1.23803	7.81874	4.11849	0.12755	0.373469
ssc-mir-99a_MI0013114	AACCCGTAGATCCGATC	1.3569	1.31718	2.70473	4.09734	0.128906	0.373469
ssc-mir-10a_MI0013101	ACCCTGTAGATCCGAATTTGTGT	-0.275462	-1.34824	11.7064	4.10219	0.128594	0.373469
ssc-miR-222_MIMAT0013942	AGCTACATCTGGCTACTGGGTCTC	0.143329	0.827832	5.25815	4.10061	0.128696	0.373469
ssc-mir-222_MI0013151	AGCTACATCTGGCTACTGGGTCTCT	0.0408172	0.781974	5.69659	4.09187	0.129259	0.373469
ssc-mir-27a_MI0002442	AGGGCTTAGCTGCTTGTGAGCA	0.223762	0.76659	4.56458	4.09391	0.129127	0.373469
ssc-mir-10a_MI0013101	TACCCTGTAGATCCGAATTTGTGTA	-0.537607	-1.3129	1.91537	4.12839	0.126921	0.373469
ssc-mir-26a_MI0002429	TTCAAGTAATCCAGGATAGGC	0.387872	0.705894	8.48291	4.08624	0.129623	0.373469
ssc-mir-125b-2_MI0002414	TCACAAGTCAGGCTCTTGGGAC	0.184231	-0.638719	2.76366	4.05506	0.13166	0.377132
ENSSSCG00000023990, ENSSSCG00000028001, bta-mir-449a_MI0009834,hsa-mir-449a_MI0001648,mmu-mir-449a_MI0001649,ppy-mir-449a_MI0014947,rno-mir-449a_MI0001650	TGGCAGTGTATTGTTAGCTGG	-0.793194	-1.11785	2.37816	4.05357	0.131759	0.377132
ssc-mir-34c-1_MI0013132,ssc-mir-34c-2_MI0022128	AGGCAGTGTAGTTAGCTGA	-0.971677	0.296581	3.24224	4.03773	0.132806	0.378888
ssc-mir-103-1_MI0002448,ssc-mir-103-2_MI0013105	AGCAGCATTGTACAGGGCTATG	0.595465	0.237177	7.95224	4.02887	0.133396	0.379018
bta-let-7a-3_MI0005452,ggo-let-7a_MI0020621,hsa-let-7a-3_MI0000062,ppy-let-7a-3_MI0014781,ptr-let-7a-3_MI0008399	GTGAGGTAGTAGGTTGTATAGTT	0.0389095	-0.710572	2.95453	4.02401	0.13372	0.379018
ssc-miR-125b_MIMAT0002120	TCCCTGAGACCCTAACTTGTGA	0.643729	0.0903736	6.97478	4.00758	0.134823	0.380908
ssc-mir-142_MI0013134	CCCATAAAGTAGAAAGCACTA	0.621216	0.862933	3.77186	3.97926	0.136746	0.385095
ssc-mir-107_MI0002449	AGCAGCATTGTACAGGGCTATC	0.197992	-0.571348	4.71109	3.96561	0.137683	0.386486
mdo-miR-200c_MIMAT0004150	TAATACTGCCGGGTAATGATGG	0.424259	-0.201421	9.08078	3.95477	0.138431	0.387339
ssc-miR-19b_MIMAT0013950	TGTGCAAATCCATGCAAAACTGA	-0.511423	-0.67295	6.28545	3.93884	0.139537	0.389189
cgr-miR-199b_MIMAT0023838,mmu-miR-199b-5p_MIMAT0000672	CCCAGTGTTTAGACTACCTGTTC	0.113203	-0.779326	2.35501	3.91504	0.141208	0.392596
ssc-miR-491_MIMAT0020592	AGTGGGGAACCCTTCCATGAGG	-0.875161	0.203251	4.46737	3.90865	0.14166	0.392601
ssc-miR-129a_MIMAT0013959	AAGCCCTTACCCCAAAAAGCAT	0.923928	0.35729	2.44049	3.81652	0.148338	0.395146
ssc-miR-31_MIMAT0025360	AGGCAAGATGCTGGCATAGCTG	0.602811	0.729667	4.1981	3.83232	0.147171	0.395146
bta-mir-200a_MI0005037,mmu-mir-200a_MI0000554,ppy-mir-200a_MI0014861,ptr-mir-200a_MI0008573,rno-mir-200a_MI0000943	ATCTTACCGGACAGTGCTGGAT	-0.636813	-0.829929	2.4944	3.84477	0.146258	0.395146
ssc-mir-186_MI0002456	CAAAGAATTCTCCTTTTGGGCTTT	-0.920652	-0.873585	2.8231	3.83848	0.146718	0.395146
bta-mir-409a_MI0009824,cgr-mir-409_MI0020520,mmu-mir-409_MI0001160,oar-mir-409_MI0016958,rno-mir-409a_MI0003550	GAATGTTGCTCGGTGAACCCC	0.800226	0.0363519	2.99296	3.85425	0.145566	0.395146
ssc-mir-24-1_MI0002428	GTGCCTACTGAGCTGAAACACA	0.98405	0.854133	3.02987	3.84654	0.146129	0.395146
ssc-mir-212_MI0022140	TAACAGTCTCCAGTCACGGCCA	-0.943323	0.289358	1.94263	3.86793	0.144574	0.395146
ssc-miR-101_MIMAT0010185	TACAGTACTGTGATAACTGAA	-0.0511042	0.585183	8.70501	3.87959	0.143733	0.395146
ssc-mir-21_MI0002459	TAGCTTATCAGACTGATG	0.564425	0.82127	4.18874	3.82203	0.14793	0.395146
ssc-mir-183_MI0002439	TATGGCACTGGTAGAATTCACTGT	0.82547	0.229563	4.84339	3.81021	0.148807	0.395146
ssc-mir-125b-1_MI0013172,ssc-mir-125b-2_MI0002414	TCCCTGAGACCCTAACTTGTG	0.620044	0.0750683	5.96316	3.81521	0.148436	0.395146
ssc-mir-146b_MI0010685	TGAGAACTGAATTCCATAGGCT	-0.803536	-0.228842	4.92198	3.81816	0.148217	0.395146
ssc-mir-30a_MI0010688	TGTAAACATCCTCGACTGGAA	-0.784718	-0.0175844	9.88633	3.80875	0.148915	0.395146
ssc-mir-135-2_MI0002416	TGTAGGGATGGAAGCCATGAAA	-0.799803	0.232565	4.18891	3.84675	0.146113	0.395146
ssc-miR-100_MIMAT0013911	AACCCGTAGATCCGAACTTGTG	0.575976	0.714275	10.7977	3.79968	0.149592	0.395366
ssc-miR-99b_MIMAT0006018	CACCCGTAGAACCGACCTTGCG	-0.27914	-0.858076	10.6298	3.78257	0.150878	0.395366
ssc-mir-429_MI0017991	TAATACTGTCTGGTAATGCCG	-0.311723	-0.897301	2.85966	3.77206	0.151673	0.395366
ssc-mir-299_MI0014772	TATGTGGGACGGTAAACCGCT	0.697315	-0.041721	3.34669	3.79132	0.150219	0.395366
ssc-mir-26a_MI0002429	TTCAAGTAATCCAGGATAG	0.653473	1.00419	2.5634	3.78741	0.150513	0.395366
ssc-miR-218_MIMAT0025371, ssc-miR-218-5p_MIMAT0022961	TTGTGCTTGATCTAACCATGT	0.946722	0.650093	3.4443	3.7715	0.151715	0.395366
ssc-miR-30b-5p_MIMAT0007756	TGTAAACATCCTACACTCAGCT	0.413723	0.507592	9.05881	3.76451	0.152246	0.395568
ssc-mir-34c-1_MI0013132,ssc-mir-34c-2_MI0022128	ATCACTAACCACACGGCCAGG	-0.983302	-0.511611	4.08844	3.72813	0.155041	0.398622
ssc-mir-199b_MI0008219	CCCAGTGTTTAGACTATCTGTTC	-0.181217	-0.601357	11.0403	3.73174	0.154761	0.398622
ssc-let-7c_MIMAT0002151	TGAGGTAGTAGGTTGTATGGTT	0.341544	-0.302641	8.3783	3.72546	0.155248	0.398622
ENSSSCG00000022650	TTCAAGTAATTCAGGATAGG	0.764172	0.736237	4.02533	3.72884	0.154986	0.398622
ssc-miR-450b-5p_MIMAT0013927	TTTTGCAATATGTTCCTGAATA	-0.1076	-0.604172	5.95999	3.71213	0.156287	0.400112
bta-mir-106b_MI0009724,cgr-mir-106b_MI0020379,mmu-mir-106b_MI0000407,ptr-mir-106b_MI0003070,rno-mir-106b_MI0000889	ACCGCACTGTGGGTACTTGCTG	0.783473	0.909608	2.66369	3.69812	0.157385	0.401606
bta-mir-200c_MI0005038,cgr-mir-200c_MI0020453,mmu-mir-200c_MI0000694,ptr-mir-200c_MI0020598,rno-mir-200c_MI0000942	CTAATACTGCCGGGTAATGATGGA	-0.854169	-0.702699	2.51032	3.69298	0.15779	0.401606
ssc-mir-382_MI0015911	AATCATTCACGGACAACACTT	0.75285	0.447143	4.29281	3.6545	0.160855	0.406504
ssc-mir-378-1_MI0013088,ssc-mir-378-2_MI0016622	ACTGGACTTGGAGTCAGAAGG	-0.859567	-0.698879	3.30178	3.65131	0.161112	0.406504
ssc-mir-99b_MI0007077	CACCCGTAGAACCGACCTTGC	0.0172536	-0.889045	9.87028	3.6617	0.160277	0.406504
ssc-miR-320_MIMAT0013878	AAAAGCTGGGTTGAGAGGGCGAA	-0.53065	-0.593541	6.36546	3.6347	0.162456	0.408714
bta-mir-106b_MI0009724,cgr-mir-106b_MI0020379,mmu-mir-106b_MI0000407,ptr-mir-106b_MI0003070,rno-mir-106b_MI0000889	TACCGCACTGTGGGTACTTGCT	0.490353	0.791969	5.29923	3.6254	0.163213	0.409439
ssc-mir-181a-1_MI0010686,ssc-mir-181a-2_MI0013106	AACATTCAACGCTGTCGGTGAGT	0.409564	-0.412623	4.85005	3.5387	0.170443	0.409709
ssc-mir-27a_MI0002442	AGGGCTTAGCTGCTTGTGAGC	-0.267689	0.779399	2.26321	3.61056	0.164429	0.409709
ssc-mir-381_MI0015912	ATATACAAGGACAAGCTCTCTG	0.302462	-0.39792	4.67553	3.5751	0.16737	0.409709
cfa-miR-200a_MIMAT0009865,hsa-miR-200a-5p_MIMAT0001620,mmu-miR-200a-5p_MIMAT0004619	CATCTTACCGGACAGTGCTGGA	0.658961	0.0186685	5.81913	3.58868	0.166237	0.409709
ssc-mir-199b_MI0008219	CCAGTGTTTAGACTATCTGTTC	-0.071174	-0.601869	4.7132	3.54097	0.170251	0.409709
ssc-mir-144_MI0022132	GGATATCATCATATACTGTAAG	-0.205311	0.654356	6.10723	3.53885	0.170431	0.409709
bta-miR-200a_MIMAT0003822,oan-miR-200a-3p_MIMAT0006936	TAACACTGTCTGGTAACGATGTT	-0.508885	-1.04168	3.96801	3.56221	0.168452	0.409709
cfa-mir-429_MI0001644	TAATACTGTCTGGTAATGCCGTT	-0.194636	-1.03927	2.37182	3.56282	0.168401	0.409709
ssc-mir-126_MI0016619	TCGTACCGTGAGTAATAAT	-0.760207	0.101741	3.02939	3.5757	0.16732	0.409709
ssc-mir-769_MI0013168	TGAGACCTCTGGGTTCTGAGCT	0.390858	-0.129591	6.8662	3.5828	0.166727	0.409709
cgr-mir-143_MI0020405,mmu-mir-143_MI0000257,ppy-mir-143_MI0002551,ptr-mir-143_MI0002549,rno-mir-143_MI0000916	TGAGATGAAGCACTGTAGCTCAG	0.360818	1.21614	2.72947	3.55703	0.168889	0.409709
ssc-let-7e_MI0013086	TGAGGTAGGAGGTTGTATAGTTG	0.376984	-0.343057	4.2007	3.52869	0.171299	0.409709
ssc-mir-744_MI0014769	TGCGGGGCTAGGGCTAACAGC	0.637111	-0.341962	4.00716	3.53662	0.170621	0.409709
ssc-mir-4331_MI0015910	TGGCGTAGATCACAGACACAGC	0.822861	0.567826	3.73768	3.5336	0.170879	0.409709
ssc-miR-30c-5p_MIMAT0002167	TGTAAACATCCTACACTCTCAGC	0.338346	0.597404	8.90203	3.53664	0.17062	0.409709
ssc-mir-30a_MI0010688	TGTAAACATCCTCGACTGGA	-1.00806	-1.0184	8.3453	3.59034	0.166099	0.409709
ssc-mir-30e_MI0013092	TGTAAACATCCTTGACTGGAAGC	0.101355	-0.526809	7.09409	3.56173	0.168492	0.409709
ssc-mir-363-1_MI0014771,ssc-mir-363-2_MI0022147	AATTGCACGGTATCCATCTGTA	0.35587	-0.46022	3.51333	3.50618	0.173238	0.412509
ssc-mir-299_MI0014772	GTATGTGGGACGGTAAACCGCT	-0.252816	-0.793975	2.79048	3.50414	0.173415	0.412509
ssc-mir-181b-1_MI0013107,ssc-mir-181b-2_MI0002420	AACATTCATTGCTGTCGGTGGGT	0.435354	-0.290834	3.3754	3.49691	0.174042	0.412877
cgr-miR-409-5p_MIMAT0023950	AGGTTACCCGAGCAACTTTGCATC	0.209294	-0.632244	2.91198	3.48542	0.175046	0.413833
ssc-mir-27a_MI0002442	TTCACAGTGGCTAAGTTCC	1.08406	0.773711	6.36426	3.48145	0.175393	0.413833
ssc-miR-148b-3p_MIMAT0013901	TCAGTGCATCACAGAACTTTGT	0.939703	0.688226	13.7479	3.45396	0.177821	0.41843
ssc-miR-455-3p_MIMAT0013960	GCAGTCCATGGGCATATACAC	1.06041	0.568775	1.76919	3.43098	0.179876	0.422128
ssc-mir-381_MI0015912	ATATACAAGGACAAGCTCTCT	0.637615	0.442586	6.24542	3.4002	0.182665	0.427525
ssc-mir-92a-1_MI0013125	TATTGCACTTGTCCCGGCCTGTT	0.713775	0.140042	6.55512	3.39463	0.183175	0.427571
mmu-mir-146a_MI0000170,rno-mir-146a_MI0000919	TGAGAACTGAATTCCATGGGTTAT	-0.382346	-1.0453	1.42962	3.38866	0.183722	0.427706
ssc-mir-381_MI0015912	TATACAAGGACAAGCTCTCTGT	0.153251	-0.494567	5.09352	3.37444	0.185033	0.429611
ssc-mir-222_MI0013151	AGCTACATCTGGCTACTGGGTCT	0.46008	0.726634	3.43504	3.33953	0.188291	0.436016
ssc-mir-378-1_MI0013088,ssc-mir-378-2_MI0016622	ACTGGACTTGGAGTCAGAAG	-0.838351	-0.127881	2.78709	3.33362	0.188849	0.436151
ssc-mir-183_MI0002439	ATGGCACTGGTAGAATTCACTG	0.336836	-0.459863	5.24937	3.30368	0.191697	0.44156
ssc-let-7f-1_MI0002446,ssc-let-7f-2_MI0022121	GAGGTAGTAGATTGTATAGTT	0.554297	-0.0281957	3.8361	3.2621	0.195724	0.44965
ssc-mir-451_MI0016623	AAACCGTTACCATTACTGAGTTTA	-1.10934	-0.337826	2.67808	3.25259	0.196657	0.450607
ssc-mir-191_MI0013095	CAACGGAATCCCAAAAGCAGCTGT	-0.485868	-0.891433	3.78032	3.22708	0.199181	0.455196
ssc-mir-362_MI0015913	AATCCTTGGAACCTAGGTGTGAGT	-0.780852	-0.473934	3.75058	3.18236	0.203686	0.464276
ssc-mir-99a_MI0013114	AACCCGTAGATCCGATCTTG	0.73457	0.689657	5.34697	3.14624	0.207398	0.471505
ssc-miR-148a-5p_MIMAT0022920	AAAGTTCTGAGACACTCCGACT	0.475418	-0.142899	3.87519	3.12968	0.209121	0.474189
ssc-mir-221_MI0008221	AGCTACATTGTCTGCTGGGTT	-0.564387	0.163349	2.99239	3.11645	0.21051	0.476101
ssc-miR-204_MIMAT0002164	TTCCCTTTGTCATCCTATGCCT	-0.540338	-0.575788	7.89194	3.11076	0.211109	0.476222
ssc-miR-9_MIMAT0025358	TCTTTGGTTATCTAGCTGTATG	0.377673	-0.381678	9.30424	3.10535	0.211681	0.476282
ssc-miR-340_MIMAT0013891	TTATAAAGCAATGAGACTGATT	0.0713203	-0.493443	6.03366	3.08176	0.214193	0.480694
ssc-miR-30a-3p_MIMAT0015300	CTTTCAGTCGGATGTTTGCAGC	0.956833	0.655298	8.92874	3.0709	0.215358	0.482072
ssc-mir-423_MI0013099	TGAGGGGCAGAGAGCGAGAC	0.897307	0.787423	2.16241	3.05169	0.217437	0.48548
ssc-miR-103_MIMAT0002154	AGCAGCATTGTACAGGGCTATGA	0.600539	0.27924	11.8697	3.04335	0.218346	0.485896
ssc-mir-20a_MI0002423	TAAAGTGCTTATAGTGCAGGTAGT	-0.335752	-0.823212	2.39228	3.03535	0.21922	0.485896
ssc-mir-10b_MI0013102	TACCCTGTAGAACCGAATT	-0.206496	0.385298	5.15581	3.02962	0.21985	0.485896
ssc-mir-92b_MI0013126	TATTGCACTCGTCCCGGCCT	0.719609	0.517202	4.07519	3.03039	0.219766	0.485896
ssc-mir-125b-1_MI0013172,ssc-mir-125b-2_MI0002414	TCCCTGAGACCCTAACTTGT	0.598685	-0.0282594	5.92648	3.00734	0.222313	0.489461
ssc-mir-182_MI0022135	TTTGGCAATGGTAGAACTCACAC	0.571452	-0.109997	9.1085	3.0049	0.222584	0.489461
ssc-mir-7-1_MI0022122,ssc-mir-7-2_MI0002435	TGGAAGACTAGTGATTTTGT	-0.799688	-0.169241	3.07119	2.99233	0.223988	0.490078
ssc-mir-7-1_MI0022122,ssc-mir-7-2_MI0002435	TGGAAGACTAGTGATTTTGTT	-0.704086	-0.53688	4.76477	2.99458	0.223736	0.490078
ssc-miR-214_MIMAT0002147	ACAGCAGGCACAGACAGGCAG	0.714196	-0.0282097	2.12072	2.97555	0.225875	0.492967
ssc-miR-34c_MIMAT0013916	AGGCAGTGTAGTTAGCTGATTGC	-0.146723	-0.645473	12.1501	2.97057	0.226438	0.492967
ssc-mir-140_MI0002437	CACAGGGTAGAACCACGGACA	0.923897	0.723613	2.44874	2.93838	0.230112	0.495344
ssc-mir-532_MI0013150	CATGCCTTGAGTGTAGGACC	0.48916	0.824915	6.32352	2.93723	0.230244	0.495344
ssc-mir-135-1_MI0002415,ssc-mir-135-2_MI0002416	TATGGCTTTTTATTCCTATGTG	-0.483281	0.43636	2.35941	2.94871	0.228926	0.495344
ssc-mir-30c-2_MI0002461	TGGGAGAAGGCTGTTTACTCT	0.264102	0.693294	4.14121	2.93661	0.230316	0.495344
ssc-mir-30d_MI0013091	TGTAAACATCCCCGACTGGAAG	0.543979	0.528413	10.8174	2.93617	0.230366	0.495344
ssc-miR-195_MIMAT0013928	TAGCAGCACAGAAATATTGGC	0.545047	0.00476062	6.00688	2.9296	0.231124	0.495752
bta-miR-200c_MIMAT0003823,cfa-miR-200c_MIMAT0006664,cgr-miR-200c_MIMAT0023843,eca-miR-200c_MIMAT0012974,hsa-miR-200c-3p_MIMAT0000617,mmu-miR-200c-3p_MIMAT0000657,ptr-miR-200c_MIMAT0024051	TAATACTGCCGGGTAATGATGGA	0.472873	-0.0634961	12.3541	2.92206	0.231997	0.496406
ssc-mir-532_MI0013150	CATGCCTTGAGTGTAGGACCG	0.412034	0.617557	6.19923	2.87624	0.237374	0.50501
ssc-mir-183_MI0002439	TATGGCACTGGTAGAATTCACT	0.725823	0.154733	7.77977	2.87304	0.237754	0.50501
ssc-mir-664_MI0013123	TTCATTTATCTCCCAGCCTACA	-0.953384	-0.430647	2.82429	2.88042	0.236878	0.50501
ssc-mir-148b_MI0013118	AGTGCATCACAGAACTTTGT	0.860642	0.528264	7.97989	2.86653	0.238529	0.505427
ssc-miR-210_MIMAT0007761	CTGTGCGTGTGACAGCGGCTGA	0.307603	-0.508601	1.92125	2.85167	0.240308	0.507964
age-miR-106b_MIMAT0002761,bta-miR-106b_MIMAT0009218,cfa-miR-106b_MIMAT0006695,eca-miR-106b_MIMAT0013054,ggo-miR-106b_MIMAT0002758,hsa-miR-106b-5p_MIMAT0000680,lla-miR-106b_MIMAT0002777,mml-miR-106b_MIMAT0002772,mmu-miR-106b-5p_MIMAT0000386,mne-miR-106b_MIMAT0002780,ppa-miR-106b_MIMAT0002763,ppy-miR-106b_MIMAT0002766,ptr-miR-106b_MIMAT0002769,rno-miR-106b-5p_MIMAT0000825,sla-miR-106b_MIMAT0002775	TAAAGTGCTGACAGTGCAGAT	-0.800152	-0.740407	2.63079	2.84145	0.241539	0.509332
ssc-mir-34c-1_MI0013132,ssc-mir-34c-2_MI0022128	TAGGCAGTGTAGTTAGCTGAT	-0.43736	0.562608	2.37613	2.82567	0.243452	0.512128
ssc-mir-30a_MI0010688	TGTAAACATCCTCGACTGGAAGCT	0.278457	0.542548	14.0908	2.79895	0.246726	0.517769
ssc-mir-181d_MI0013108	AACATTCATTGTTGTCGGTGG	-0.688974	-0.687641	2.01218	2.77393	0.249832	0.51806
ssc-miR-221-3p_MIMAT0007762	AGCTACATTGTCTGCTGGGTTT	-0.220146	0.346101	5.82882	2.78489	0.248467	0.51806
ssc-mir-145_MI0002417	TCCAGTTTTCCCAGGAATCCCT	-0.643626	0.233886	3.49818	2.78098	0.248954	0.51806
ssc-mir-98_MI0013122	TGAGGTAGTAAGTTGTATTGT	0.256899	-0.314981	5.59603	2.77787	0.249341	0.51806
ssc-let-7f-2_MI0022121	TGAGGTAGTAGATTGTATAGTTGT	-0.794775	-0.40638	2.24757	2.79129	0.247673	0.51806
ssc-mir-574_MI0013161	CACGCTCATGCACACACCCA	-0.0984829	0.618832	2.63775	2.75738	0.251909	0.519938
ssc-mir-542_MI0013138	TTGTGACAGATTGATAACTGAA	-0.294231	-0.736189	3.26931	2.75722	0.251929	0.519938
ssc-mir-7-1_MI0022122	TGGAAGACTAGTGATTTTGTTGTTG	-0.950712	-1.09001	2.07143	2.74917	0.252944	0.520803
ssc-miR-23a_MIMAT0002133	ATCACATTGCCAGGGATTTCC	0.578939	0.303768	8.24005	2.74028	0.254071	0.521892
ssc-mir-10a_MI0013101	ATACCCTGTAGATCCGAATTTGT	-0.204	-0.791754	8.28722	2.73456	0.2548	0.522114
ssc-mir-196b-1_MI0013137,ssc-mir-196b-2_MI0022139	TAGGTAGTTTCCTGTTGTTG	0.115013	-0.603479	3.25749	2.73004	0.255375	0.522114
ENSSSCG00000024128, bta-mir-200b_MI0005055,cgr-mir-200b_MI0020452,mmu-mir-200b_MI0000243,oan-mir-200b_MI0006745,rno-mir-200b_MI0000944	TAATACTGCCTGGTAATGAT	-0.653409	-0.439037	2.7435	2.72306	0.256268	0.522715
ssc-miR-199a-5p_MIMAT0013874	CCCAGTGTTCAGACTACCTGTTC	0.081235	-0.455603	9.11506	2.70535	0.258548	0.526137
ssc-mir-423_MI0013099	TGAGGGGCAGAGAGCGAGACT	0.723291	0.20708	4.48807	2.66264	0.264129	0.536243
ssc-let-7e_MIMAT0013866	TGAGGTAGGAGGTTGTATAGTT	0.347089	-0.170139	8.59317	2.65768	0.264784	0.536326
bta-mir-200a_MI0005037,mmu-mir-200a_MI0000554,ppy-mir-200a_MI0014861,ptr-mir-200a_MI0008573,rno-mir-200a_MI0000943	ATCTTACCGGACAGTGCTGGA	0.184154	-0.592267	2.03818	2.64679	0.26623	0.536765
ssc-mir-150-1_MI0022133,ssc-mir-150-2_MI0022134	TCTCCCAACCCTTGTACCAGT	-0.0335795	0.688549	3.01975	2.64771	0.266108	0.536765
ssc-mir-144_MI0022132	GGATATCATCATATACTGTA	0.058786	0.756366	2.27312	2.62669	0.268919	0.539693
ssc-mir-101-1_MI0010678,ssc-mir-101-2_MI0010679	GTACAGTACTGTGATAACTGAAG	0.219332	0.617596	3.35125	2.62722	0.268847	0.539693
ssc-mir-22_MI0014770	AAGCTGCCAGTTGAAGAACT	0.507994	0.775361	3.79905	2.61499	0.270497	0.541614
ssc-mir-497_MI0013139	AGCAGCACACTGTGGTTTGTAC	-0.199938	-0.79985	2.1013	2.60029	0.272493	0.542467
ssc-miR-374b-5p_MIMAT0013915	ATATAATACAACCTGCTAAGTG	0.408792	-0.568144	2.264	2.59658	0.272999	0.542467
ssc-mir-101-1_MI0010678,ssc-mir-101-2_MI0010679	GTACAGTACTGTGATAACT	-0.601746	-0.165869	6.89009	2.607	0.271579	0.542467
ENSSSCG00000018762, bta-mir-96_MI0009911,mmu-mir-96_MI0000583,oan-mir-96_MI0006666,ptr-mir-96_MI0003087,rno-mir-96_MI0000881	TTTGGCACTAGCACATTTTTGCT	-0.105488	-1.05611	4.43899	2.59358	0.273408	0.542467
ssc-mir-199a-1_MI0016621,ssc-mir-199a-2_MI0013093	CCCAGTGTTCAGACTACCTGTTCA	-0.581982	0.258552	2.76068	2.58589	0.274461	0.543321
cgr-mir-151_MI0020412,mmu-mir-151_MI0000173,ppy-mir-151a_MI0014841,ptr-mir-151_MI0008551,rno-mir-151_MI0000647	TCGAGGAGCTCACAGTCTAGTAT	0.617476	0.115398	5.59382	2.57715	0.275664	0.544467
ssc-mir-30d_MI0013091	TTTCAGTCAGATGTTTGCTGC	0.112959	-0.625222	2.9865	2.56973	0.276687	0.545255
ssc-mir-28_MI0002430	ACTAGATTGTGAGCTCCTGG	0.676899	-0.0454465	2.14554	2.55534	0.278686	0.545606
ssc-miR-206_MIMAT0013864	TGGAATGTAAGGAAGTGTGTGA	-0.70768	0.351173	2.55275	2.55495	0.27874	0.545606
ssc-mir-30d_MI0013091	TGTAAACATCCCCGACTGGAA	0.582227	0.465329	9.81515	2.56284	0.277642	0.545606
ssc-mir-769_MI0013168	TGAGACCTCTGGGTTCTGAG	0.764902	0.375775	2.66271	2.54069	0.280735	0.548281
ssc-mir-423_MI0013099	AAGCTCGGTCTGAGGCCCCTCAGT	0.19859	-0.495199	2.68315	2.52719	0.282636	0.549666
ssc-mir-221_MI0008221	ACCTGGCATACAATGTAGATTTCT	0.474536	-0.170098	3.24265	2.52672	0.282703	0.549666
cgr-mir-200b_MI0020452,ggo-mir-200b_MI0020847,hsa-mir-200b_MI0000342,mmu-mir-200b_MI0000243,rno-mir-200b_MI0000944	AATACTGCCTGGTAATGATGAC	-0.249361	-0.500649	4.68404	2.52172	0.28341	0.549816
ssc-mir-21_MI0002459	GCTTATCAGACTGATGTTGA	0.709598	0.155028	4.97623	2.50656	0.285566	0.55277
ssc-mir-100_MI0013128	AACCCGTAGATCCGAACTT	0.900855	0.162338	3.23267	2.49539	0.287166	0.554637
ssc-mir-181c_MI0002438	ACCATCGACCGTTGAGTGGAC	-0.0423925	-0.616832	2.77729	2.47853	0.289597	0.558097
ssc-mir-362_MI0015913	AATCCTTGGAACCTAGGTGTGAG	0.294996	-0.539112	1.90266	2.4436	0.2947	0.56399
ssc-mir-532_MI0013150	ATGCCTTGAGTGTAGGACCGT	0.353835	-0.362799	2.77058	2.43482	0.295996	0.56399
ssc-mir-30a_MI0010688	GTAAACATCCTCGACTGGAAGC	-0.595524	-0.498978	3.12651	2.44372	0.294681	0.56399
ENSSSCG00000024128, bta-mir-200b_MI0005055,cgr-mir-200b_MI0020452,mmu-mir-200b_MI0000243,oan-mir-200b_MI0006745,rno-mir-200b_MI0000944	TAATACTGCCTGGTAATGATGA	0.41257	0.49932	11.0849	2.4423	0.294891	0.56399
ssc-mir-486-1_MI0013103,ssc-mir-486-2_MI0017992	TCCTGTACTGAGCTGCCCCGA	-0.887962	-0.473606	2.79859	2.43121	0.296531	0.56399
ssc-mir-542_MI0013138	TGTGACAGATTGATAACTGAA	-0.145628	-0.587635	5.87698	2.433	0.296265	0.56399
ssc-mir-140_MI0002437	ACCACAGGGTAGAACCACGG	0.140742	-0.468776	3.11134	2.41585	0.298817	0.567102
ENSSSCG00000025147, oar-mir-323b_MI0016951	CCCAATACACGGTCGATCTCT	0.597106	0.783758	2.05421	2.40962	0.299749	0.567638
mdo-miR-22_MIMAT0004092	AAGCTGCCAGTTGAAGAACTGC	0.750839	0.770633	3.43637	2.38754	0.303076	0.569002
ssc-miR-500_MIMAT0013956	ATGCACCTGGGCAAGGATTCT	0.154416	-0.697903	4.55293	2.38991	0.302718	0.569002
ssc-mir-664_MI0013123	CAGGCTAGGAGAAGTGATTGGA	-0.752072	-0.508848	2.70833	2.39456	0.302014	0.569002
ssc-let-7i_MI0002447	TGAGGTAGTAGTTTGTGCTG	0.0468069	0.494141	8.33675	2.39486	0.301969	0.569002
ssc-mir-182_MI0022135	TTTGGCAATGGTAGAACTC	0.266096	0.839757	4.61764	2.38062	0.304127	0.569748
cgr-mir-100_MI0020376	AACCCGTAGATCCGAACTTGTGT	0.740727	0.660109	11.1803	2.36768	0.3061	0.570995
ssc-mir-99b_MI0007077	CACCCGTAGAACCGACCTTGCGG	-0.194391	-0.977401	2.35861	2.37167	0.305491	0.570995
ssc-mir-221_MI0008221	AGCTACATTGTCTGCTGGGTTTC	-0.280862	0.263595	6.90099	2.34191	0.310071	0.571455
ssc-mir-183_MI0002439	ATGGCACTGGTAGAATTCACT	0.597835	-0.0146914	6.0249	2.3406	0.310274	0.571455
ssc-mir-126_MI0016619	CATTATTACTTTTGGTACGC	-0.342753	-0.663591	3.42037	2.35171	0.308555	0.571455
ssc-let-7f-1_MI0002446,ssc-let-7f-2_MI0022121	GAGGTAGTAGATTGTATAGT	0.778657	0.526141	2.16274	2.34789	0.309144	0.571455
ssc-miR-92a_MIMAT0013908	TATTGCACTTGTCCCGGCCTGT	0.601789	0.119968	9.41414	2.34374	0.309787	0.571455
ssc-mir-3613_MI0022161	TGTTGTACTTTTTTTTTTGTT	0.405129	0.66983	2.98655	2.34987	0.30884	0.571455
ssc-mir-34c-1_MI0013132,ssc-mir-34c-2_MI0022128	TAGGCAGTGTAGTTAGCTGATT	-0.562009	0.00822868	5.99732	2.32132	0.31328	0.573361
ssc-mir-31_MI0022127	TGCTATGCCAACATATTGCCATC	-0.0711046	-0.677716	5.61779	2.32143	0.313263	0.573361
ssc-mir-542_MI0013138	TGTGACAGATTGATAACTGA	-0.125946	-0.545041	6.74295	2.32606	0.312538	0.573361
ssc-mir-100_MI0013128	AACCCGTAGATCCGAACTTGTGC	1.01721	0.856987	8.98098	2.30773	0.315416	0.573663
ssc-mir-10a_MI0013101	ACCCTGTAGATCCGAATTTGTGTA	-0.990568	-0.861159	2.62754	2.31566	0.314167	0.573663
ssc-mir-140_MI0002437	CAGTGGTTTTACCCTATGGTAG	-0.505926	-0.538103	5.95223	2.30993	0.315069	0.573663
ssc-mir-299_MI0014772	TATGTGGGACGGTAAACCGCTT	-0.0148763	-0.512197	3.81849	2.29191	0.31792	0.577015
ssc-mir-26a_MI0002429	TTCAAGTAATCCAGGATAGGCTG	0.208428	0.618799	3.46563	2.27835	0.320083	0.57734
ENSSSCG00000026963, bta-mir-375_MI0009817,mmu-mir-375_MI0000792,ppy-mir-375_MI0014920,ptr-mir-375_MI0008645,rno-mir-375_MI0006140	TTTGTTCGTTCGGCTCGCGTGA	0.635136	-0.0648293	10.2368	2.28448	0.319104	0.57734
ssc-mir-450a_MI0010683,ssc-mir-450c_MI0014776	TTTTGCGATGTGTTCCTAATA	0.588111	-0.0025122	4.17932	2.27984	0.319844	0.57734
ssc-miR-126-5p_MIMAT0018377	CATTATTACTTTTGGTACGCG	-0.5206	-0.520839	5.50398	2.26251	0.322629	0.578347
bta-let-7b_MI0005453,cgr-let-7b_MI0020369,mmu-let-7b_MI0000558,oan-let-7b_MI0006720,rno-let-7b_MI0000829	TGAGGTAGTAGGTTGTGTGGTTT	0.402313	-0.0871244	8.15084	2.26861	0.321645	0.578347
ssc-mir-340-1_MI0013110,ssc-mir-340-2_MI0022145	TTATAAAGCAATGAGACTGAT	-0.54661	-0.482646	4.08619	2.26606	0.322057	0.578347
ssc-mir-125b-2_MI0002414	ACAAGTCAGGCTCTTGGGACC	0.204476	-0.318617	8.24314	2.25056	0.324561	0.579207
ssc-mir-143_MI0013098	ATGAAGCACTGTAGCTCGGGAA	-0.66949	0.409472	2.38988	2.24725	0.325099	0.579207
ssc-let-7a-1_MI0013085,ssc-let-7a-2_MI0017984	TGAGGTAGTAGGTTGTATA	-0.151542	0.412683	4.16311	2.25104	0.324483	0.579207
ssc-mir-100_MI0013128	AACCCGTAGATCCGAACTTGT	0.889469	0.11124	12.5546	2.23207	0.327575	0.580272
ssc-mir-99a_MI0013114	AACCCGTAGATCCGATCTT	1.2858	0.687937	3.75519	2.23931	0.326392	0.580272
ssc-mir-27b_MI0013109	TTCACAGTGGCTAAGTTCTGCA	-0.467536	-0.503163	7.52025	2.23137	0.327691	0.580272
ssc-mir-21_MI0002459	GCTTATCAGACTGATGTTGACT	-0.200204	-0.838914	2.59617	2.21331	0.330663	0.584351
ssc-mir-374a_MI0013130	CTTATCAGGTTGTATTGTAAT	-0.319701	0.163259	5.08017	2.20384	0.332233	0.584756
ssc-mir-190b_MI0017988	TGATATGTTTGATATTGGGTTGT	-0.764985	-0.254996	2.48388	2.20439	0.332141	0.584756
ssc-mir-28_MI0002430	CCACTAGATTGTGAGCTCCTGG	0.598027	0.496477	3.17574	2.1958	0.333571	0.58593
ssc-mir-183_MI0002439	ATGGCACTGGTAGAATTCACTGT	0.749484	0.334858	5.37958	2.19121	0.334337	0.586098
bta-mir-100_MI0009720,oan-mir-100_MI0006815,ppa-mir-100_MI0002711,ppy-mir-100_MI0002712,ptr-mir-100_MI0002713	AACCCGTAGATCCGAACTTGTGG	0.504681	-0.460132	3.23213	2.18467	0.335432	0.586838
ssc-mir-101-1_MI0010678,ssc-mir-101-2_MI0010679	TACAGTACTGTGATAACTGA	-0.499593	-0.153116	9.20642	2.17589	0.336909	0.587069
ssc-mir-450b_MI0013140	TTTTGCAATATGTTCCTGAA	0.280686	-0.354079	2.63943	2.17685	0.336746	0.587069
ssc-miR-374b-3p_MIMAT0017378	CTTATCAGGTTGTATTATCATT	0.790809	0.330386	2.46038	2.17051	0.337815	0.587475
ssc-mir-99b_MI0007077	ACCCGTAGAACCGACCTTGC	0.304487	-0.530344	3.55341	2.15362	0.340681	0.587845
ssc-mir-199a-1_MI0016621,ssc-mir-199a-2_MI0013093,ssc-mir-199b_MI0008219	CAGTAGTCTGCACATTGGTTA	-0.345407	-0.550579	4.63171	2.16514	0.338724	0.587845
ssc-miR-146a-5p_MIMAT0022963	TGAGAACTGAATTCCATGGGTT	0.29753	0.608478	6.95286	2.15378	0.340653	0.587845
ssc-mir-374a_MI0013130	TTATAATACAACCTGATAAGT	-0.631267	-0.649943	7.61762	2.15338	0.340721	0.587845
ssc-mir-374b_MI0013131	ATATAATACAACCTGCTAAGT	-0.449571	-0.669998	2.58483	2.14938	0.341403	0.587859
bta-let-7a-3_MI0005452,ggo-let-7a_MI0020621,hsa-let-7a-3_MI0000062,ppy-let-7a-3_MI0014781,ptr-let-7a-3_MI0008399	GTGAGGTAGTAGGTTGTATAGT	0.486848	-0.0775898	3.99871	2.12436	0.345701	0.594089
ssc-mir-100_MI0013128	ACCCGTAGATCCGAACTTGT	0.99607	0.0413574	5.24929	2.10398	0.349242	0.595081
ENSSSCG00000027094, eca-mir-655_MI0012914,ggo-mir-655_MI0020701,hsa-mir-655_MI0003677,ppy-mir-655_MI0015130,ptr-mir-655_MI0020580	ATAATACATGGTTAACCTCTTT	-0.175309	-0.663633	2.27068	2.09338	0.351097	0.595081
ssc-mir-30e_MI0013092	CTTTCAGTCGGATGTTTACAG	0.210323	0.521783	6.62118	2.09098	0.351519	0.595081
bta-mir-200c_MI0005038,cgr-mir-200c_MI0020453,mmu-mir-200c_MI0000694,ptr-mir-200c_MI0020598,rno-mir-200c_MI0000942	TAATACTGCCGGGTAATGA	0.586126	-0.0208642	4.68921	2.09004	0.351684	0.595081
ssc-miR-183_MIMAT0002145	TATGGCACTGGTAGAATTCACTG	0.418055	-0.162484	5.99933	2.0859	0.352414	0.595081
ssc-mir-152_MI0013104	TCAGTGCATGACAGAACTT	-0.463263	-0.527352	3.25242	2.09356	0.351066	0.595081
ssc-mir-125a_MI0013115	TCCCTGAGACCCTTTAACCTG	0.451531	-0.235224	2.98781	2.0874	0.35215	0.595081
ssc-mir-9-1_MI0002462,ssc-mir-9-2_MI0002463,ssc-mir-9-3_MI0022123	TCTTTGGTTATCTAGCTGTA	0.733772	0.751016	3.44475	2.11199	0.347847	0.595081
ssc-mir-204_MI0002458	TTCCCTTTGTCATCCTATGCCTG	-0.624062	-0.556962	2.66912	2.11359	0.347569	0.595081
ENSSSCG00000026843	CAAAGCACACGGCCTGCAGAGA	-0.537004	-0.61315	2.34975	2.06531	0.356061	0.595493
ssc-mir-28_MI0002430	CACTAGATTGTGAGCTCCTGG	0.554379	0.481504	8.17596	2.06277	0.356513	0.595493
bta-mir-25_MI0005067,cgr-mir-25_MI0020470,mmu-mir-25_MI0000689,ppy-mir-25_MI0003069,rno-mir-25_MI0000856	CATTGCACTTGTCTCGGTCTGAC	0.650802	0.0369208	2.29203	2.07916	0.353603	0.595493
ssc-mir-34c-1_MI0013132,ssc-mir-34c-2_MI0022128	TAGGCAGTGTAGTTAGCTGATTG	-0.59503	-0.490549	4.51134	2.07359	0.354589	0.595493
ssc-mir-494_MI0015934	TGAAACATACACGGGAAACCTCT	-0.427083	-0.753901	2.92434	2.06443	0.356217	0.595493
cgr-mir-27a_MI0020473,mdo-mir-27a_MI0005364	TTCACAGTGGCTAAGTTCCGCT	-0.297875	-0.623791	3.53824	2.06144	0.35675	0.595493
ssc-let-7d_MI0022120	AGAGGTAGTAGGTTGCATAGT	0.408635	0.41344	4.98707	2.04816	0.359127	0.598317
ssc-mir-652_MI0015919	AATGGCGCCACTAGGGTTGTGC	-0.312115	0.389909	2.3807	2.04202	0.360232	0.599014
ssc-let-7c_MI0002445	TGAGGTAGTAGGTTGTATGG	0.476105	0.481592	3.93875	2.0277	0.36282	0.602171
ENSSSCG00000027451	CAATCACTAATTCCACTGCCATC	0.203849	-0.46609	4.66348	2.01721	0.364728	0.604188
ssc-mir-451_MI0016623	AAACCGTTACCATTACTGAGTTT	-0.814069	-0.309483	5.81337	2.00963	0.366112	0.605333
ssc-let-7f-1_MI0002446,ssc-let-7f-2_MI0022121	TGAGGTAGTAGATTGTA	0.381916	0.508765	3.82548	1.99323	0.369127	0.609163
ssc-mir-99b_MI0007077	CACCCGTAGAACCGACCT	-0.802889	-0.303035	1.94765	1.98062	0.371462	0.610709
ssc-miR-199b-5p_MIMAT0017339	CCCAGTGTTTAGACTATCTGTT	-0.261035	-0.36407	7.96501	1.98361	0.370907	0.610709
ssc-mir-186_MI0002456	CAAAGAATTCTCCTTTTGGGCT	-0.384712	-0.437625	6.98787	1.96805	0.373803	0.611106
ssc-mir-532_MI0013150	CATGCCTTGAGTGTAGGACCGTT	0.570996	0.161767	6.75314	1.97376	0.372737	0.611106
ssc-mir-126_MI0016619	GTACCGTGAGTAATAATGC	-0.326773	-0.48065	3.99824	1.96889	0.373647	0.611106
ssc-miR-28-5p_MIMAT0002136	AAGGAGCTCACAGTCTATTGAG	0.558182	0.682431	3.58608	1.95527	0.376199	0.612234
ssc-mir-455_MI0013170	GCAGTCCATGGGCATATACACT	0.787625	0.5223	2.41412	1.95628	0.376009	0.612234
ENSSSCG00000018762, bta-mir-96_MI0009911,mmu-mir-96_MI0000583,oan-mir-96_MI0006666,ptr-mir-96_MI0003087,rno-mir-96_MI0000881	TTTGGCACTAGCACATTTTTG	0.161518	1.26736	3.49981	1.95316	0.376597	0.612234
ssc-let-7f_MIMAT0002152	TGAGGTAGTAGATTGTATAGTT	0.350079	0.0273861	15.6095	1.94253	0.378603	0.614351
ssc-mir-378-1_MI0013088,ssc-mir-378-2_MI0016622	ACTGGACTTGGAGTCAGAAGGCC	-0.544436	-0.63464	2.10194	1.91815	0.383246	0.617295
ssc-mir-21_MI0002459	GCTTATCAGACTGATGTTGAC	-0.584461	-0.278615	4.66305	1.9196	0.38297	0.617295
mmu-mir-195a_MI0000237	TAGCAGCACAGAAATATTGGCAT	0.531958	0.564025	3.01289	1.9184	0.3832	0.617295
ggo-let-7b_MIMAT0024077	TGAGGTAGTAGGTTGTGTGGT	0.261991	-0.208066	7.59532	1.92214	0.382483	0.617295
ssc-miR-99a_MIMAT0013896	AACCCGTAGATCCGATCTTGTG	0.182812	-0.382893	8.63003	1.89627	0.387462	0.622937
ssc-mir-27b_MI0013109	TTCACAGTGGCTAAGTTCTG	0.362871	0.502449	9.86876	1.88374	0.389899	0.625702
ssc-mir-361_MI0013145	TCCCCCAGGTGTGATTCTGATT	0.173224	0.455264	3.77258	1.8734	0.391919	0.627789
ENSSSCG00000027451	AATCACTAATTCCACTGCCATC	-0.0349027	-0.58527	7.60832	1.86068	0.394419	0.629228
ssc-miR-199b-3p_MIMAT0007760	TACAGTAGTCTGCACATTGGTT	-0.229022	-0.516607	6.98	1.86443	0.39368	0.629228
ssc-mir-148a_MI0002418	TCAGTGCACTACAGAACTTTG	0.107196	0.484796	9.53463	1.85151	0.396232	0.629228
ssc-mir-9-1_MI0002462,ssc-mir-9-2_MI0002463,ssc-mir-9-3_MI0022123	TCTTTGGTTATCTAGCTGTAT	0.710605	0.2641	7.87956	1.85056	0.396421	0.629228
ENSSSCG00000026963, bta-mir-375_MI0009817,mmu-mir-375_MI0000792,ppy-mir-375_MI0014920,ptr-mir-375_MI0008645,rno-mir-375_MI0006140	TTTTGTTCGTTCGGCTCGCGTGA	0.379121	-0.362628	4.97527	1.85577	0.395389	0.629228
ssc-mir-1468_MI0022160	CTCCGTTTGCCTGTTTTGCTG	0.396492	0.543857	3.25966	1.82256	0.40201	0.636941
sha-mir-716a_MI0019600	AAACGAGAACTTTGAAGGC	-0.361493	0.494412	1.37867	1.81868	0.402791	0.637023
ssc-mir-182_MI0022135	TTTGGCAATGGTAGAACTCAC	0.507069	0.636977	7.37107	1.80807	0.404932	0.638105
cgr-miR-182_MIMAT0023805	TTTGGCAATGGTAGAACTCACACC	0.673379	-0.0643799	9.11043	1.80805	0.404937	0.638105
ssc-miR-191_MIMAT0013876	CAACGGAATCCCAAAAGCAGCTG	-0.179928	-0.78709	6.80321	1.77964	0.41073	0.641066
ENSSSCG00000024128, bta-mir-200b_MI0005055,cgr-mir-200b_MI0020452,mmu-mir-200b_MI0000243,oan-mir-200b_MI0006745,rno-mir-200b_MI0000944	CATCTTACTGGGCAGCATTGG	-0.758652	-0.2617	3.6873	1.77989	0.410678	0.641066
ssc-mir-10b_MI0013102	TACCCTGTAGAACCGAAT	-0.600523	0.00854875	2.71216	1.79515	0.407557	0.641066
ssc-miR-486_MIMAT0013886	TCCTGTACTGAGCTGCCCCGAG	-0.796876	-0.0990241	3.35055	1.79135	0.408332	0.641066
ssc-let-7e_MI0013086	TGAGGTAGGAGGTTGTATAGT	0.466665	0.0217963	7.05787	1.77784	0.4111	0.641066
ssc-miR-142-3p_MIMAT0020362	TGTAGTGTTTCCTACTTTATGG	0.232733	0.643464	2.63748	1.77724	0.411222	0.641066
ssc-mir-103-1_MI0002448,ssc-mir-103-2_MI0013105	CAGCATTGTACAGGGCTATGA	0.466676	0.102352	4.74795	1.75398	0.416033	0.645825
ssc-mir-126_MI0016619	CTCGTACCGTGAGTAATAATGC	0.400822	0.0658024	7.84562	1.75176	0.416494	0.645825
ssc-miR-126-3p_MIMAT0018378	TCGTACCGTGAGTAATAATGCG	0.286194	0.439221	8.36776	1.75593	0.415627	0.645825
ssc-mir-191_MI0013095	CAACGGAATCCCAAAAGCAGCT	0.133204	-0.324752	8.47132	1.74507	0.417891	0.646841
ssc-mir-152_MI0013104	AGTGCATGACAGAACTTGG	0.520835	0.184164	3.3712	1.74042	0.418863	0.647199
ssc-let-7g_MI0013087	GAGGTAGTAGTTTGTACAGTT	0.564543	0.207743	3.06038	1.71485	0.424254	0.653216
ssc-mir-151_MI0013100	TAGACTGAAGCTCCTTGAGG	-0.00282927	-0.498905	3.38209	1.71491	0.42424	0.653216
ssc-mir-145_MI0002417	ATTCCTGGAAATACTGTTCT	-0.705683	-0.219991	3.18859	1.70417	0.426524	0.654715
eca-miR-200a_MIMAT0012909,ggo-miR-200a_MIMAT0024300,hsa-miR-200a-3p_MIMAT0000682,mdo-miR-200a-3p_MIMAT0004158,mml-miR-200a_MIMAT0006233,mmu-miR-200a-3p_MIMAT0000519,ppy-miR-200a_MIMAT0015796,ptr-miR-200a_MIMAT0008063,rno-miR-200a-3p_MIMAT0000874	TAACACTGTCTGGTAACGATGT	-0.495537	-0.766537	4.06034	1.70042	0.427324	0.654715
ssc-miR-365-3p_MIMAT0013904	TAATGCCCCTAAAAATCCTTAT	-0.233314	-0.608372	3.71929	1.69971	0.427477	0.654715
ssc-mir-103-2_MI0013105	AGCAGCATTGTACAGGGCTATGAAA	-0.0845122	0.309565	4.32691	1.69592	0.428288	0.654809
ssc-mir-497_MI0013139	CAGCAGCACACTGTGGTTTGTA	0.348754	-0.17023	3.05024	1.6919	0.429149	0.654977
rno-miR-200a-5p_MIMAT0017151	CATCTTACCGGACAGTGCTGG	0.0384519	-0.46345	2.7336	1.67659	0.432447	0.658858
ssc-let-7a_MIMAT0013865	TGAGGTAGTAGGTTGTATAGTT	0.388416	0.297945	13.4659	1.66267	0.435467	0.662304
bta-mir-106b_MI0009724,cgr-mir-106b_MI0020379,mmu-mir-106b_MI0000407,ptr-mir-106b_MI0003070,rno-mir-106b_MI0000889	CCGCACTGTGGGTACTTGCTG	0.508191	0.485045	7.59694	1.64431	0.439484	0.66382
ssc-mir-143_MI0013098	GATGAAGCACTGTAGCTCGGGA	0.485498	0.746912	4.21172	1.65283	0.437616	0.66382
ssc-let-7f-1_MI0002446,ssc-let-7f-2_MI0022121	TGAGGTAGTAGATTGTATAGT	0.415326	0.271101	13.8857	1.64421	0.439505	0.66382
ssc-mir-299_MI0014772	TGGTTTACCGTCCCACATACAT	0.694302	0.404288	2.63848	1.64488	0.439359	0.66382
ssc-mir-1271_MI0015922	CTTGGCACCTAGTAAGCACTC	0.371891	-0.162924	5.58933	1.63347	0.441873	0.666244
ssc-mir-3613_MI0022161	TGTTGTACTTTTTTTTTTGTTC	-0.182252	-0.6344	6.21129	1.62962	0.442724	0.666377
ssc-mir-106a_MI0002412	AAAAGTGCTTACAGTGCAGGTAG	0.297756	-0.250327	2.46748	1.57971	0.453911	0.680867
ssc-mir-191_MI0013095	AACGGAATCCCAAAAGCAGCTG	-0.0992643	-0.784665	2.32498	1.58091	0.453639	0.680867
bta-mir-106b_MI0009724,cgr-mir-106b_MI0020379,mmu-mir-106b_MI0000407,ptr-mir-106b_MI0003070,rno-mir-106b_MI0000889	CCGCACTGTGGGTACTTGC	-0.0970123	0.424778	2.90312	1.57138	0.455804	0.681896
ssc-mir-10b_MI0013102	TACCCTGTAGAACCGAATTTGTG	0.16166	0.433716	12.7841	1.56982	0.45616	0.681896
ssc-miR-22-3p_MIMAT0015710	AAGCTGCCAGTTGAAGAACTGT	0.142298	0.434801	5.47438	1.54437	0.462003	0.683608
ssc-mir-199a-1_MI0016621,ssc-mir-199a-2_MI0013093	CCAGTGTTCAGACTACCTGTTC	-0.482814	-0.608408	2.37951	1.5453	0.461788	0.683608
ssc-mir-30c-2_MI0002461	CTGGGAGAAGGCTGTTTACTC	0.570869	0.640406	5.15636	1.55092	0.460492	0.683608
ssc-mir-21_MI0002459	TAGCTTATCAGACTGATGTTGAC	-0.27366	0.169824	17.4244	1.55053	0.460582	0.683608
ssc-mir-21_MI0002459	TAGCTTATCAGACTGATGTTGACT	-0.233522	-0.608018	14.6967	1.54782	0.461205	0.683608
ssc-miR-769-5p_MIMAT0020363	TGAGACCTCTGGGTTCTGAGC	-0.0515899	-0.424451	6.61273	1.558	0.458864	0.683608
ssc-mir-378-1_MI0013088,ssc-mir-378-2_MI0016622	CTGGACTTGGAGTCAGAAGGC	-0.640658	-0.161654	3.01574	1.51714	0.468336	0.691806
cgr-mir-100_MI0020376	AACCCGTAGATCCGAACTTGTGTT	0.540241	0.123463	2.80868	1.47584	0.478107	0.694675
ssc-mir-34c-1_MI0013132,ssc-mir-34c-2_MI0022128	AATCACTAACCACACGGCCAGG	-0.609633	-0.197767	3.84231	1.49975	0.472425	0.694675
ssc-mir-100_MI0013128	ACCCGTAGATCCGAACTTGTGC	0.527676	-0.0966916	3.24136	1.46879	0.479795	0.694675
ssc-mir-10b_MI0013102	ACCCTGTAGAACCGAATTTGTG	-0.0256189	0.320072	11.2643	1.47609	0.478048	0.694675
ssc-mir-10b_MI0013102	ACCCTGTAGAACCGAATTTGTGT	0.0644334	-0.524818	11.9523	1.47278	0.478838	0.694675
cfa-miR-93_MIMAT0006696,cgr-miR-93-5p_MIMAT0024013,eca-miR-93_MIMAT0013060,hsa-miR-93-5p_MIMAT0000093,mmu-miR-93-5p_MIMAT0000540,rno-miR-93-5p_MIMAT0000817	CAAAGTGCTGTTCGTGCAGGTAG	0.058521	-0.300248	5.49384	1.48271	0.476467	0.694675
ssc-mir-151_MI0013100	CTAGACTGAAGCTCCTTG	-0.0406239	-0.624478	1.90352	1.46866	0.479827	0.694675
ssc-mir-1468_MI0022160	CTCCGTTTGCCTGTTTTGCT	-0.177472	0.43097	3.07501	1.4899	0.474757	0.694675
ENSSSCG00000026843, bta-mir-330_MI0009803,ggo-mir-330_MI0020635,hsa-mir-330_MI0000803,ppy-mir-330_MI0014898,ptr-mir-330_MI0008621	GCAAAGCACACGGCCTGCAGA	-0.0205269	-0.447475	2.55383	1.47728	0.477762	0.694675
ssc-mir-20a_MI0002423	TAAAGTGCTTATAGTGCAGGTAG	-0.242639	0.178274	9.09585	1.47382	0.478591	0.694675
ssc-mir-128-1_MI0002451	TCACAGTGAACCGGTCTCTTTT	-0.125557	-0.476448	2.67816	1.4785	0.477472	0.694675
bta-let-7b_MI0005453,cgr-let-7b_MI0020369,mmu-let-7b_MI0000558,oan-let-7b_MI0006720,rno-let-7b_MI0000829	TGAGGTAGTAGGTTGTGT	0.565892	0.553498	2.03118	1.50109	0.472109	0.694675
ssc-miR-532-5p_MIMAT0013940	CATGCCTTGAGTGTAGGACCGT	0.452998	0.151874	10.04	1.4317	0.488778	0.704617
ssc-mir-10a_MI0013101	CCCTGTAGATCCGAATTTGTGT	-0.540922	-0.549525	1.81457	1.43031	0.489116	0.704617
ssc-let-7i_MIMAT0002153	TGAGGTAGTAGTTTGTGCT	-0.104511	0.328977	3.13177	1.4308	0.488996	0.704617
ssc-mir-451_MI0016623	AAACCGTTACCATTACTGAGTTTAG	-0.563426	-0.387162	3.14364	1.42337	0.490817	0.705903
ssc-mir-28_MI0002430	AAGGAGCTCACAGTCTATTG	0.250481	0.42465	4.65291	1.40832	0.494524	0.709407
bta-mir-30a_MI0005054,cgr-mir-30a_MI0020484,mmu-mir-30a_MI0000144,oan-mir-30a_MI0006729,rno-mir-30a_MI0000870	CTTTCAGTCGGATGTTTGCAGCT	-0.0406573	0.428736	3.62404	1.39379	0.498129	0.709407
bta-mir-200a_MI0005037,mmu-mir-200a_MI0000554,oan-mir-200a_MI0006744,ptr-mir-200a_MI0008573,rno-mir-200a_MI0000943	TAACACTGTCTGGTAACGATG	-0.442105	0.167042	7.04968	1.39689	0.497358	0.709407
ssc-miR-152_MIMAT0013887	TCAGTGCATGACAGAACTTGG	0.344596	0.020809	9.5699	1.39677	0.497389	0.709407
ssc-mir-4334_MI0015921	TCCCTGTCCTCCAGGAGCTCC	0.544768	-0.0338048	4.41261	1.39498	0.497834	0.709407
ssc-mir-340-1_MI0013110,ssc-mir-340-2_MI0022145	TTATAAAGCAATGAGACTGA	0.242999	-0.23464	2.91905	1.40249	0.495967	0.709407
ssc-miR-676-3p_MIMAT0013943	CCGTCCTAAGGTTGTTGAGTT	-0.000167525	-0.510143	1.74651	1.38593	0.500092	0.710154
ssc-mir-125b-1_MI0013172	TCCCTGAGACCCTAACTTGTGAT	0.25998	-0.323363	2.27233	1.38517	0.50028	0.710154
ssc-mir-21_MI0002459	AGCTTATCAGACTGATGTTGACT	0.0478288	-0.538815	4.52985	1.37418	0.503039	0.71268
ssc-miR-671-5p_MIMAT0025381	AGGAAGCCCTGGAGGGGCTGGAGG	0.59788	0.435656	2.54639	1.36834	0.504509	0.71268
ssc-let-7a-2_MI0017984	TGAGGTAGTAGGTTGTATAGTTTT	-0.136115	-0.498289	4.10272	1.36988	0.50412	0.71268
ssc-mir-92a-1_MI0013125,ssc-mir-92a-2_MI0013124	TATTGCACTTGTCCCGGCCTG	0.549668	0.264133	2.4582	1.36336	0.505766	0.713302
ssc-mir-30c-1_MI0016618,ssc-mir-30c-2_MI0002461	TGTAAACATCCTACACTCTCA	0.475256	0.485976	5.45513	1.34615	0.510138	0.718307
ssc-let-7i_MI0002447	TGAGGTAGTAGTTTGTGC	-0.230079	-0.478649	3.54584	1.334	0.513247	0.721521
ssc-miR-339-5p_MIMAT0013939	TCCCTGTCCTCCAGGAGCTCAC	0.214734	-0.198014	6.5747	1.32951	0.514398	0.721977
ssc-miR-221-5p_MIMAT0022949	ACCTGGCATACAATGTAGATTTCTGT	-0.416049	0.114294	4.00891	1.31275	0.518728	0.722586
ssc-mir-151_MI0013100	ACTAGACTGAAGCTCCTTGAGGA	-0.343254	0.134217	3.2738	1.31182	0.518971	0.722586
ENSSSCG00000027451	ATCACTAATTCCACTGCCATC	-0.140384	-0.529436	5.36914	1.3203	0.516773	0.722586
bta-mir-409a_MI0009824,cgr-mir-409_MI0020520,mmu-mir-409_MI0001160,oar-mir-409_MI0016958,rno-mir-409a_MI0003550	GAATGTTGCTCGGTGAACCC	0.562495	0.449381	2.19888	1.31395	0.518416	0.722586
ssc-mir-21_MI0002459	GTAGCTTATCAGACTGATGTTG	0.351412	-0.163494	5.20396	1.3239	0.515846	0.722586
ssc-mir-214_MI0002441	ACAGCAGGCACAGACAGGCAGT	0.317407	-0.0690213	4.39435	1.30833	0.519876	0.722694
ssc-mir-10a_MI0013101	TACCCTGTAGATCCGAATTT	0.0133345	0.48199	4.85428	1.30173	0.521595	0.722782
ssc-mir-30a_MI0010688	TGTAAACATCCTCGACTGG	-0.433067	-0.249807	5.60337	1.30452	0.520868	0.722782
ssc-mir-140_MI0002437	ACCACAGGGTAGAACCACGGACA	0.451806	0.395987	10.3063	1.28283	0.526548	0.728395
mmu-mir-92a-2_MI0000580,rno-mir-92a-2_MI0000879	TATTGCACTTGTCCCGGCCTGA	0.297199	0.467646	2.75957	1.27675	0.528149	0.728395
ssc-let-7f-1_MI0002446,ssc-let-7f-2_MI0022121	TGAGGTAGTAGATTGTATA	-0.0157279	0.28086	6.53978	1.27882	0.527604	0.728395
bta-mir-200a_MI0005037,mmu-mir-200a_MI0000554,ppy-mir-200a_MI0014861,ptr-mir-200a_MI0008573,rno-mir-200a_MI0000943	CATCTTACCGGACAGTGCTGGAT	-0.204251	-0.531019	2.51585	1.27257	0.529255	0.728769
ssc-mir-34c-1_MI0013132,ssc-mir-34c-2_MI0022128	CTAGGCAGTGTAGTTAGCTGATT	-0.315187	-0.586734	2.40823	1.26608	0.530974	0.729985
ssc-mir-30e_MI0013092	CTTTCAGTCGGATGTTTAC	-0.52639	-0.586995	3.37536	1.2586	0.532965	0.73157
ssc-mir-151_MI0013100	CTCGAGGAGCTCACAGTCTAGT	0.364485	0.0476383	4.22478	1.25319	0.534409	0.731903
ssc-mir-195_MI0013141	TAGCAGCACAGAAATATTGG	0.00645046	0.415203	2.73881	1.25141	0.534884	0.731903
ssc-mir-450a_MI0010683,ssc-mir-450c_MI0014776	TTTTGCGATGTGTTCCTAAT	-0.184177	-0.53203	4.72084	1.24727	0.535992	0.732271
ssc-miR-186_MIMAT0002162	CAAAGAATTCTCCTTTTGGGCTT	0.109145	-0.328857	5.23149	1.22756	0.541302	0.737217
ssc-let-7g_MI0013087	TGAGGTAGTAGTTTGTACAGTTT	-0.412647	-0.467922	9.22524	1.22992	0.540664	0.737217
cgr-mir-100_MI0020376	ACCCGTAGATCCGAACTTGTGT	0.481589	0.694671	3.73317	1.21402	0.544977	0.737435
ssc-mir-10a_MI0013101	ACCCTGTAGATCCGAATTTGTG	-0.145149	-0.370056	10.5502	1.21389	0.545012	0.737435
cgr-mir-200b_MI0020452,ggo-mir-200b_MI0020847,hsa-mir-200b_MI0000342,mmu-mir-200b_MI0000243,rno-mir-200b_MI0000944	TAATACTGCCTGGTAATGATGACG	0.416584	0.259771	4.57613	1.21143	0.545685	0.737435
ssc-mir-151_MI0013100	TCGAGGAGCTCACAGTCTAG	0.279352	0.508375	2.65272	1.21424	0.544919	0.737435
ssc-mir-450b_MI0013140	TTTTGCAATATGTTCCTGAAT	0.23392	-0.160108	9.34803	1.22134	0.542988	0.737435
ssc-mir-30e_MI0013092	TGTAAACATCCTTGACTGGA	-0.299447	-0.664007	4.93497	1.20628	0.547092	0.738194
ssc-miR-374a-5p_MIMAT0013913	TTATAATACAACCTGATAAGTG	0.21842	-0.221006	4.26305	1.18087	0.554087	0.746479
cgr-miR-106b-5p_MIMAT0023732	TAAAGTGCTGACAGTGCAGATA	-0.464119	-0.349044	3.25193	1.16996	0.557116	0.749403
ssc-miR-17-5p_MIMAT0007755	CAAAGTGCTTACAGTGCAGGTAG	-0.119112	0.261276	4.96424	1.16444	0.558656	0.750317
ssc-mir-30e_MI0013092	TTTCAGTCGGATGTTTACAGC	0.428801	0.533314	3.76135	1.15977	0.559963	0.750918
ssc-miR-339_MIMAT0025372	TCCCTGTCCTCCAGGAGCTCA	0.119134	-0.279942	6.70925	1.15378	0.561644	0.752017
ssc-mir-151_MI0013100	ACTAGACTGAAGCTCCTTGAGG	0.248791	0.421402	4.72417	1.14599	0.563834	0.752446
ssc-miR-30e-3p_MIMAT0013873	CTTTCAGTCGGATGTTTACAGC	0.309229	-0.273357	7.03769	1.14345	0.56455	0.752446
ssc-miR-182_MIMAT0025366	TTTGGCAATGGTAGAACTCACACT	0.466738	0.231747	11.6177	1.14877	0.56305	0.752446
ssc-mir-451_MI0016623	AAACCGTTACCATTACTGAGTTTAGT	-0.549866	-0.116928	5.2664	1.10437	0.575691	0.765966
ssc-mir-31_MI0022127	AGGCAAGATGCTGGCATAGCT	-0.0213594	0.337743	3.40166	1.10174	0.576448	0.765966
ssc-mir-664_MI0013123	TATTCATTTATCTCCCAGCCTAC	-0.282759	-0.498994	3.69475	1.08735	0.580611	0.770324
ssc-mir-100_MI0013128	ACCCGTAGATCCGAACTTGTG	0.195379	0.432076	4.53911	1.0645	0.587282	0.777993
ssc-mir-99a_MI0013114	ACCCGTAGATCCGATCTTGT	0.794698	0.197776	2.81488	1.05731	0.589398	0.778757
ssc-let-7c_MI0002445	TGAGGTAGTAGGTTGTATGGTTT	0.297625	0.357776	4.53418	1.05648	0.589643	0.778757
ssc-mir-27b_MI0013109	GTTCACAGTGGCTAAGTTCTGC	0.173746	-0.348963	3.15455	1.03844	0.594985	0.784372
ssc-mir-10b_MI0013102	TACCCTGTAGAACCGAATTTGTGT	0.11398	-0.352945	10.7929	1.03606	0.595692	0.784372
ssc-miR-151-3p_MIMAT0013883	CTAGACTGAAGCTCCTTGAGGA	-0.357923	-0.238927	9.32737	1.0299	0.59753	0.784426
ssc-mir-374a_MI0013130	TTATAATACAACCTGATAAGTGT	-0.459522	-0.634745	2.48714	1.03005	0.597487	0.784426
lla-mir-16_MI0002964	TAGCAGCACGTAAATATTGGCGC	0.602707	0.260493	2.05181	1.01427	0.602218	0.789394
ssc-mir-181a-1_MI0010686,ssc-mir-181a-2_MI0013106	AACATTCAACGCTGTCGGTGAG	0.470443	0.424329	3.45904	1.00629	0.604625	0.791361
ssc-mir-195_MI0013141	TAGCAGCACAGAAATATTGGCA	0.127434	-0.237386	6.19274	0.99974	0.606609	0.791585
ssc-miR-4334-3p_MIMAT0020366	TCCCTGTCCTCCAGGAGCTC	0.282405	-0.0317864	5.99253	0.999894	0.606563	0.791585
ssc-let-7g_MI0013087	TGAGGTAGTAGTTTGTACA	-0.135573	0.273553	4.86175	0.984687	0.611192	0.796374
ENSSSCG00000024128, bta-mir-200b_MI0005055,cgr-mir-200b_MI0020452,mmu-mir-200b_MI0000243,oan-mir-200b_MI0006745,rno-mir-200b_MI0000944	CATCTTACTGGGCAGCATTGGA	-0.379422	-0.29717	4.51257	0.974127	0.614428	0.799397
ssc-mir-99b_MI0007077	ACCCGTAGAACCGACCTTGCG	-0.142119	-0.460979	4.61126	0.955481	0.620183	0.802867
ssc-let-7d-5p_MIMAT0025356	AGAGGTAGTAGGTTGCATAGTT	0.278566	0.116967	6.18954	0.96202	0.618159	0.802867
ssc-mir-199a-1_MI0016621,ssc-mir-199a-2_MI0013093,ssc-mir-199b_MI0008219	CAGTAGTCTGCACATTGGTT	-0.27664	-0.305888	5.35144	0.927087	0.629051	0.802867
bta-miR-25_MIMAT0003853,cfa-miR-25_MIMAT0006697,cgr-miR-25-3p_MIMAT0023870,eca-miR-25_MIMAT0013057,ggo-miR-25_MIMAT0002760,hsa-miR-25-3p_MIMAT0000081,lla-miR-25_MIMAT0002779,mdo-miR-25_MIMAT0004179,mml-miR-25_MIMAT0002774,mmu-miR-25-3p_MIMAT0000652,mne-miR-25_MIMAT0002782,ppa-miR-25_MIMAT0002765,ppy-miR-25_MIMAT0002768,rno-miR-25-3p_MIMAT0000795	CATTGCACTTGTCTCGGTCTGA	0.257206	0.303912	9.65365	0.940726	0.624775	0.802867
oan-mir-126_MI0006861,rno-mir-126a_MI0000898	CGTACCGTGAGTAATAATGCGT	-0.0696428	0.245394	4.04144	0.938432	0.625493	0.802867
ggo-mir-30c_MI0020658,hsa-mir-30c-2_MI0000254,lla-mir-30c_MI0002924,mne-mir-30c_MI0002925,ptr-mir-30c-2_MI0002923	CTGGGAGAAGGCTGTTTACTCTT	0.338195	0.36642	3.55612	0.944255	0.623674	0.802867
ssc-mir-30a_MI0010688	CTTTCAGTCGGATGTTTGCA	0.219258	0.519628	4.45018	0.934709	0.626658	0.802867
ENSSSCG00000024128, bta-mir-200b_MI0005055,cgr-mir-200b_MI0020452,mmu-mir-200b_MI0000243,oan-mir-200b_MI0006745,rno-mir-200b_MI0000944	TAATACTGCCTGGTAATGATG	0.208226	0.296426	7.04165	0.929706	0.628227	0.802867
cgr-miR-200b_MIMAT0023842,ggo-miR-200b_MIMAT0024299,rno-miR-200b-3p_MIMAT0000875	TAATACTGCCTGGTAATGATGAC	-0.00728826	-0.284319	11.2244	0.941655	0.624485	0.802867
ssc-mir-140_MI0002437	TACCACAGGGTAGAACCACGGA	0.1729	0.319558	10.1131	0.953064	0.620933	0.802867
ssc-miR-135_MIMAT0002121	TATGGCTTTTTATTCCTATGTGA	-0.465382	0.0889683	4.4159	0.955568	0.620156	0.802867
ssc-let-7f-2_MI0022121	TGAGGTAGTAGATTGTATAGTTG	0.111824	0.321141	7.51437	0.930312	0.628037	0.802867
ssc-mir-30c-1_MI0016618,ssc-mir-30c-2_MI0002461	TGTAAACATCCTACACTCTCAGCT	0.23947	0.241132	8.36023	0.942804	0.624127	0.802867
ssc-mir-10a_MI0013101	ACCCTGTAGATCCGAATTT	0.0648751	0.551769	2.85959	0.887083	0.64176	0.804463
ssc-mir-126_MI0016619	CATTATTACTTTTGGTACGCGC	-0.487474	-0.287243	2.14442	0.896316	0.638804	0.804463
ssc-mir-199a-1_MI0016621,ssc-mir-199a-2_MI0013093	CCCAGTGTTCAGACTACCTGT	-0.0829798	-0.355445	3.60625	0.895454	0.639079	0.804463
ssc-mir-24-1_MI0002428,ssc-mir-24-2_MI0013111	CTGGCTCAGTTCAGCAGGAAC	-0.163338	-0.468574	3.00443	0.895453	0.639079	0.804463
ENSSSCG00000026843	GCAAAGCACACGGCCTGCAGAGA	0.140301	-0.38036	2.10042	0.919434	0.631462	0.804463
ssc-mir-30a_MI0010688	GTAAACATCCTCGACTGGAAG	-0.300654	0.246109	2.37652	0.90034	0.63752	0.804463
ssc-mir-30a_MI0010688	TAAACATCCTCGACTGGAAGCTG	-0.474473	-0.196125	2.23296	0.904116	0.636317	0.804463
ssc-miR-10a-5p_MIMAT0013884	TACCCTGTAGATCCGAATTTGT	0.0983226	-0.453481	14.876	0.916712	0.632322	0.804463
ssc-mir-151_MI0013100	TCGAGGAGCTCACAGTCTAGTAC	0.493352	0.212964	2.63368	0.898086	0.638239	0.804463
ssc-mir-95_MI0002436	TTCAACGGGTATTTATTGAGC	0.321342	0.188599	4.04722	0.899397	0.637821	0.804463
ssc-mir-542_MI0013138	TTGTGACAGATTGATAACTGA	-0.186207	-0.381693	5.39637	0.886083	0.642081	0.804463
ssc-mir-182_MI0022135	TTTGGCAATGGTAGAACTCACACTG	-0.293444	0.101783	8.22191	0.885462	0.64228	0.804463
ssc-mir-450b_MI0013140	TTTTTGCAATATGTTCCTGAAT	0.166812	-0.195576	5.1452	0.888278	0.641376	0.804463
ssc-mir-99a_MI0013114	AACCCGTAGATCCGATCTTGTGG	0.466467	-0.288928	3.24272	0.87859	0.644491	0.805471
ENSSSCG00000027451	ATCACTAATTCCACTGCCATCA	-0.171767	-0.463064	4.01229	0.877225	0.644931	0.805471
ssc-mir-504_MI0013143	AGACCCTGGTCTGCACTCTAT	-0.51314	-0.205362	3.19759	0.868337	0.647803	0.806311
ssc-mir-126_MI0016619	CGTACCGTGAGTAATAATGCG	-0.380368	-0.0838824	3.46226	0.865808	0.648623	0.806311
ssc-mir-140_MI0002437	TACCACAGGGTAGAACCACGGACA	0.425182	0.275815	9.10513	0.871225	0.646868	0.806311
ssc-mir-148a_MI0002418	TCAGTGCACTACAGAACTTTGTCT	-0.416227	-0.131107	4.10831	0.863729	0.649297	0.806311
ssc-mir-28_MI0002430	CACTAGATTGTGAGCTCCTGGAG	-0.449811	-0.0517072	2.40461	0.858524	0.650989	0.807264
ssc-mir-140_MI0002437	TACCACAGGGTAGAACCACGG	0.27536	-0.0348839	5.31456	0.844367	0.655614	0.811845
ssc-mir-382_MI0015911	AATCATTCACGGACAACACTTT	0.312958	0.20317	4.44906	0.829067	0.660648	0.815125
ssc-mir-21_MI0002459	AGCTTATCAGACTGATGTTGA	0.336276	-0.00594545	6.97027	0.82781	0.661064	0.815125
ssc-mir-144_MI0022132	GGATATCATCATATACTGTAAGT	0.216004	0.482117	6.6288	0.831833	0.659735	0.815125
ssc-mir-424_MI0013135	CAGCAGCAATTCATGTTTTGA	-0.315377	-0.393777	3.0476	0.811766	0.666388	0.81667
ssc-let-7d-3p_MIMAT0025357	CTATACGACCTGCTGCCTTTCT	-0.0563513	-0.387268	3.33642	0.809948	0.666994	0.81667
ssc-let-7a-1_MI0013085,ssc-let-7a-2_MI0017984,ssc-let-7c_MI0002445	TGAGGTAGTAGGTTGTAT	0.336882	0.305883	4.15049	0.816849	0.664697	0.81667
ssc-let-7g_MI0013087	TGAGGTAGTAGTTTGTAC	-0.187196	0.114594	5.36486	0.816079	0.664953	0.81667
ssc-mir-374a_MI0013130	TTATCAGGTTGTATTGTAATT	-0.318196	-0.264558	3.2543	0.814844	0.665363	0.81667
bta-mir-409a_MI0009824,cgr-mir-409_MI0020520,mmu-mir-409_MI0001160,oar-mir-409_MI0016958,rno-mir-409a_MI0003550	GAATGTTGCTCGGTGAACCCCTT	0.4078	0.456033	2.20181	0.801273	0.669894	0.817717
ssc-mir-7-2_MI0002435	TGGAAGACTAGTGATTTTGTTGTTT	-0.29275	-0.282217	4.96115	0.79659	0.671464	0.817717
ggo-miR-203b_MIMAT0024264,rno-miR-203b-3p_MIMAT0017800	TTGAACTGTTAAGAACCACTGG	0.00802973	0.310237	3.87923	0.802782	0.669388	0.817717
ssc-miR-450a_MIMAT0010188	TTTTGCGATGTGTTCCTAATAT	-0.113786	-0.4906	3.03242	0.796197	0.671596	0.817717
ssc-mir-140_MI0002437	ACAGGGTAGAACCACGGACAGG	0.358324	0.179313	2.99861	0.787157	0.674638	0.819137
ssc-mir-181a-1_MI0010686	ACCATCGACCGTTGATTGTAC	-0.355158	0.032708	3.51491	0.788441	0.674205	0.819137
ssc-mir-99a_MI0013114	AACCCGTAGATCCGATCTTGT	0.591353	0.276982	13.7847	0.780007	0.677055	0.820929
ssc-mir-99a_MI0013114	AAACCCGTAGATCCGATCTTGT	0.497139	-0.0331767	8.93415	0.768183	0.681069	0.82178
ssc-mir-140_MI0002437	CCACAGGGTAGAACCACGGACA	0.363179	0.342822	7.08087	0.76699	0.681476	0.82178
ssc-mir-151_MI0013100	GAGGAGCTCACAGTCTAGT	0.232033	-0.108281	3.70151	0.766853	0.681522	0.82178
ssc-mir-152_MI0013104	TCAGTGCATGACAGAACTTGGG	0.357399	0.250702	2.85649	0.771033	0.680099	0.82178
bta-mir-25_MI0005067,cgr-mir-25_MI0020470,mmu-mir-25_MI0000689,ppy-mir-25_MI0003069,rno-mir-25_MI0000856	CATTGCACTTGTCTCGGTCT	0.0794571	-0.205194	4.06421	0.757221	0.684812	0.82234
hsa-let-7b-3p_MIMAT0004482,mmu-let-7b-3p_MIMAT0004621,rno-let-7b-3p_MIMAT0004705	CTATACAACCTACTGCCTTCCC	0.0751268	0.493761	2.15153	0.759191	0.684138	0.82234
EMBL_AM920653_AM920653_Sus scrofa_LET-7F, _clone pMPe18	TGAGGTAGTAGATTGTATAGTC	0.522194	0.227611	11.2151	0.757416	0.684746	0.82234
ssc-miR-574_MIMAT0013951	CACGCTCATGCACACACCCACA	-0.323958	-0.278856	5.65721	0.74924	0.68755	0.822965
ssc-mir-196b-1_MI0013137,ssc-mir-196b-2_MI0022139	TAGGTAGTTTCCTGTTGTTGGGA	-0.375088	-0.299812	3.30819	0.747465	0.688161	0.822965
ssc-let-7g_MIMAT0013867	TGAGGTAGTAGTTTGTACAGTT	0.298901	0.145126	15.0311	0.749421	0.687488	0.822965
ssc-mir-199a-1_MI0016621,ssc-mir-199a-2_MI0013093,ssc-mir-199b_MI0008219	ACAGTAGTCTGCACATTGGTT	0.020927	-0.248582	8.09258	0.722074	0.696953	0.827667
ENSSSCG00000028003	ACTGGACTTGGAGTCAGAAGAC	-0.427627	0.0112599	2.29832	0.720542	0.697487	0.827667
ssc-mir-34c-1_MI0013132,ssc-mir-34c-2_MI0022128	AGGCAGTGTAGTTAGCTGATTG	-0.380372	-0.0301675	9.68025	0.7197	0.697781	0.827667
bta-miR-93_MIMAT0003837	CAAAGTGCTGTTCGTGCAGGTA	-0.259406	-0.407117	2.31099	0.7302	0.694127	0.827667
ssc-mir-151_MI0013100	CTAGACTGAAGCTCCTTGA	0.40823	0.192212	4.53551	0.723354	0.696507	0.827667
ssc-mir-21_MI0002459	TAGCTTATCAGACTGATGTTG	0.454916	0.231418	13.5358	0.732367	0.693376	0.827667
ssc-let-7d_MI0022120	AGAGGTAGTAGGTTGCATAGTTT	0.0159149	-0.301895	2.7187	0.69297	0.70717	0.837665
ssc-mir-148a_MI0002418	AGTGCACTACAGAACTTTG	0.0840991	0.31634	3.74033	0.687449	0.709124	0.837707
ssc-mir-148b_MI0013118	GAAGTTCTGTTATACACTCAGG	0.368977	0.305941	2.34042	0.688227	0.708849	0.837707
ssc-mir-500_MI0013166	TAATCCTTGCTACCTGGGTGAGA	0.226253	0.40192	2.17165	0.66415	0.717433	0.844356
ssc-mir-10a_MI0013101	TACCCTGTAGATCCGAATTTGTG	-0.0337203	-0.244536	11.1143	0.663536	0.717654	0.844356
ssc-mir-24-1_MI0002428,ssc-mir-24-2_MI0013111	TGGCTCAGTTCAGCAGGAAC	0.0576675	-0.240458	8.96351	0.666967	0.716424	0.844356
ENSSSCG00000030427, ggo-mir-590_MI0020753,hsa-mir-590_MI0003602,mmu-mir-590_MI0005519,ppy-mir-590_MI0015077,ptr-mir-590_MI0008798	TAATTTTATGTATAAGCTAGT	-0.382383	-0.293267	2.68705	0.657522	0.719815	0.845758
bta-mir-25_MI0005067,cgr-mir-25_MI0020470,mmu-mir-25_MI0000689,ppy-mir-25_MI0003069,rno-mir-25_MI0000856	CATTGCACTTGTCTCGGTCTG	0.274368	0.109144	5.66821	0.647249	0.723522	0.848249
ssc-let-7a-1_MI0013085,ssc-let-7a-2_MI0017984	TGAGGTAGTAGGTTGTATAGTTT	-0.244079	0.028642	9.06555	0.646265	0.723878	0.848249
ssc-mir-2320_MI0017997	TGGCACAGGGTCCAGCTGTCGGC	0.331625	-0.0872092	2.87213	0.640417	0.725998	0.848455
hsa-miR-203b-3p_MIMAT0019814	TTGAACTGTTAAGAACCACTGGA	-0.428183	-0.100997	2.24492	0.641829	0.725485	0.848455
ssc-miR-10a-3p_MIMAT0022954	CAAATTCGTATCTAGGGGAAT	-0.21554	-0.362483	2.37776	0.632526	0.728868	0.850671
ssc-mir-10a_MI0013101	ACCCTGTAGATCCGAATTTGT	-0.0120235	-0.460235	11.656	0.607305	0.738117	0.860316
ssc-mir-425_MI0013133	AATGACACGATCACTCCCGTTGAG	0.496515	0.16208	2.07696	0.578848	0.748695	0.864178
ssc-miR-199a-3p_MIMAT0013875	ACAGTAGTCTGCACATTGGTTA	-0.251236	-0.267492	6.95235	0.594544	0.742842	0.864178
ssc-mir-532_MI0013150	ACATGCCTTGAGTGTAGGACCGT	0.312314	0.384916	2.84307	0.584091	0.746735	0.864178
ssc-mir-30a_MI0010688	CTTTCAGTCGGATGTTTGC	-0.316418	0.0588139	4.38004	0.581871	0.747564	0.864178
oan-miR-200b-3p_MIMAT0006938	TAATACTGCCTGGTAATGATGAT	-0.159168	0.105691	5.5498	0.577098	0.74935	0.864178
ssc-mir-148a_MI0002418	TCAGTGCACTACAGAACTTTGTC	0.194725	0.234711	7.18539	0.586096	0.745986	0.864178
ssc-mir-125a_MI0013115	TCCCTGAGACCCTTTAACCTGTGA	-0.309869	-0.256404	3.58758	0.588446	0.74511	0.864178
ssc-let-7c_MI0002445	TGAGGTAGTAGGTTGTATGGT	0.26865	0.156374	6.1262	0.591357	0.744027	0.864178
ssc-miR-148a-3p_MIMAT0002124	TCAGTGCACTACAGAACTTTGT	0.280367	0.161023	15.3297	0.569273	0.752288	0.866421
ssc-mir-199a-1_MI0016621,ssc-mir-199a-2_MI0013093	CCCAGTGTTCAGACTACCTGTT	-0.116665	-0.233093	8.16801	0.559953	0.755801	0.869321
ssc-miR-451_MIMAT0018382	AAACCGTTACCATTACTGAGTT	-0.251763	0.0735241	7.13074	0.547148	0.760656	0.871539
ssc-mir-151_MI0013100	ACTAGACTGAAGCTCCTTGAG	0.224807	-0.146292	3.33366	0.544344	0.761723	0.871539
ssc-mir-23a_MI0002427	ATCACATTGCCAGGGATTTCCAAT	-0.215813	0.18339	2.41913	0.549701	0.759686	0.871539
ssc-mir-27a_MI0002442	TTCACAGTGGCTAAGTTCCGCC	-0.42667	-0.323282	1.59457	0.546854	0.760768	0.871539
ssc-mir-186_MI0002456	CAAAGAATTCTCCTTTTGGGC	0.244489	0.274918	6.15627	0.539949	0.763399	0.872084
ssc-mir-126_MI0016619	CGTACCGTGAGTAATAATGC	0.0304276	-0.16745	6.58693	0.537858	0.764197	0.872084
ENSSSCG00000018762, bta-mir-96_MI0009911,mmu-mir-96_MI0000583,oan-mir-96_MI0006666,ptr-mir-96_MI0003087,rno-mir-96_MI0000881	TTTGGCACTAGCACATTTTTGC	-0.279124	-0.4442	5.24841	0.530499	0.767015	0.874156
ssc-mir-21_MI0002459	AGCTTATCAGACTGATGTTGAC	-0.224704	-0.00951471	6.8807	0.525784	0.768825	0.875077
ENSSSCG00000027451	CAATCACTAATTCCACTGCCATCA	0.441698	0.409029	1.52238	0.505624	0.776614	0.882791
ssc-mir-30e_MI0013092	TGTAAACATCCTTGACTGGAA	-0.0109566	-0.238651	4.23261	0.50296	0.777649	0.882819
ssc-mir-500_MI0013166	TAATCCTTGCTACCTGGGTGAGAGT	-0.127322	0.265867	2.41983	0.498251	0.779482	0.883751
ssc-mir-199a-1_MI0016621,ssc-mir-199a-2_MI0013093,ssc-mir-199b_MI0008219	TACAGTAGTCTGCACATTGGTTA	-0.336929	-0.261988	2.895	0.493677	0.781267	0.884625
bta-mir-200c_MI0005038,cgr-mir-200c_MI0020453,mmu-mir-200c_MI0000694,ptr-mir-200c_MI0020598,rno-mir-200c_MI0000942	TAATACTGCCGGGTAATGATGGAG	-0.281966	-0.295534	3.06436	0.489234	0.783004	0.885444
ssc-mir-126_MI0016619	CTCGTACCGTGAGTAATAATGCG	0.0077868	0.223896	4.67917	0.485224	0.784576	0.886073
cgr-miR-106b-3p_MIMAT0023733,hsa-miR-106b-3p_MIMAT0004672,mmu-miR-106b-3p_MIMAT0004582,rno-miR-106b-3p_MIMAT0004727	CCGCACTGTGGGTACTTGCTGC	-0.211394	-0.221157	4.85948	0.482245	0.785745	0.886248
ssc-mir-181a-1_MI0010686	ACCATCGACCGTTGATTGTACC	-0.124451	-0.311809	5.54118	0.477467	0.787625	0.887221
ssc-mir-425_MI0013133	CATCGGGAATGTCGTGTCCGCC	0.19149	-0.110058	2.92896	0.472578	0.789553	0.888247
ssc-mir-99a_MI0013114	AACCCGTAGATCCGATCT	0.629666	0.46021	5.22367	0.458314	0.795204	0.892364
ssc-mir-199a-1_MI0016621,ssc-mir-199a-2_MI0013093,ssc-mir-199b_MI0008219	TACAGTAGTCTGCACATTGGT	-0.295605	-0.152617	3.9646	0.458181	0.795257	0.892364
ssc-mir-148a_MI0002418	AGTGCACTACAGAACTTTGT	0.221537	0.0498933	9.38971	0.444793	0.800598	0.895233
ssc-mir-199b_MI0008219	CCCAGTGTTTAGACTATCTGTTCA	0.239865	0.154283	4.38743	0.444062	0.80089	0.895233
mdo-let-7a-1_MI0005360	CTATACAATCTACTGTCTTTCT	-0.175961	0.15523	2.37789	0.445094	0.800477	0.895233
ENSSSCG00000020795, bta-mir-141_MI0009742,cgr-mir-141_MI0020403,mmu-mir-141_MI0000166,ptr-mir-141-2_MI0008542,rno-mir-141_MI0000914	TAACACTGTCTGGTAAAGATG	-0.207901	-0.355565	5.27666	0.44098	0.802126	0.895468
ENSSSCG00000028710_ssc-mir-140	ACAGGGTAGAACCACGGACAGGA	-0.0106787	0.213531	4.49188	0.432884	0.805379	0.896626
ssc-mir-191_MI0013095	CAACGGAATCCCAAAAGCAGC	-0.142538	-0.255551	4.99957	0.434442	0.804752	0.896626
ssc-miR-21_MIMAT0002165	TAGCTTATCAGACTGATGTTGA	0.28495	0.0849477	17.5794	0.430737	0.806244	0.896626
ssc-mir-186_MI0002456	CAAAGAATTCTCCTTTTGGG	0.339025	0.415547	2.45499	0.426586	0.807919	0.897346
ENSSSCG00000027451	AATCACTAATTCCACTGCCATCA	-0.224888	-0.28719	4.21444	0.419744	0.810688	0.899276
ssc-mir-140_MI0002437	ACCACAGGGTAGAACCACG	0.277398	0.0427004	2.60273	0.411522	0.814027	0.899552
ssc-mir-140_MI0002437	ACCACAGGGTAGAACCACGGA	0.0673424	-0.130633	9.31979	0.412817	0.813501	0.899552
ssc-mir-103-1_MI0002448,ssc-mir-103-2_MI0013105	AGCAGCATTGTACAGGGCTATGAA	-0.0637056	0.134624	7.73993	0.41424	0.812922	0.899552
ssc-let-7e_MI0013086	TGAGGTAGGAGGTTGTATAG	0.0707002	0.277001	3.39935	0.408315	0.815334	0.899857
ssc-mir-381_MI0015912	TATACAAGGACAAGCTCTCTG	0.195829	0.00249493	5.40621	0.386658	0.824211	0.906184
ssc-mir-152_MI0013104	TCAGTGCATGACAGAACTTG	-0.024774	0.207993	4.09318	0.391276	0.82231	0.906184
ssc-mir-146a_MI0015926	TGAGAACTGAATTCCATGGGTTG	-0.121981	0.228999	1.59759	0.387582	0.82383	0.906184
ssc-let-7f-1_MI0002446	TGAGGTAGTAGATTGTATAGTTT	0.0267274	-0.131374	10.2178	0.384213	0.825219	0.906184
ssc-mir-125b-2_MI0002414	ACAAGTCAGGCTCTTGGGAC	0.264993	0.0811206	5.65231	0.372859	0.829917	0.907144
ssc-mir-31_MI0022127	AGGCAAGATGCTGGCATAGCTGT	0.0847618	0.219408	4.84631	0.369556	0.831289	0.907144
sha-mir-199a_MI0019611	CCCAGTGTTCAGACTACCTGTC	0.315872	0.202694	3.91748	0.379038	0.827357	0.907144
ssc-miR-128_MIMAT0002157	TCACAGTGAACCGGTCTCTTT	-0.176933	-0.203026	3.74265	0.372587	0.83003	0.907144
oan-mir-126_MI0006861,rno-mir-126a_MI0000898	TCGTACCGTGAGTAATAATGCGT	-0.21656	-0.063906	4.16408	0.371081	0.830655	0.907144
ssc-mir-148a_MI0002418	TCAGTGCACTACAGAACT	-0.052308	-0.229262	2.77883	0.351113	0.83899	0.912917
ssc-let-7f-1_MI0002446,ssc-let-7f-2_MI0022121	TGAGGTAGTAGATTGTAT	0.169624	-0.010922	6.20597	0.349383	0.839716	0.912917
ssc-mir-30d_MI0013091	TGTAAACATCCCCGACTGG	0.0956927	-0.169626	3.41519	0.352728	0.838313	0.912917
ssc-mir-148a_MI0002418	AAAGTTCTGAGACACTCCGA	0.216569	-0.0617993	2.11417	0.34231	0.842691	0.915011
ssc-mir-320_MI0013097	GAAAAGCTGGGTTGAGAGGGCGA	0.25907	0.0758292	3.89338	0.338719	0.844205	0.915517
oan-mir-103-1_MI0006930	AGCAGCATTGTACAGGGCTATGAG	-0.237345	-0.0926994	3.26088	0.33091	0.847508	0.916821
ssc-mir-101-1_MI0010678,ssc-mir-101-2_MI0010679	GTACAGTACTGTGATAACTGAA	-0.171973	-0.0381763	8.47639	0.332364	0.846892	0.916821
ssc-miR-664-3p_MIMAT0013907	TATTCATTTATCTCCCAGCCTACA	0.0774021	-0.163564	4.24851	0.316754	0.853528	0.921051
ssc-mir-148a_MI0002418	TCAGTGCACTACAGAACTTT	0.095924	0.203171	6.58739	0.317059	0.853398	0.921051
ssc-mir-23a_MI0002427	ATCACATTGCCAGGGATTTCCAA	0.152321	0.240641	4.05555	0.303917	0.859024	0.925577
ssc-mir-28_MI0002430	CACTAGATTGTGAGCTCCTG	0.237524	0.237383	2.62702	0.301571	0.860032	0.925577
ssc-mir-140_MI0002437	CCACAGGGTAGAACCACGGA	-0.220572	-0.101618	3.70875	0.299382	0.860974	0.925577
ssc-miR-10b_MIMAT0013885	TACCCTGTAGAACCGAATTTGT	-0.132127	-0.28289	15.4455	0.297085	0.861964	0.925577
ssc-mir-10a_MI0013101	ATACCCTGTAGATCCGAATTT	-0.278212	-0.209055	1.64828	0.290471	0.864819	0.927502
ssc-mir-140_MI0002437	ACCACAGGGTAGAACCACGGAC	0.194637	0.0199403	10.5257	0.273989	0.871975	0.932885
ssc-mir-500_MI0013166	ATGCACCTGGGCAAGGATTCTG	0.204426	0.0499425	3.58188	0.275864	0.871158	0.932885
ssc-miR-374a-3p_MIMAT0013914	CTTATCAGGTTGTATTGTAATT	-0.134016	0.00108895	8.70758	0.257925	0.879007	0.934681
ssc-mir-30a_MI0010688	TAAACATCCTCGACTGGAAGCT	0.0443052	0.17145	4.67657	0.263059	0.876753	0.934681
ssc-mir-10a_MI0013101	TACCCTGTAGATCCGAAT	0.174798	0.346171	2.75653	0.259457	0.878334	0.934681
ssc-mir-185_MI0008218	TGGAGAGAAAGGCAGTTCCTGAT	-0.17157	-0.0176026	4.37373	0.264191	0.876257	0.934681
ssc-miR-499-5p_MIMAT0013877	TTAAGACTTGCAGTGATGTTT	-0.0109489	-0.159908	3.91024	0.258016	0.878967	0.934681
ssc-mir-191_MI0013095	AACGGAATCCCAAAAGCAGCT	0.146919	-0.0907526	3.06382	0.247448	0.883624	0.937307
ssc-mir-10b_MI0013102	ACCCTGTAGAACCGAATTTGT	-0.206623	-0.275878	10.9496	0.247546	0.883581	0.937307
ENSSSCG00000022650	TTCAAGTAATTCAGGATAGGT	0.18185	0.0363183	5.99599	0.242103	0.885988	0.938674
ssc-mir-192_MI0013127	CTGACCTATGAATTGACAGC	-0.0705943	0.148357	3.43175	0.234368	0.889422	0.94092
ssc-miR-196b_MIMAT0025369, ssc-miR-196b-5p_MIMAT0013923	TAGGTAGTTTCCTGTTGTTGGG	-0.190307	-0.014523	4.88279	0.232475	0.890264	0.94092
ssc-mir-151_MI0013100	TAGACTGAAGCTCCTTGAGGA	-0.107483	-0.215246	2.24456	0.225653	0.893306	0.942994
ssc-mir-10a_MI0013101	ATACCCTGTAGATCCGAATTTG	-0.0983675	-0.163064	5.08034	0.218177	0.896651	0.943566
ssc-miR-497_MIMAT0013926	CAGCAGCACACTGTGGTTTGT	0.185552	0.0293004	3.31767	0.21479	0.898171	0.943566
ssc-mir-21_MI0002459	GTAGCTTATCAGACTGATGTTGA	0.220084	0.0506395	5.81545	0.215748	0.897741	0.943566
ssc-mir-151_MI0013100	TACTAGACTGAAGCTCCTTGAGG	0.189776	0.182236	3.54973	0.219122	0.896227	0.943566
ssc-mir-21_MI0002459	TAGCTTATCAGACTGATGT	-0.00449006	-0.221928	7.39669	0.21189	0.899474	0.943799
cgr-mir-532_MI0020539	CATGCCTTGAGTGTAGGACCGTTA	0.2348	-0.0362929	2.23492	0.206398	0.901948	0.944125
ssc-mir-151_MI0013100	TCGAGGAGCTCACAGTCTAGTA	0.025437	-0.14125	5.8232	0.208032	0.901211	0.944125
ssc-mir-185_MI0008218	TGGAGAGAAAGGCAGTTCCTG	-0.117827	-0.18005	2.79945	0.195215	0.907005	0.948282
ssc-mir-199b_MI0008219	CCCAGTGTTTAGACTATCTGT	0.0717595	-0.0852264	4.08705	0.183934	0.912135	0.952505
ssc-miR-16_MIMAT0007754	TAGCAGCACGTAAATATTGGCG	-0.0256928	-0.155044	6.75548	0.17462	0.916393	0.954667
ssc-mir-24-1_MI0002428,ssc-mir-24-2_MI0013111	TGGCTCAGTTCAGCAGGAACA	-0.141162	-0.0122766	4.43907	0.175988	0.915767	0.954667
ssc-miR-140-3p_MIMAT0006786	TACCACAGGGTAGAACCACGGAC	0.140113	0.147703	9.17987	0.167333	0.919738	0.95701
ssc-mir-148a_MI0002418	TCAGTGCACTACAGAACTT	-0.0713511	0.0654451	4.20377	0.161587	0.922384	0.958621
ssc-mir-574_MI0013161	CACGCTCATGCACACACCCAC	-0.0113955	-0.204955	2.96288	0.153324	0.926203	0.960303
ssc-miR-28-3p_MIMAT0015211	CACTAGATTGTGAGCTCCTGGA	0.15057	0.0686969	8.00319	0.153625	0.926063	0.960303
ssc-mir-21_MI0002459	TAGCTTATCAGACTGATGTT	0.0815644	0.189287	8.25258	0.140942	0.931955	0.96512
ssc-mir-361_MI0013145	TCCCCCAGGTGTGATTCTGATTT	0.122621	0.16507	2.3167	0.127593	0.938196	0.970432
ssc-let-7g_MI0013087	CTGAGGTAGTAGTTTGTACAGTT	0.1122	0.0928979	7.04969	0.121023	0.941283	0.972473
ssc-mir-151_MI0013100	CTAGACTGAAGCTCCTTGAGGAC	-0.113997	0.0510987	2.74595	0.112321	0.945388	0.974408
mmu-mir-146a_MI0000170,rno-mir-146a_MI0000919	TGAGAACTGAATTCCATGGGTTA	-0.0168317	0.10483	3.28439	0.112636	0.945239	0.974408
ssc-mir-500_MI0013166	AATGCACCTGGGCAAGGATTCT	-0.0382831	0.116375	2.52149	0.103977	0.94934	0.977327
ssc-mir-199a-1_MI0016621,ssc-mir-199a-2_MI0013093,ssc-mir-199b_MI0008219	ACAGTAGTCTGCACATTGGT	-0.0965108	-0.1435	2.96283	0.0969316	0.95269	0.978469
ssc-miR-744_MIMAT0015708	TGCGGGGCTAGGGCTAACAGCA	0.0394838	-0.107136	2.25938	0.0981419	0.952114	0.978469
ssc-mir-500_MI0013166	ATGCACCTGGGCAAGGATTCTGA	0.0242243	-0.0768949	4.71616	0.0852373	0.958277	0.982477
ssc-mir-126_MI0016619	TCGTACCGTGAGTAATAATGC	0.0614921	-0.0157395	10.9765	0.0840543	0.958844	0.982477
ssc-mir-144_MI0022132	TGGGATATCATCATATACTGT	-0.1872	-0.045407	2.16788	0.0808245	0.960393	0.982911
ENSSSCG00000024128, bta-mir-200b_MI0005055,cgr-mir-200b_MI0020452,mmu-mir-200b_MI0000243,oan-mir-200b_MI0006745,rno-mir-200b_MI0000944	AATACTGCCTGGTAATGATGA	-0.14742	-0.0258349	2.25258	0.0771472	0.962161	0.983567
cgr-miR-151-3p_MIMAT0023783,mmu-miR-151-3p_MIMAT0000161,rno-miR-151-3p_MIMAT0000614	CTAGACTGAGGCTCCTTGAGG	0.0775408	0.140507	1.86994	0.0673997	0.966862	0.986063
ssc-miR-132_MIMAT0025361	TAACAGTCTACAGCCATGGTCG	-0.169589	-0.0576021	2.22234	0.0688634	0.966154	0.986063
ssc-mir-28_MI0002430	CACTAGATTGTGAGCTCCT	-0.131057	-0.0749344	1.90964	0.0618354	0.969555	0.986506
ssc-mir-140_MI0002437	CCACAGGGTAGAACCACGGAC	0.0569015	-0.0462844	5.43107	0.0620148	0.969468	0.986506
ssc-mir-186_MI0002456	AAAGAATTCTCCTTTTGGGCT	0.0308908	-0.0876187	1.86608	0.0586877	0.971082	0.986909
ssc-mir-151_MI0013100	CTAGACTGAAGCTCCTTGAGG	-0.0596962	-0.0894898	10.8436	0.0492337	0.975684	0.988134
ssc-mir-1271_MI0015922	CTTGGCACCTAGTAAGCACTCA	-0.070537	0.0349434	5.1911	0.0506982	0.974969	0.988134
ssc-mir-10a_MI0013101	TACCCTGTAGATCCGAATT	-0.078264	0.0647788	5.15751	0.0494534	0.975576	0.988134
ssc-mir-10a_MI0013101	ACCCTGTAGATCCGAATT	0.119114	0.177121	3.02363	0.045686	0.977416	0.988742
ssc-miR-708-5p_MIMAT0013945	AAGGAGCTTACAATCTAGCTGGG	0.0284138	0.101038	2.33647	0.0332414	0.983517	0.991204
ssc-mir-99b_MI0007077	CACCCGTAGAACCGACCTTG	-0.0827499	-0.0396011	5.84779	0.0330065	0.983632	0.991204
ssc-mir-30e_MI0013092	CTTTCAGTCGGATGTTTACA	-0.0972423	0.019395	6.59999	0.0349091	0.982697	0.991204
ENSSSCG00000026234, ggo-mir-660_MI0020711,hsa-mir-660_MI0003684,mml-mir-660_MI0007901,ppy-mir-660_MI0015133,ptr-mir-660_MI0008845	TACCCATTGCATATCGGAGTTG	0.0639421	-0.0157682	2.58388	0.0314633	0.984391	0.991204
ssc-mir-100_MI0013128	AACCCGTAGATCCGAACT	0.101651	0.0774118	3.99709	0.0214297	0.989342	0.992642
ssc-mir-151_MI0013100	CTAGACTGAAGCTCCTTGAG	0.031467	-0.0293421	8.46488	0.0193569	0.990368	0.992642
ssc-mir-30a_MI0010688	GTAAACATCCTCGACTGGAAGCT	0.0430049	0.0436672	7.55392	0.0230856	0.988524	0.992642
ssc-mir-30e_MI0013092	TGTAAACATCCTTGACTGGAAG	-0.0164463	-0.0535776	5.31027	0.0243225	0.987912	0.992642
ssc-mir-99b_MI0007077	CACCCGTAGAACCGACCTT	0.0911487	0.0496096	1.98112	0.0159604	0.992052	0.993189
ssc-mir-151_MI0013100	TACTAGACTGAAGCTCCTTGAG	0.0116475	-0.00198383	3.09367	0.000750715	0.999625	0.999625

## Sheet: ANOVAlike CD16_CD20 vs. CD12
NAME	Sequences	logFC C16 vs. C12	logFC C20 vs. C12	logCPM	LR	PValue	FDR
ssc-mir-212_MI0022140	TAACAGTCTCCAGTCACGGCC	0.576136	3.45852	2.74535	48.397	3.09542e-11	2.7023e-08
ssc-miR-17-5p_MIMAT0007755	CAAAGTGCTTACAGTGCAGGTAG	0.0377948	2.35942	5.84316	33.8079	4.55725e-08	1.98924e-05
ssc-mir-212_MI0022140	TAACAGTCTCCAGTCACGGCCA	2.30449	4.4173	2.02327	32.1626	1.03748e-07	3.01908e-05
ssc-mir-155_MI0015907	TTAATGCTAATTGTGATAGGGGTT	0.387503	2.84304	2.46872	26.9686	1.39266e-06	0.000303948
cgr-miR-106b-5p_MIMAT0023732	TAAAGTGCTGACAGTGCAGATA	-2.06474	1.57508	5.00369	23.9436	6.31993e-06	0.000963364
ssc-miR-146a-5p_MIMAT0022963	TGAGAACTGAATTCCATGGGTT	-0.632989	1.25	7.15355	23.8505	6.62106e-06	0.000963364
bta-let-7b_MI0005453,cgr-let-7b_MI0020369,mmu-let-7b_MI0000558,oan-let-7b_MI0006720,rno-let-7b_MI0000829	TGAGGTAGTAGGTTGTGT	3.78282	2.8534	2.08341	23.0399	9.92983e-06	0.00123839
ssc-mir-504_MI0013143	GACCCTGGTCTGCACTCTATC	-2.51239	-1.82732	2.31992	22.039	1.63791e-05	0.00142989
ssc-miR-132_MIMAT0025361	TAACAGTCTACAGCCATGGTCG	2.07904	3.83524	2.46689	22.4849	1.31057e-05	0.00142989
ssc-mir-361_MI0013145	TCCCCCAGGTGTGATTCTGATTT	2.41607	0.636342	2.29177	22.1188	1.57389e-05	0.00142989
ssc-mir-20a_MI0002423	TAAAGTGCTTATAGTGCAGGTAG	0.127182	1.73357	9.59919	20.687	3.22015e-05	0.00255563
ssc-mir-146a_MI0015926	TGAGAACTGAATTCCATGGGTTG	-0.986133	1.45557	2.19731	18.6537	8.9003e-05	0.00647497
ssc-mir-335_MI0013165	TTTTTCATTATTGCTCCTGACC	2.60889	1.54237	5.07903	16.6749	0.000239384	0.0160755
ssc-mir-205_MI0002440	TCCTTCATTCCACCGGAGTCTGT	2.27148	1.68991	4.92107	16.1031	0.000318602	0.0198671
ssc-mir-23a_MI0002427	ATCACATTGCCAGGGATTTCCAAT	1.43276	2.61502	2.07335	15.5851	0.000412803	0.0225236
ssc-miR-142-3p_MIMAT0020362	TGTAGTGTTTCCTACTTTATGG	-0.95062	1.55185	2.95229	15.6319	0.000403245	0.0225236
ssc-mir-143_MI0013098	GGTGCAGTGCTGCATCTCTGGTC	1.94701	-0.39839	2.73316	15.1355	0.000516847	0.0251957
age-miR-106b_MIMAT0002761,bta-miR-106b_MIMAT0009218,cfa-miR-106b_MIMAT0006695,eca-miR-106b_MIMAT0013054,ggo-miR-106b_MIMAT0002758,hsa-miR-106b-5p_MIMAT0000680,lla-miR-106b_MIMAT0002777,mml-miR-106b_MIMAT0002772,mmu-miR-106b-5p_MIMAT0000386,mne-miR-106b_MIMAT0002780,ppa-miR-106b_MIMAT0002763,ppy-miR-106b_MIMAT0002766,ptr-miR-106b_MIMAT0002769,rno-miR-106b-5p_MIMAT0000825,sla-miR-106b_MIMAT0002775	TAAAGTGCTGACAGTGCAGAT	-2.09179	0.593803	3.79284	15.1253	0.000519498	0.0251957
ssc-mir-140_MI0002437	CCACAGGGTAGAACCACGGA	-0.685698	-1.81259	3.89583	15.0111	0.000550021	0.025272
ssc-mir-140_MI0002437	ACCACAGGGTAGAACCACGGA	-0.536208	-1.45737	9.39481	14.6934	0.000644713	0.0279966
ssc-mir-16-1_MI0008213,ssc-mir-16-2_MI0008212	TAGCAGCACGTAAATATTGGCGT	-1.42243	0.895679	5.1818	14.6062	0.000673458	0.0279966
ssc-miR-205_MIMAT0002146	TCCTTCATTCCACCGGAGTCTG	2.59376	2.45894	3.41081	14.4848	0.000715586	0.0283957
ssc-mir-181a-1_MI0010686,ssc-mir-181a-2_MI0013106	AACATTCAACGCTGTCGGTGAG	2.69017	1.07821	3.31374	13.7141	0.00105201	0.0297324
ssc-mir-10a_MI0013101	ATACCCTGTAGATCCGAATTTGTGT	-0.687353	-2.21669	3.73027	13.6847	0.00106758	0.0297324
ssc-miR-126-5p_MIMAT0018377	CATTATTACTTTTGGTACGCG	-0.487088	1.35702	5.97371	13.7095	0.00105446	0.0297324
rno-miR-200c-3p_MIMAT0000873	TAATACTGCCGGGTAATGATG	1.95956	0.969704	5.32962	13.8417	0.000986999	0.0297324
ssc-mir-140_MI0002437	TACCACAGGGTAGAACCACGGA	-0.12378	-1.47626	10.0468	13.633	0.00109554	0.0297324
ssc-miR-16_MIMAT0007754	TAGCAGCACGTAAATATTGGCG	-0.588101	1.54364	7.59239	13.8542	0.00098085	0.0297324
ssc-mir-361_MI0013145	TCCCCCAGGTGTGATTCTGATT	1.55773	0.355768	3.31621	14.2335	0.00081141	0.0297324
ssc-mir-486-1_MI0013103,ssc-mir-486-2_MI0017992	TCCTGTACTGAGCTGCCCCGA	2.08651	0.918376	2.44959	13.7365	0.00104031	0.0297324
ssc-let-7f-2_MI0022121	TGAGGTAGTAGATTGTATAGTTGT	-0.118461	-2.08345	2.07275	13.6876	0.00106606	0.0297324
ssc-let-7a-1_MI0013085,ssc-let-7a-2_MI0017984	TGAGGTAGTAGGTTGTATA	2.23356	1.03102	3.68283	13.892	0.000962468	0.0297324
ssc-mir-299_MI0014772	TGGTTTACCGTCCCACATACAT	0.228159	1.8196	2.91737	13.5819	0.00112391	0.0297324
ssc-mir-7-1_MI0022122	TGGAAGACTAGTGATTTTGTTGTTG	-2.98633	-0.242847	2.08644	13.23	0.00134011	0.0324977
ssc-mir-155_MI0015907	TTAATGCTAATTGTGATAGGGGT	-0.70139	1.17934	2.66797	13.2467	0.00132896	0.0324977
ssc-miR-27a_MIMAT0002148	TTCACAGTGGCTAAGTTCCGC	-1.1285	0.826443	8.50064	13.3331	0.00127277	0.0324977
ssc-mir-425_MI0013133	AATGACACGATCACTCCCGTTGAGT	-2.13371	-0.669891	3.07694	13.1272	0.00141081	0.0332875
ssc-mir-451_MI0016623	AAACCGTTACCATTACTGA	1.21588	-0.572048	5.01397	12.4828	0.00194712	0.034312
ssc-miR-186_MIMAT0002162	CAAAGAATTCTCCTTTTGGGCTT	-1.32618	0.973729	6.55967	12.646	0.00179452	0.034312
ssc-mir-151_MI0013100	CTAGACTGAAGCTCCTTG	-1.75764	-2.03491	1.78355	12.7122	0.00173616	0.034312
ssc-mir-1468_MI0022160	CTCCGTTTGCCTGTTTTGCTG	1.98987	1.01658	3.04403	12.9917	0.00150967	0.034312
ssc-mir-345-1_MI0013117,ssc-mir-345-2_MI0022146	GCTGACTCCTAGTCCAGTGCT	-2.48776	0.128695	2.97395	12.9517	0.00154017	0.034312
ssc-mir-195_MI0013141	TAGCAGCACAGAAATATTGGCA	-0.430321	1.407	6.89091	12.7469	0.00170624	0.034312
ssc-mir-16-1_MI0008213,ssc-mir-16-2_MI0008212	TAGCAGCACGTAAATATTGG	0.47497	1.88792	2.73553	12.5677	0.00186624	0.034312
ssc-mir-146b_MI0010685	TGAGAACTGAATTCCATAGGCTGT	0.265056	1.48724	6.5317	12.798	0.00166321	0.034312
ssc-let-7a-1_MI0013085,ssc-let-7a-2_MI0017984	TGAGGTAGTAGGTTGTATAGTTT	1.34335	0.0943153	9.04468	12.5763	0.00185817	0.034312
ssc-miR-24-3p_MIMAT0002134	TGGCTCAGTTCAGCAGGAACAG	-0.0358958	1.54505	5.62506	12.5382	0.00189391	0.034312
ssc-miR-30d_MIMAT0013871	TGTAAACATCCCCGACTGGAAGCT	1.56781	-0.0539869	11.6086	12.8865	0.0015912	0.034312
ssc-miR-374a-5p_MIMAT0013913	TTATAATACAACCTGATAAGTG	-0.731007	1.31941	4.76832	12.8472	0.00162278	0.034312
ssc-mir-27a_MI0002442	TTCACAGTGGCTAAGTTCCGCC	-2.24725	-0.0188438	2.28514	12.4643	0.00196518	0.034312
ssc-mir-221_MI0008221	AGCTACATTGTCTGCTGGGTTTCA	-0.274797	1.54054	2.43689	12.4213	0.00200793	0.034371
ENSSSCG00000026963, bta-mir-375_MI0009817,mmu-mir-375_MI0000792,ppy-mir-375_MI0014920,ptr-mir-375_MI0008645,rno-mir-375_MI0006140	TTTGTTCGTTCGGCTCGCGTGA	1.23855	-0.699007	9.85225	12.3067	0.00212634	0.035698
ssc-mir-151_MI0013100	CTAGACTGAAGCTCCTTGAG	-1.42843	-1.51277	8.4992	12.2388	0.00219977	0.036234
ssc-mir-30c-1_MI0016618,ssc-mir-30c-2_MI0002461	TGTAAACATCCTACACTCTCAG	0.302788	1.6864	3.92003	12.1415	0.0023094	0.0366564
ssc-mir-135-2_MI0002416	TGTAGGGATGGAAGCCATGA	0.0307598	-1.52861	2.62644	12.1466	0.00230352	0.0366564
ssc-mir-29a_MI0013090	TAGCACCATCTGAAATCGGTTAT	-0.201051	1.57836	2.16168	12.0439	0.00242491	0.0378026
cgr-miR-409-5p_MIMAT0023950	AGGTTACCCGAGCAACTTTGCATC	2.17182	0.523376	2.54789	11.7868	0.00275754	0.0387123
ssc-mir-23a_MI0002427	ATCACATTGCCAGGGATTTCCAA	0.346812	1.60667	3.66947	11.8277	0.00270176	0.0387123
ssc-mir-186_MI0002456	CAAAGAATTCTCCTTTTGGGCT	-0.939909	0.649197	7.62948	11.7608	0.00279367	0.0387123
ssc-mir-186_MI0002456	CAAAGAATTCTCCTTTTGGGCTTT	-1.5608	0.989373	3.92612	11.9282	0.00256931	0.0387123
ssc-mir-29a_MI0013090	TAGCACCATCTGAAATCGGTTA	-0.132012	1.47112	4.75786	11.89	0.00261893	0.0387123
ssc-mir-126_MI0016619	TCGTACCGTGAGTAATAAT	1.20118	2.00545	2.67303	11.8787	0.00263373	0.0387123
ssc-mir-30d_MI0013091	TGTAAACATCCCCGACTGGAAGC	2.08299	0.790399	10.4754	11.8076	0.00272908	0.0387123
bta-mir-25_MI0005067,cgr-mir-25_MI0020470,mmu-mir-25_MI0000689,ppy-mir-25_MI0003069,rno-mir-25_MI0000856	CATTGCACTTGTCTCGGTCT	2.02051	1.16109	3.89349	11.6743	0.00291709	0.0389982
ssc-miR-1468_MIMAT0025386	CTCCGTTTGCCTGTTTTGCTGA	1.16757	-0.239019	5.47599	11.653	0.00294832	0.0389982
ssc-let-7i_MI0002447	TGAGGTAGTAGTTTGTGCTGTT	-0.098476	-1.2287	14.108	11.6744	0.00291701	0.0389982
ssc-mir-29a_MI0013090	TAGCACCATCTGAAATCGGTT	-0.0514628	1.21539	5.26439	11.5142	0.0031603	0.0411782
cfa-miR-93_MIMAT0006696,cgr-miR-93-5p_MIMAT0024013,eca-miR-93_MIMAT0013060,hsa-miR-93-5p_MIMAT0000093,mmu-miR-93-5p_MIMAT0000540,rno-miR-93-5p_MIMAT0000817	CAAAGTGCTGTTCGTGCAGGTAG	0.360916	1.20835	5.73371	11.4452	0.00327115	0.0414933
ssc-miR-210_MIMAT0007761	CTGTGCGTGTGACAGCGGCTGA	-0.746129	-2.16826	2.2381	11.3702	0.00339622	0.0414933
ssc-miR-129b_MIMAT0020586	CTTTTTGCGGTCTGGGCTTGC	0.699127	-1.13525	5.18137	11.3274	0.00346966	0.0414933
ENSSSCG00000024128, bta-mir-200b_MI0005055,cgr-mir-200b_MI0020452,mmu-mir-200b_MI0000243,oan-mir-200b_MI0006745,rno-mir-200b_MI0000944	TAATACTGCCTGGTAATGATGA	1.69955	0.437234	10.8359	11.3524	0.0034265	0.0414933
ssc-mir-183_MI0002439	TATGGCACTGGTAGAATTCACTGT	1.31692	-0.410466	4.39251	11.4357	0.00328679	0.0414933
ssc-mir-30c-1_MI0016618,ssc-mir-30c-2_MI0002461	TGTAAACATCCTACACTCTCA	-1.27333	0.3963	5.22955	11.3826	0.00337516	0.0414933
ssc-mir-140_MI0002437	TACCACAGGGTAGAACCACGGACA	0.196998	-1.72792	8.76671	11.2257	0.00365056	0.0430074
cgr-mir-27a_MI0020473,mdo-mir-27a_MI0005364	TTCACAGTGGCTAAGTTCCGCT	-1.32474	0.525521	4.26038	11.2017	0.00369479	0.0430074
ENSSSCG00000027094, eca-mir-655_MI0012914,ggo-mir-655_MI0020701,hsa-mir-655_MI0003677,ppy-mir-655_MI0015130,ptr-mir-655_MI0020580	ATAATACATGGTTAACCTCTTT	-1.40929	0.726573	3.03008	11.0895	0.00390788	0.0443062
ssc-miR-486_MIMAT0013886	TCCTGTACTGAGCTGCCCCGAG	1.80819	0.876027	2.79341	11.109	0.00386992	0.0443062
ssc-mir-1271_MI0015922	CTTGGCACCTAGTAAGCACTCA	1.52706	0.320396	4.90191	11.049	0.00398778	0.0446325
ssc-miR-100_MIMAT0013911	AACCCGTAGATCCGAACTTGTG	1.51611	1.04733	10.8622	11.0233	0.00403949	0.044639
ssc-mir-126_MI0016619	CATTATTACTTTTGGTACGC	-0.972328	0.909801	4.02643	10.9976	0.00409171	0.0446508
ssc-let-7a_MIMAT0013865	TGAGGTAGTAGGTTGTATAGTT	1.38199	0.352323	13.2553	10.8487	0.00440785	0.0475068
ssc-mir-1271_MI0015922	CTTGGCACCTAGTAAGCACTC	1.29381	-0.197828	5.61913	10.8015	0.00451309	0.047953
ssc-miR-140-3p_MIMAT0006786	TACCACAGGGTAGAACCACGGAC	-0.106054	-1.75014	9.02939	10.7813	0.00455911	0.047953
ssc-mir-146a_MI0015926	TTGAGAACTGAATTCCATGGGT	-1.56532	0.206076	2.51198	10.6964	0.00475661	0.0494348
lla-mir-16_MI0002964	TAGCAGCACGTAAATATTGGCGC	-1.83401	0.510062	2.58407	10.6126	0.00496023	0.0509444
bta-miR-495_MIMAT0009335,cfa-miR-495_MIMAT0006721,eca-miR-495_MIMAT0013165,hsa-miR-495-3p_MIMAT0002817,mml-miR-495_MIMAT0006357,mmu-miR-495-3p_MIMAT0003456,oar-miR-495-3p_MIMAT0019274,ppy-miR-495_MIMAT0015916,ptr-miR-495_MIMAT0008169,rno-miR-495_MIMAT0005320	AAACAAACATGGTGCACTTCTT	-1.12068	0.685154	2.30466	10.264	0.0059046	0.0585764
ssc-miR-339-5p_MIMAT0013939	TCCCTGTCCTCCAGGAGCTCAC	1.11826	-0.062158	6.72999	10.2705	0.00588571	0.0585764
ENSSSCG00000026963, bta-mir-375_MI0009817,mmu-mir-375_MI0000792,ppy-mir-375_MI0014920,ptr-mir-375_MI0008645,rno-mir-375_MI0006140	TTGTTCGTTCGGCTCGCGTGA	1.25125	-0.17823	2.94251	10.2882	0.00583381	0.0585764
ENSSSCG00000018762, bta-mir-96_MI0009911,mmu-mir-96_MI0000583,oan-mir-96_MI0006666,ptr-mir-96_MI0003087,rno-mir-96_MI0000881	TTTGGCACTAGCACATTTTTGCT	-0.0429488	1.84359	5.03577	10.1649	0.00620468	0.0608616
ssc-miR-150_MIMAT0025365	TCTCCCAACCCTTGTACCAGTG	-0.744751	0.748625	4.08508	10.0821	0.00646686	0.0620933
ssc-let-7i_MI0002447	TGAGGTAGTAGTTTGTGCTGTTG	0.219643	-1.09114	6.82227	10.0804	0.0064725	0.0620933
ssc-mir-140_MI0002437	ACCACAGGGTAGAACCACG	1.19937	-0.223363	2.70513	9.9989	0.00674165	0.0625529
ssc-mir-23a_MI0002427	ATCACATTGCCAGGGATTTCCA	0.527736	1.34318	6.68927	10.028	0.00664441	0.0625529
ENSSSCG00000025147, oar-mir-323b_MI0016951	CCCAATACACGGTCGATCTCT	2.52989	2.36461	1.82514	9.98825	0.00677766	0.0625529
oan-miR-200b-3p_MIMAT0006938	TAATACTGCCTGGTAATGATGAT	1.40657	0.00462368	5.49608	9.9796	0.00680702	0.0625529
ssc-mir-30b_MI0008215	TGTAAACATCCTACACTCAGC	-0.659243	0.774647	5.9221	9.93411	0.00696364	0.0633256
ssc-mir-196b-1_MI0013137,ssc-mir-196b-2_MI0022139	TAGGTAGTTTCCTGTTGTTG	-1.77412	-0.43252	3.4417	9.90212	0.00707589	0.063683
ssc-miR-374b-5p_MIMAT0013915	ATATAATACAACCTGCTAAGTG	0.430186	1.85382	2.44847	9.72742	0.0077218	0.0685717
oan-mir-126_MI0006861,rno-mir-126a_MI0000898	CGTACCGTGAGTAATAATGCGT	0.881076	1.5345	3.90514	9.71338	0.00777617	0.0685717
ssc-mir-31_MI0022127	TGCTATGCCAACATATTGCCATC	-1.65382	-0.735011	5.90684	9.68857	0.00787326	0.0687336
ENSSSCG00000026963	TTTGTTCGTTCGGCTCGCGTGAG	1.49552	-0.336598	3.11901	9.63177	0.00810006	0.0700134
hsa-miR-203b-3p_MIMAT0019814	TTGAACTGTTAAGAACCACTGGA	-1.24515	-1.51327	2.36639	9.6075	0.00819893	0.0701732
mmu-mir-195a_MI0000237	TAGCAGCACAGAAATATTGGCAT	-0.486702	1.324	3.43805	9.54613	0.00845441	0.0708537
ssc-mir-146b_MI0010685	TGAGAACTGAATTCCATAGGCTG	-0.717072	0.870959	5.73757	9.51127	0.00860308	0.0708537
ssc-let-7a-1_MI0013085,ssc-let-7a-2_MI0017984	TGAGGTAGTAGGTTGTATAGT	1.44799	0.522891	11.0406	9.55233	0.00842824	0.0708537
ssc-let-7i_MI0002447	TGAGGTAGTAGTTTGTGCTGT	0.256865	-1.01694	10.8326	9.52893	0.00852745	0.0708537
ssc-miR-425-3p_MIMAT0013918	ATCGGGAATGTCGTGTCCGCCC	-1.63221	0.0441984	2.37626	9.46717	0.00879488	0.0711328
ssc-mir-126_MI0016619	CGTACCGTGAGTAATAATGCG	-0.196908	1.23491	3.65141	9.46602	0.00879993	0.0711328
ssc-mir-181a-1_MI0010686	ACCATCGACCGTTGATTGTACC	1.25487	-0.233263	5.26627	9.44148	0.00890858	0.0713504
ssc-mir-30c-2_MI0002461	CTGGGAGAAGGCTGTTTACTC	-0.616309	-1.73274	4.46755	9.38572	0.00916043	0.0727005
ssc-let-7a-2_MI0017984	TGAGGTAGTAGGTTGTATAGTTTT	0.903138	-0.689689	3.98357	9.30977	0.00951501	0.0740345
ssc-mir-30a_MI0010688	TGTAAACATCCTCGACTG	0.346466	1.42054	2.77868	9.32863	0.00942569	0.0740345
ssc-mir-27b_MI0013109	TTCACAGTGGCTAAGTTCT	1.41108	0.257028	8.88056	9.29554	0.00958293	0.0740345
ssc-miR-23b_MIMAT0013893	ATCACATTGCCAGGGATTACCA	1.6516	0.624528	6.85034	9.22276	0.00993811	0.076105
ssc-mir-500_MI0013166	AATGCACCTGGGCAAGGATTCT	1.48429	0.386002	2.80196	9.15096	0.0103013	0.0768638
ssc-miR-126-3p_MIMAT0018378	TCGTACCGTGAGTAATAATGCG	0.440733	1.31578	8.54683	9.16798	0.010214	0.0768638
ssc-let-7f-1_MI0002446	TGAGGTAGTAGATTGTATAGTTTT	0.0681929	-1.29579	4.89798	9.18256	0.0101399	0.0768638
ssc-let-7a-1_MI0013085,ssc-let-7a-2_MI0017984	TGAGGTAGTAGGTTGTATAG	1.44351	0.561949	7.20594	9.1272	0.0104245	0.0771235
ssc-miR-429_MIMAT0020591	TAATACTGTCTGGTAATGCCGT	-1.54429	-0.445269	5.02546	9.08705	0.0106359	0.0780025
bta-miR-150_MIMAT0003845	TCTCCCAACCCTTGTACCAGTGT	-0.329646	1.22934	2.32951	9.07092	0.010722	0.0780025
ssc-mir-151_MI0013100	CTAGACTGAAGCTCCTTGAGG	-1.07571	-1.42606	10.7415	9.04915	0.0108393	0.0782045
ssc-mir-100_MI0013128	ACCCGTAGATCCGAACTTGTGC	1.57224	1.08277	3.22575	9.00163	0.0111	0.0794285
ssc-mir-26a_MI0002429	TTCAAGTAATCCAGGATAGG	-0.847132	0.460018	6.9258	8.93271	0.0114891	0.0815445
ssc-mir-143_MI0013098	GATGAAGCACTGTAGCTCGGGA	-1.20516	-1.33776	4.13167	8.86622	0.0118775	0.0827159
ssc-mir-101-1_MI0010678,ssc-mir-101-2_MI0010679	GTACAGTACTGTGATAACTGAA	-0.777758	0.466813	8.66793	8.85542	0.0119418	0.0827159
bta-mir-200c_MI0005038,cgr-mir-200c_MI0020453,mmu-mir-200c_MI0000694,ptr-mir-200c_MI0020598,rno-mir-200c_MI0000942	TAATACTGCCGGGTAATGAT	1.97986	1.52231	2.91044	8.84018	0.0120331	0.0827159
ssc-mir-199a-1_MI0016621,ssc-mir-199a-2_MI0013093,ssc-mir-199b_MI0008219	TACAGTAGTCTGCACATTGGTTA	-0.256399	1.13671	3.54346	8.86696	0.0118731	0.0827159
ssc-miR-218_MIMAT0025371, ssc-miR-218-5p_MIMAT0022961	TTGTGCTTGATCTAACCATGT	1.36545	1.55172	2.69175	8.75979	0.0125267	0.085436
cgr-mir-532_MI0020539	CATGCCTTGAGTGTAGGACCGTTA	0.372854	-1.39654	1.71479	8.70524	0.012873	0.0870399
bta-mir-106b_MI0009724,cgr-mir-106b_MI0020379,mmu-mir-106b_MI0000407,ptr-mir-106b_MI0003070,rno-mir-106b_MI0000889	CCGCACTGTGGGTACTTGCT	1.01975	-0.556745	4.69727	8.69158	0.0129613	0.0870399
mmu-mir-146a_MI0000170,rno-mir-146a_MI0000919	TGAGAACTGAATTCCATGGGTTA	-0.086146	1.25675	3.54686	8.58229	0.0136892	0.0905356
ENSSSCG00000026963, bta-mir-375_MI0009817,mmu-mir-375_MI0000792,ppy-mir-375_MI0014920,ptr-mir-375_MI0008645,rno-mir-375_MI0006140	TTTGTTCGTTCGGCTCGCGTG	0.786846	-0.790957	4.1655	8.58849	0.0136469	0.0905356
ssc-mir-146b_MI0010685	TGAGAACTGAATTCCATAGGCT	-2.40195	-0.805398	5.59573	8.51655	0.0141467	0.091714
ssc-let-7c_MI0002445	TGAGGTAGTAGGTTGTATGG	1.36283	0.674311	3.25296	8.49672	0.0142876	0.091714
ssc-mir-26a_MI0002429	TTCAAGTAATCCAGGATAGGCTG	-0.469912	0.870225	3.78841	8.53714	0.0140018	0.091714
ssc-miR-493-5p_MIMAT0025377	TTGTACATGGTAGGCTTTCATT	2.01756	1.00874	2.2896	8.51118	0.0141847	0.091714
ssc-mir-491_MI0017993	AGTGGGGAACCCTTCCATGAGGA	-1.91115	0.239044	4.14663	8.39003	0.0150705	0.0960335
ssc-mir-195_MI0013141	TAGCAGCACAGAAATATTGG	0.283488	1.56015	2.82516	8.32297	0.0155844	0.0982468
ssc-mir-148b_MI0013118	TCAGTGCATCACAGAACTTT	1.95337	1.58284	2.87329	8.31547	0.015643	0.0982468
ssc-mir-99b_MI0007077	ACCCGTAGAACCGACCTTGCG	1.43497	0.607047	4.97433	8.26441	0.0160475	0.0996389
ssc-mir-183_MI0002439	TATGGCACTGGTAGAATTCACT	1.43033	-0.154274	7.17834	8.25876	0.0160929	0.0996389
sha-miR-193_MIMAT0022792	AACTGGCCCACAAAGTCCCGC	-1.57436	-1.01075	2.87378	8.24325	0.0162181	0.0997071
ssc-mir-143_MI0013098	TGAGATGAAGCACTGTAGCTCGG	0.248227	-1.14056	4.88568	8.21344	0.0164617	0.100497
ssc-mir-148a_MI0002418	TCAGTGCACTACAGAACTTTGTCT	-0.0923876	-1.31832	4.2761	8.18959	0.0166591	0.100996
ENSSSCG00000024128, bta-mir-200b_MI0005055,cgr-mir-200b_MI0020452,mmu-mir-200b_MI0000243,oan-mir-200b_MI0006745,rno-mir-200b_MI0000944	AATACTGCCTGGTAATGATGA	1.74878	0.368105	2.10053	8.05239	0.0178421	0.101719
ssc-mir-374b_MI0013131	ATATAATACAACCTGCTAAGT	-0.135088	1.2429	2.77446	8.05594	0.0178104	0.101719
eca-mir-500-1_MI0012968,eca-mir-500-2_MI0012969,eca-mir-501_MI0012970	ATGCACCTGGGCAAGGATTCC	1.6773	0.131141	2.21526	8.03161	0.0180284	0.101719
ssc-mir-143_MI0013098	CTGAGATGAAGCACTGTAGC	0.991891	-0.510971	2.83497	8.02219	0.0181136	0.101719
bta-mir-106b_MI0009724,cgr-mir-106b_MI0020379,mmu-mir-106b_MI0000407,ptr-mir-106b_MI0003070,rno-mir-106b_MI0000889	TAAAGTGCTGACAGTGCAGA	-1.61747	0.25447	3.95795	8.09927	0.0174287	0.101719
ENSSSCG00000030427, ggo-mir-590_MI0020753,hsa-mir-590_MI0003602,mmu-mir-590_MI0005519,ppy-mir-590_MI0015077,ptr-mir-590_MI0008798	TAATTTTATGTATAAGCTAGT	-1.23851	0.679613	3.2111	8.05167	0.0178485	0.101719
ssc-miR-769-5p_MIMAT0020363	TGAGACCTCTGGGTTCTGAGC	-0.765469	-1.11901	6.65078	8.10275	0.0173984	0.101719
ssc-let-7c_MI0002445	TGAGGTAGTAGGTTGTATGGTTT	1.29232	0.542904	4.33517	8.03464	0.0180011	0.101719
ssc-let-7i_MI0002447	TGAGGTAGTAGTTTGTGCTG	0.1221	-0.810736	8.13612	8.12156	0.0172355	0.101719
ssc-miR-30b-5p_MIMAT0007756	TGTAAACATCCTACACTCAGCT	-0.553274	0.749539	9.05645	8.01525	0.0181765	0.101719
ssc-mir-542_MI0013138	TGTGACAGATTGATAACTGAA	-1.35448	-0.846742	6.11988	8.08568	0.0175476	0.101719
ssc-mir-450a_MI0010683,ssc-mir-450c_MI0014776	TTTTGCGATGTGTTCCTAATA	-1.36736	-0.396859	4.25731	8.13694	0.0171035	0.101719
ENSSSCG00000026963, bta-mir-375_MI0009817,mmu-mir-375_MI0000792,ppy-mir-375_MI0014920,ptr-mir-375_MI0008645,rno-mir-375_MI0006140	TTTTGTTCGTTCGGCTCGCGTGA	0.850776	-0.823467	4.38055	7.98698	0.0184352	0.102509
ssc-mir-16-1_MI0008213,ssc-mir-16-2_MI0008212	TAGCAGCACGTAAATATTGGC	-0.520009	0.688547	5.92491	7.96547	0.0186346	0.102962
ssc-mir-151_MI0013100	ACTAGACTGAAGCTCCTTGAG	-1.24973	-1.68321	3.49798	7.94165	0.0188579	0.103541
ssc-mir-411_MI0015908	TAGTAGACCGTATAGCGTAC	0.368493	1.33639	3.08423	7.91534	0.0191076	0.104237
ssc-mir-182_MI0022135	TTTGGCAATGGTAGAACTCACACTGGT	-1.70819	-0.616541	2.67251	7.90325	0.0192235	0.104237
ssc-mir-22_MI0014770	AAGCTGCCAGTTGAAGAAC	1.11873	1.16661	3.63051	7.86381	0.0196063	0.105656
ssc-mir-424_MI0013135	CAGCAGCAATTCATGTTTTGA	-0.241496	1.23965	3.40165	7.83819	0.019859	0.106362
ENSSSCG00000024128, bta-mir-200b_MI0005055,cgr-mir-200b_MI0020452,mmu-mir-200b_MI0000243,oan-mir-200b_MI0006745,rno-mir-200b_MI0000944	TAATACTGCCTGGTAATGATG	1.32514	0.434133	6.90435	7.82017	0.0200388	0.10667
ssc-mir-30e_MI0013092	TGTAAACATCCTTGACTGGAAG	-0.0445442	1.11422	5.20211	7.77703	0.0204757	0.108335
cgr-mir-100_MI0020376	AACCCGTAGATCCGAACTTGTGT	1.36599	0.576775	11.5262	7.74643	0.0207914	0.1088
ENSSSCG00000026843	CAAAGCACACGGCCTGCAGAGA	0.628527	-0.722815	2.49798	7.74437	0.0208129	0.1088
ssc-mir-191_MI0013095	CAACGGAATCCCAAAAGCAGC	-0.322488	1.12503	5.74722	7.65334	0.021782	0.112303
ssc-let-7c_MI0002445	TGAGGTAGTAGGTTGTATG	1.50855	0.550254	2.24098	7.6596	0.0217139	0.112303
ssc-mir-30d_MI0013091	TGTAAACATCCCCGACTGGAA	1.26595	0.557239	9.29446	7.64538	0.0218689	0.112303
ssc-mir-451_MI0016623	AAACCGTTACCATTACTGAGTTTA	0.642525	1.89913	3.09005	7.60069	0.0223631	0.113027
ssc-mir-199a-1_MI0016621,ssc-mir-199a-2_MI0013093,ssc-mir-199b_MI0008219	ACAGTAGTCTGCACATTGGT	-0.0233772	1.1539	3.55101	7.61594	0.0221932	0.113027
ssc-mir-140_MI0002437	CACAGGGTAGAACCACGGACA	0.247985	-1.3408	2.19229	7.57456	0.0226572	0.113027
ssc-miR-497_MIMAT0013926	CAGCAGCACACTGTGGTTTGT	-0.474526	0.743848	3.44948	7.57699	0.0226297	0.113027
ENSSSCG00000019306_ssc-let-7g	CTGTACAGGCCACTGCCTTGC	-2.13706	-0.13434	2.90414	7.5786	0.0226114	0.113027
ssc-mir-186_MI0002456	AAAGAATTCTCCTTTTGGGCT	-1.37286	-0.165426	2.28569	7.42237	0.0244485	0.117042
bta-mir-378-2_MI0013052	ACTGGACTTGGAGTCAGAAGGCT	0.727116	-0.83923	4.75134	7.40223	0.024696	0.117042
ssc-miR-151-3p_MIMAT0013883	CTAGACTGAAGCTCCTTGAGGA	-0.644187	-1.2081	9.40053	7.46788	0.0238985	0.117042
ssc-mir-30a_MI0010688	CTTTCAGTCGGATGTTTGCA	-1.26832	-1.32707	3.96269	7.40636	0.024645	0.117042
bta-mir-409a_MI0009824,cgr-mir-409_MI0020520,mmu-mir-409_MI0001160,oar-mir-409_MI0016958,rno-mir-409a_MI0003550	GAATGTTGCTCGGTGAACCCC	1.50705	0.639842	2.67703	7.42179	0.0244557	0.117042
ssc-miR-146b_MIMAT0010190	TGAGAACTGAATTCCATAGGC	-2.16308	-1.82539	4.097	7.40735	0.0246328	0.117042
bta-let-7b_MI0005453,cgr-let-7b_MI0020369,mmu-let-7b_MI0000558,oan-let-7b_MI0006720,rno-let-7b_MI0000829	TGAGGTAGTAGGTTGTGTGGTTT	1.14542	0.434941	7.81004	7.4069	0.0246384	0.117042
ssc-mir-582_MI0022154	TTACAGTTGTTCAACCAGTTACT	0.615311	1.4143	2.36211	7.42011	0.0244761	0.117042
oan-mir-27b_MI0006758	TTCACAGTGGCTAAGTTCTGCG	-1.69431	0.186111	2.98787	7.3936	0.0248027	0.117042
ssc-mir-182_MI0022135	TTTGGCAATGGTAGAACTCACACTGG	-1.4891	-0.793969	6.27242	7.46597	0.0239213	0.117042
bta-mir-106b_MI0009724,cgr-mir-106b_MI0020379,mmu-mir-106b_MI0000407,ptr-mir-106b_MI0003070,rno-mir-106b_MI0000889	ACCGCACTGTGGGTACTTGCT	1.0791	-0.797709	1.35936	7.33489	0.0255417	0.119767
ssc-miR-145-3p_MIMAT0022919	GGATTCCTGGAAATACTGTTCT	1.43293	0.544018	4.41971	7.32606	0.0256546	0.119767
ssc-miR-99b_MIMAT0006018	CACCCGTAGAACCGACCTTGCG	1.24815	0.522274	10.9849	7.29138	0.0261034	0.119938
ssc-miR-127_MIMAT0013932	TCGGATCCGTCTGAGCTTGGCT	1.2385	0.801943	4.90818	7.30952	0.0258677	0.119938
hsa-mir-203a_MI0000283,mmu-mir-203_MI0000246,ppy-mir-203_MI0014862,ptr-mir-203_MI0008575,rno-mir-203a_MI0000945	TGAAATGTTTAGGACCACTAGA	-1.31052	-0.804121	7.35536	7.29258	0.0260877	0.119938
ssc-mir-299_MI0014772	GTATGTGGGACGGTAAACCGCT	-0.697137	-1.30437	2.76332	7.24532	0.0267116	0.12209
ssc-mir-125b-1_MI0013172,ssc-mir-125b-2_MI0002414	TCCCTGAGACCCTAACTTGT	1.47181	0.823706	5.57299	7.21249	0.0271537	0.123464
ssc-mir-27a_MI0002442	TTCACAGTGGCTAAGTTCCG	-0.0745943	0.909768	5.47081	7.19968	0.027328	0.123613
ssc-mir-126_MI0016619	CGTACCGTGAGTAATAATGC	0.792506	0.98826	6.72247	7.14547	0.0280789	0.126355
ssc-miR-574_MIMAT0013951	CACGCTCATGCACACACCCACA	-0.609326	1.0909	6.64311	7.13418	0.028238	0.126419
ssc-mir-7-1_MI0022122,ssc-mir-7-2_MI0002435	TGGAAGACTAGTGATTTTGT	-0.955887	-1.26197	3.16251	7.1204	0.0284331	0.126644
ssc-mir-99a_MI0013114	AACCCGTAGATCCGATCTTGT	1.74131	1.22994	14.3877	7.08204	0.0289838	0.126688
ssc-mir-425_MI0013133	AATGACACGATCACTCCCGTTGAG	-1.53223	-0.0894837	1.96277	7.09015	0.0288664	0.126688
cfa-miR-380_MIMAT0006717	TATGTAATATGGTCCACGTCT	-0.264588	0.870992	5.45461	7.07308	0.0291139	0.126688
ssc-mir-151_MI0013100	TCGAGGAGCTCACAGTCTAGTAC	0.598222	-0.846041	2.69804	7.07304	0.0291145	0.126688
ssc-let-7a-1_MI0013085,ssc-let-7a-2_MI0017984,ssc-let-7c_MI0002445	TGAGGTAGTAGGTTGTAT	1.57072	0.602413	3.99668	7.06932	0.0291687	0.126688
bta-miR-25_MIMAT0003853,cfa-miR-25_MIMAT0006697,cgr-miR-25-3p_MIMAT0023870,eca-miR-25_MIMAT0013057,ggo-miR-25_MIMAT0002760,hsa-miR-25-3p_MIMAT0000081,lla-miR-25_MIMAT0002779,mdo-miR-25_MIMAT0004179,mml-miR-25_MIMAT0002774,mmu-miR-25-3p_MIMAT0000652,mne-miR-25_MIMAT0002782,ppa-miR-25_MIMAT0002765,ppy-miR-25_MIMAT0002768,rno-miR-25-3p_MIMAT0000795	CATTGCACTTGTCTCGGTCTGA	1.13297	0.442694	9.40995	6.88877	0.0319243	0.13797
ssc-mir-140_MI0002437	ACCACAGGGTAGAACCACGGAC	-0.0953413	-1.31818	10.3396	6.8392	0.0327254	0.140736
ssc-mir-151_MI0013100	TACTAGACTGAAGCTCCTTGAGG	-0.596209	-1.41576	3.07236	6.80456	0.0332973	0.142493
hsa-let-7b-3p_MIMAT0004482,mmu-let-7b-3p_MIMAT0004621,rno-let-7b-3p_MIMAT0004705	CTATACAACCTACTGCCTTCCC	-2.04276	-0.627571	1.82783	6.77945	0.033718	0.143589
ssc-miR-378_MIMAT0013868	ACTGGACTTGGAGTCAGAAGGC	0.336465	-0.903368	7.03087	6.76527	0.0339578	0.143909
ssc-mir-135-1_MI0002415,ssc-mir-135-2_MI0002416	TATGGCTTTTTATTCCTATGTG	-0.46817	0.932949	2.21535	6.73026	0.0345575	0.145743
ssc-mir-222_MI0013151	AGCTACATCTGGCTACTGGGT	-1.31269	-0.0589298	1.90744	6.61767	0.0365587	0.153441
ENSSSCG00000028710_ssc-mir-140	ACAGGGTAGAACCACGGACAGGA	0.107375	-0.969783	4.39747	6.60414	0.0368069	0.153744
ENSSSCG00000028358, bta-mir-411c_MI0022292,oar-mir-3959_MI0016945	TGTATGTCAACTGATCCACAGT	-1.49706	0.0205716	2.90033	6.59276	0.037017	0.153885
cfa-mir-203_MI0010363	TGAAATGTTTAGGACCACTAGC	-1.64168	-1.68268	4.94233	6.57167	0.0374094	0.154779
ssc-mir-199a-1_MI0016621,ssc-mir-199a-2_MI0013093,ssc-mir-199b_MI0008219	TACAGTAGTCTGCACATTGGT	0.106392	1.01179	4.35138	6.55807	0.0376646	0.1551
ssc-mir-320_MI0013097	AAAAGCTGGGTTGAGAGGGCGAAAA	0.883541	1.69294	1.7274	6.54152	0.0379776	0.155506
ssc-mir-99a_MI0013114	ACCCGTAGATCCGATCTTGT	1.97326	1.26515	3.38243	6.53406	0.0381195	0.155506
ssc-mir-23b_MI0013112	ATCACATTGCCAGGGATTACC	1.14038	0.20351	8.30799	6.4852	0.0390622	0.158611
ssc-miR-30c-3p_MIMAT0022922	CTGGGAGAAGGCTGTTTACTCT	-0.0751197	-1.13491	8.29996	6.41367	0.0404845	0.163625
ssc-miR-99a_MIMAT0013896	AACCCGTAGATCCGATCTTGTG	1.2177	1.2389	9.04291	6.40276	0.0407059	0.163762
ssc-mir-21_MI0002459	TAGCTTATCAGACTGATGTTGACT	-1.13575	-1.09562	14.3277	6.38464	0.0410765	0.164494
ssc-mir-151_MI0013100	CTAGACTGAAGCTCCTTGAGGAC	-0.434617	-1.42414	2.7611	6.36202	0.0415437	0.165606
ssc-mir-382_MI0015911	AATCATTCACGGACAACACTTT	1.00789	0.0465674	4.11803	6.3434	0.0419324	0.165679
ENSSSCG00000026843, bta-mir-330_MI0009803,ggo-mir-330_MI0020635,hsa-mir-330_MI0000803,ppy-mir-330_MI0014898,ptr-mir-330_MI0008621	GCAAAGCACACGGCCTGCAGA	0.0508084	-1.30165	2.67686	6.34295	0.0419416	0.165679
ssc-mir-222_MI0013151	AGCTACATCTGGCTACTGGGTCTCT	1.27362	0.371502	4.82741	6.28883	0.043092	0.168844
ssc-miR-30c-5p_MIMAT0002167	TGTAAACATCCTACACTCTCAGC	1.05184	0.999214	8.62912	6.28038	0.0432746	0.168844
ssc-mir-182_MI0022135	TTTGGCAATGGTAGAACTCA	-0.321359	-1.03194	7.03109	6.27815	0.043323	0.168844
ssc-miR-195_MIMAT0013928	TAGCAGCACAGAAATATTGGC	-0.276213	1.4062	6.65737	6.23347	0.0443015	0.171129
ssc-miR-19b_MIMAT0013950	TGTGCAAATCCATGCAAAACTGA	-1.09428	0.171999	6.22311	6.23887	0.0441821	0.171129
ssc-miR-491_MIMAT0020592	AGTGGGGAACCCTTCCATGAGG	-1.12978	0.81116	5.63427	6.17568	0.0456003	0.17537
ENSSSCG00000026728, ENSSSCG00000019861	TAAACGTGGATGTACTTGCTTT	0	2.59649	-0.192326	6.14351	0.0463398	0.17589
ssc-mir-26a_MI0002429	TTCAAGTAATCCAGGATAGGC	-0.63525	0.177154	8.66254	6.14766	0.0462438	0.17589
ssc-mir-182_MI0022135	TTTGGCAATGGTAGAACTC	-0.680635	-1.24116	4.07471	6.1549	0.0460766	0.17589
ssc-mir-542_MI0013138	TTGTGACAGATTGATAACTGAA	-1.38449	-0.577372	3.76982	6.12945	0.0466668	0.176364
mmu-mir-92a-2_MI0000580,rno-mir-92a-2_MI0000879	TATTGCACTTGTCCCGGCCTGA	1.07999	1.48039	2.49707	6.10238	0.0473026	0.177997
ssc-mir-100_MI0013128	ACCCGTAGATCCGAACTTGTG	1.26161	0.737711	4.6267	6.08422	0.047734	0.178084
ssc-mir-7-1_MI0022122,ssc-mir-7-2_MI0002435	TGGAAGACTAGTGATTTTGTTGT	-1.10554	-0.825072	9.24402	6.08977	0.0476017	0.178084
sha-mir-716a_MI0019600	AAACGAGAACTTTGAAGGC	-1.32748	-1.84044	1.88179	6.04856	0.0485928	0.178994
ssc-miR-222_MIMAT0013942	AGCTACATCTGGCTACTGGGTCTC	1.23616	0.81784	4.60508	6.05001	0.0485575	0.178994
eca-miR-200a_MIMAT0012909,ggo-miR-200a_MIMAT0024300,hsa-miR-200a-3p_MIMAT0000682,mdo-miR-200a-3p_MIMAT0004158,mml-miR-200a_MIMAT0006233,mmu-miR-200a-3p_MIMAT0000519,ppy-miR-200a_MIMAT0015796,ptr-miR-200a_MIMAT0008063,rno-miR-200a-3p_MIMAT0000874	TAACACTGTCTGGTAACGATGT	0.47011	1.39735	4.63275	6.06342	0.0482331	0.178994
ssc-mir-10a_MI0013101	TACCCTGTAGATCCGAATTTGTGT	0.262332	-1.26519	12.8522	5.97292	0.0504657	0.185112
ssc-mir-99a_MI0013114	AAACCCGTAGATCCGATCTTGT	1.65387	0.900489	9.57225	5.95804	0.0508426	0.185714
ssc-mir-21_MI0002459	GTAGCTTATCAGACTGATGTTGA	-1.32009	-0.638397	5.52201	5.89369	0.052505	0.190987
ssc-mir-20a_MI0002423	TAAAGTGCTTATAGTGCAGGTAGT	-0.419362	0.735598	2.72566	5.87808	0.0529164	0.191685
bta-mir-378-2_MI0013052	CTGGACTTGGAGTCAGAAGGCT	-0.234267	-1.50777	3.47597	5.81148	0.0547084	0.196545
ssc-mir-30d_MI0013091	CTTTCAGTCAGATGTTTGCTGC	0.441819	-0.745361	4.14891	5.8119	0.0546969	0.196545
ssc-miR-664-3p_MIMAT0013907	TATTCATTTATCTCCCAGCCTACA	-1.02892	-0.911225	4.1372	5.80023	0.055017	0.196844
ENSSSCG00000026388	GGGGATGTAGCTCAGTGGT	0.392457	-1.32793	1.37587	5.79131	0.0552628	0.196916
ssc-mir-374a_MI0013130	TTATAATACAACCTGATAAGTGT	0.341428	1.59049	2.96347	5.77107	0.0558248	0.19811
ssc-mir-143_MI0013098	GATGAAGCACTGTAGCTCGGGAA	-0.785198	-1.22188	2.11952	5.73684	0.0567885	0.200714
bta-mir-106b_MI0009724,cgr-mir-106b_MI0020379,mmu-mir-106b_MI0000407,ptr-mir-106b_MI0003070,rno-mir-106b_MI0000889	TACCGCACTGTGGGTACTTGCT	-0.148867	-1.46812	4.50468	5.72765	0.05705	0.200825
ssc-mir-10a_MI0013101	ATACCCTGTAGATCCGAATTTGTG	-0.738684	-1.07083	4.18369	5.65769	0.059081	0.203062
ssc-mir-381_MI0015912	ATATACAAGGACAAGCTCTC	1.71569	1.04657	1.89548	5.66913	0.0587442	0.203062
bta-mir-93_MI0005050,cgr-mir-93_MI0020562,mmu-mir-93_MI0000581,ptr-mir-93_MI0003071,rno-mir-93_MI0000880	CAAAGTGCTGTTCGTGCAGGTAGT	-1.05221	-0.9356	2.80137	5.66398	0.0588956	0.203062
ssc-mir-24-1_MI0002428	CGTGCCTACTGAGCTGAAACACA	-1.08798	0.176488	2.1287	5.68967	0.058144	0.203062
ssc-mir-143_MI0013098	CTGAGATGAAGCACTGTAGCTC	-0.211345	-1.09262	7.96323	5.66893	0.0587501	0.203062
ssc-mir-30e_MI0013092	TGTAAACATCCTTGACTGGAA	-0.375825	0.62424	3.86025	5.67299	0.0586307	0.203062
ssc-mir-151_MI0013100	TAGACTGAAGCTCCTTGAGG	-0.926209	-1.15686	3.5648	5.64452	0.0594715	0.203602
ssc-miR-4334-3p_MIMAT0020366	TCCCTGTCCTCCAGGAGCTC	1.01391	0.532394	5.94098	5.62379	0.0600911	0.20492
ssc-mir-148a_MI0002418	AAAGTTCTGAGACACTCCGA	-0.933301	-1.4443	2.00152	5.60515	0.0606536	0.205208
cgr-miR-193b-3p_MIMAT0023826,eca-miR-193b_MIMAT0013056,mmu-miR-193b-3p_MIMAT0004859,oan-miR-193-3p_MIMAT0006821	AACTGGCCCACAAAGTCCCGCT	-0.852868	0.466939	4.79668	5.5999	0.060813	0.205208
ssc-mir-29a_MI0013090	CTAGCACCATCTGAAATCGGTT	0.479696	1.084	3.62505	5.59768	0.0608806	0.205208
ssc-mir-148b_MI0013118	TCAGTGCATCACAGAACTTTGTC	1.75768	0.547449	7.03858	5.57	0.061729	0.206513
ssc-let-7c_MI0002445	TGAGGTAGTAGGTTGTATGGT	1.06206	0.487565	5.81488	5.56962	0.0617409	0.206513
ssc-mir-381_MI0015912	ATATACAAGGACAAGCTCTCT	0.926713	0.138866	6.12755	5.55232	0.0622771	0.207511
bta-miR-200c_MIMAT0003823,cfa-miR-200c_MIMAT0006664,cgr-miR-200c_MIMAT0023843,eca-miR-200c_MIMAT0012974,hsa-miR-200c-3p_MIMAT0000617,mmu-miR-200c-3p_MIMAT0000657,ptr-miR-200c_MIMAT0024051	TAATACTGCCGGGTAATGATGGA	0.516758	-0.515254	11.953	5.53719	0.0627502	0.208293
ggo-mir-30c_MI0020658,hsa-mir-30c-2_MI0000254,lla-mir-30c_MI0002924,mne-mir-30c_MI0002925,ptr-mir-30c-2_MI0002923	CTGGGAGAAGGCTGTTTACTCTT	1.23789	0.333545	2.9304	5.51681	0.0633928	0.209628
ssc-mir-342_MI0013153	TCTCACACAGAAATCGCACCCGT	-1.00002	-1.02853	4.56083	5.4582	0.0652779	0.215047
ssc-mir-423_MI0013099	TGAGGGGCAGAGAGCGAGAC	-1.49717	-0.676128	2.00909	5.44175	0.0658171	0.215232
ssc-mir-1_MI0010682	TGGAATGTAAAGAAGTATGTATT	0.95987	0.00358928	6.85158	5.44145	0.065827	0.215232
ssc-mir-140_MI0002437	ACCACAGGGTAGAACCACGGACA	0.144304	-1.1634	9.97346	5.42785	0.0662762	0.215275
ssc-mir-150-1_MI0022133,ssc-mir-150-2_MI0022134	TCTCCCAACCCTTGTACCAGT	-0.314739	0.821897	3.01143	5.42613	0.0663332	0.215275
ssc-mir-125b-2_MI0002414	ACAAGTCAGGCTCTTGGGACCTA	0.862301	0.169656	4.71571	5.38248	0.067797	0.218962
ssc-mir-126_MI0016619	CTCGTACCGTGAGTAATAATGCG	0.45769	0.931855	4.65296	5.36998	0.068222	0.218962
ssc-mir-140_MI0002437	TACCACAGGGTAGAACCACG	0.796405	-0.19661	4.32628	5.3727	0.0681293	0.218962
ssc-mir-126_MI0016619	CTCGTACCGTGAGTAATAATG	-0.411114	0.528689	5.22334	5.35959	0.0685774	0.219297
ssc-mir-28_MI0002430	CCACTAGATTGTGAGCTCCTGG	-0.658663	0.446597	3.3292	5.32719	0.0696972	0.22011
bta-miR-200a_MIMAT0003822,oan-miR-200a-3p_MIMAT0006936	TAACACTGTCTGGTAACGATGTT	-0.346731	0.818727	4.29755	5.32309	0.0698403	0.22011
ssc-mir-664_MI0013123	TATTCATTTATCTCCCAGCCTAC	-1.14943	-1.0608	4.03549	5.33226	0.0695207	0.22011
ssc-mir-339-1_MI0013149	TCCCTGTCCTCCAGGAGCTCACT	0.811368	0.119796	5.10956	5.33553	0.0694071	0.22011
ssc-mir-21_MI0002459	GCTTATCAGACTGATGTTGA	-1.03993	-0.798512	4.87039	5.28879	0.0710485	0.223113
ssc-mir-126_MI0016619	CGTACCGTGAGTAATAATG	-0.0803113	0.728541	3.63783	5.27828	0.0714227	0.223484
ssc-mir-148b_MI0013118	TCAGTGCATCACAGAACTTTG	1.50749	0.844721	8.06223	5.25286	0.0723362	0.224003
bta-let-7b_MI0005453,cgr-let-7b_MI0020369,mmu-let-7b_MI0000558,oan-let-7b_MI0006720,rno-let-7b_MI0000829	TGAGGTAGTAGGTTGTGTGG	1.20422	0.583687	5.86725	5.25108	0.0724008	0.224003
ssc-let-7g_MI0013087	TGAGGTAGTAGTTTGTACA	1.0899	1.11142	4.74642	5.23812	0.0728714	0.224003
ssc-mir-542_MI0013138	TTGTGACAGATTGATAACTGAAA	-0.629183	0.821476	2.89143	5.24713	0.0725439	0.224003
ssc-miR-450b-5p_MIMAT0013927	TTTTGCAATATGTTCCTGAATA	-0.455422	0.642613	5.95846	5.24419	0.0726504	0.224003
ssc-let-7c_MIMAT0002151	TGAGGTAGTAGGTTGTATGGTT	0.98359	0.251279	8.20665	5.21806	0.0736059	0.225467
ssc-mir-23b_MI0013112	ATCACATTGCCAGGGATTAC	1.29523	0.702479	4.01024	5.21005	0.0739015	0.22558
ssc-mir-30e_MI0013092	CTTTCAGTCGGATGTTTACA	-1.26136	-1.55162	6.19271	5.1956	0.0744371	0.226069
cfa-miR-203_MIMAT0009866,hsa-miR-203a_MIMAT0000264,mml-miR-203_MIMAT0006234,mmu-miR-203-3p_MIMAT0000236,ppy-miR-203_MIMAT0015797,ptr-miR-203_MIMAT0008065,rno-miR-203a-3p_MIMAT0000876	GTGAAATGTTTAGGACCACTAG	-1.31827	-1.0422	7.38818	5.18461	0.0748473	0.226069
ssc-mir-30d_MI0013091	TGTAAACATCCCCGACTGGAAG	1.14922	0.614903	10.163	5.17794	0.0750974	0.226069
ssc-mir-27a_MI0002442	TTCACAGTGGCTAAGTTCC	1.2343	0.137913	6.08888	5.18642	0.0747796	0.226069
ssc-let-7f-1_MI0002446,ssc-let-7f-2_MI0022121	GAGGTAGTAGATTGTATAGT	-0.805803	-1.258	2.21308	5.14789	0.0762341	0.228702
ssc-mir-151_MI0013100	ACTAGACTGAAGCTCCTTGAGGA	0.231485	-0.847578	3.10287	5.13084	0.076887	0.229086
ggo-miR-203b_MIMAT0024264,rno-miR-203b-3p_MIMAT0017800	TTGAACTGTTAAGAACCACTGG	-0.82767	-1.05479	3.67585	5.1335	0.0767848	0.229086
ssc-mir-142_MI0013134	CATAAAGTAGAAAGCACTA	-0.363419	1.02573	2.60593	5.11693	0.0774236	0.229404
ssc-mir-9-1_MI0002462,ssc-mir-9-2_MI0002463,ssc-mir-9-3_MI0022123	TCTTTGGTTATCTAGCTGTAT	1.36209	0.676546	7.26727	5.11446	0.0775191	0.229404
bta-let-7a-3_MI0005452,ggo-let-7a_MI0020621,hsa-let-7a-3_MI0000062,ppy-let-7a-3_MI0014781,ptr-let-7a-3_MI0008399	GTGAGGTAGTAGGTTGTATAGT	1.09147	0.0180021	3.33332	5.10444	0.0779084	0.229777
ssc-mir-127_MI0013144	TGAAGCTCAGAGGGCTCTGATT	-1.26415	-0.813119	2.25316	5.095	0.0782772	0.230087
ssc-mir-574_MI0013161	CACGCTCATGCACACACCCAC	-0.91681	0.537271	3.94962	5.07729	0.0789733	0.231355
cfa-mir-300_MI0010428	TATGCAAGGACAAGCTCTCT	1.29514	0.340396	1.90078	5.05464	0.0798728	0.233207
cfa-mir-203_MI0010363	GTGAAATGTTTAGGACCACTAGC	-1.2116	-1.56932	2.70506	5.01488	0.0814764	0.237096
ssc-mir-21_MI0002459	AGCTTATCAGACTGATGTTGACT	-1.0021	-0.823966	4.12408	4.97916	0.0829448	0.23898
ssc-mir-148b_MI0013118	AGTGCATCACAGAACTTTGT	1.41959	1.0466	7.26299	4.983	0.0827855	0.23898
ssc-mir-34c-1_MI0013132,ssc-mir-34c-2_MI0022128	CTAGGCAGTGTAGTTAGCTGATT	-1.41424	-1.06432	2.61568	4.98154	0.0828462	0.23898
ssc-miR-148b-3p_MIMAT0013901	TCAGTGCATCACAGAACTTTGT	1.67607	1.0433	13.0495	4.97234	0.0832279	0.239007
ssc-mir-21_MI0002459	GTAGCTTATCAGACTGATGTTG	-1.0958	-0.917487	4.95704	4.92777	0.0851036	0.243592
ssc-mir-451_MI0016623	AAACCGTTACCATTACTGAGTTTAGT	-0.138834	1.01245	5.26403	4.90233	0.0861932	0.245904
bta-mir-193b_MI0009764,cgr-mir-193b_MI0020439,mmu-mir-193b_MI0005484,oan-mir-193_MI0006676,sha-mir-193_MI0019619	AACTGGCCCACAAAGTCCCGCTT	0.293479	1.07545	3.26383	4.8589	0.0880852	0.248059
ssc-miR-199a-3p_MIMAT0013875	ACAGTAGTCTGCACATTGGTTA	0.0882564	0.846884	7.50671	4.86527	0.0878051	0.248059
ssc-mir-411_MI0015908	ATAGTAGACCGTATAGCGTAC	-0.281413	0.528958	4.33621	4.8659	0.0877777	0.248059
ssc-mir-191_MI0013095	CAACGGAATCCCAAAAGCAGCT	0.515176	1.06109	8.88262	4.8668	0.0877378	0.248059
ssc-mir-574_MI0013161	CACGCTCATGCACACACCCA	-0.320223	1.00616	3.2829	4.84498	0.0887005	0.248989
ssc-mir-378-1_MI0013088,ssc-mir-378-2_MI0016622	ACTGGACTTGGAGTCAGAAGGCC	0.0430728	-1.43564	2.52348	4.82621	0.089537	0.249797
bta-miR-93_MIMAT0003837	CAAAGTGCTGTTCGTGCAGGTA	-0.58585	0.650406	2.76163	4.82568	0.0895606	0.249797
ENSSSCG00000023990, ENSSSCG00000028001, bta-mir-449a_MI0009834,hsa-mir-449a_MI0001648,mmu-mir-449a_MI0001649,ppy-mir-449a_MI0014947,rno-mir-449a_MI0001650	TGGCAGTGTATTGTTAGCTGGT	-0.974304	0.437433	2.79809	4.81833	0.0898903	0.249918
ssc-mir-664_MI0013123	TATTCATTTATCTCCCAGCCT	-0.948631	-1.08439	2.77257	4.78579	0.0913647	0.252708
ssc-mir-204_MI0002458	TTCCCTTTGTCATCCTATGCC	-0.6155	-1.04742	3.34493	4.78343	0.0914728	0.252708
ssc-mir-30a_MI0010688	TGTAAACATCCTCGACTGGAAGC	0.303047	0.861515	12.2789	4.77126	0.0920309	0.253448
ssc-mir-144_MI0022132	GGATATCATCATATACTGTAAGT	0.827507	-0.10851	5.61294	4.7544	0.09281	0.254762
ssc-mir-381_MI0015912	TATACAAGGACAAGCTCTCT	0.999908	0.653623	5.68887	4.74834	0.0930918	0.254762
ssc-mir-21_MI0002459	AGCTTATCAGACTGATGTTGA	-0.843647	-0.738492	6.729	4.74118	0.0934257	0.254769
ssc-mir-183_MI0002439	ATGGCACTGGTAGAATTCACT	0.980936	-0.387956	5.37232	4.73513	0.0937088	0.254769
ssc-mir-21_MI0002459	GCTTATCAGACTGATGTTGAC	-0.815552	-0.641857	4.45743	4.72957	0.0939696	0.254769
ssc-miR-1343_MIMAT0020596	CTCCTGGGGCCCGCACTCTCGC	-0.789172	-0.979422	3.03225	4.70456	0.0951521	0.256382
ssc-mir-126_MI0016619	TCGTACCGTGAGTAATAATG	-0.194768	0.61717	8.77931	4.70873	0.0949536	0.256382
ssc-mir-92a-1_MI0013125,ssc-mir-92a-2_MI0013124	TATTGCACTTGTCCCGGCCTG	1.33537	1.31065	1.78388	4.69333	0.0956876	0.257032
ENSSSCG00000028003	ACTGGACTTGGAGTCAGAAGAC	0.46586	-0.893052	2.58419	4.68456	0.0961085	0.25737
ssc-mir-191_MI0013095	AACGGAATCCCAAAAGCAGCT	0.436527	1.0692	3.35004	4.62931	0.0988003	0.25908
ssc-mir-425_MI0013133	CATCGGGAATGTCGTGTCCGCC	-0.995575	-1.12745	2.90162	4.63135	0.0986996	0.25908
ssc-mir-532_MI0013150	CATGCCTTGAGTGTAGGACCGTT	0.790795	-0.170048	6.25873	4.62883	0.0988242	0.25908
cgr-miR-151-3p_MIMAT0023783,mmu-miR-151-3p_MIMAT0000161,rno-miR-151-3p_MIMAT0000614	CTAGACTGAGGCTCCTTGAGG	-1.18601	-1.46168	1.87445	4.63226	0.0986545	0.25908
hsa-mir-203a_MI0000283,mmu-mir-203_MI0000246,ppy-mir-203_MI0014862,ptr-mir-203_MI0008575,rno-mir-203a_MI0000945	TGAAATGTTTAGGACCACTAG	-1.37074	-1.17643	6.84668	4.64812	0.0978756	0.25908
hsa-mir-1-1_MI0000651,mml-mir-1-1_MI0007568,ppy-mir-1-1_MI0014778,ptr-mir-1-1_MI0008412	TGGAATGTAAAGAAGTATGTATC	0.389979	-1.04765	2.97435	4.64079	0.0982348	0.25908
ssc-miR-30a-5p_MIMAT0010193	TGTAAACATCCTCGACTGGAAG	0.134871	0.873261	10.6555	4.63929	0.0983084	0.25908
ssc-miR-744_MIMAT0015708	TGCGGGGCTAGGGCTAACAGCA	-0.775359	0.368012	2.46137	4.61473	0.099523	0.26013
ssc-miR-30e-3p_MIMAT0013873	CTTTCAGTCGGATGTTTACAGC	-0.818021	-1.29764	7.02531	4.60445	0.100036	0.26069
ssc-miR-708-5p_MIMAT0013945	AAGGAGCTTACAATCTAGCTGGG	-0.0419019	0.97255	1.99919	4.59302	0.100609	0.261172
ssc-mir-125b-2_MI0002414	ACAAGTCAGGCTCTTGGGACC	0.511286	-0.370192	8.02853	4.57057	0.101745	0.261172
ssc-mir-23a_MI0002427	ATCACATTGCCAGGGATTT	0.628563	1.4348	1.87098	4.55356	0.102614	0.261172
ssc-miR-191_MIMAT0013876	CAACGGAATCCCAAAAGCAGCTG	0.374109	1.24299	7.67403	4.56163	0.102201	0.261172
ssc-mir-30e_MI0013092	CTTTCAGTCGGATGTTTACAG	-0.533151	-0.95437	6.69722	4.55577	0.102501	0.261172
ssc-mir-10b_MI0013102	TACCCTGTAGAACCGAATTTGTG	-0.758152	-0.831664	12.9289	4.56321	0.10212	0.261172
ssc-mir-125b-1_MI0013172	TCCCTGAGACCCTAACTTGTGAT	0.958689	0.0113625	2.34979	4.5837	0.101079	0.261172
ssc-miR-542-3p_MIMAT0013925	TGTGACAGATTGATAACTGAAA	-1.07141	-0.0798908	6.36764	4.57288	0.101628	0.261172
ssc-mir-451_MI0016623	AAACCGTTACCATTACTGAGTTTAG	0.651204	1.55118	3.54571	4.52961	0.10385	0.262014
ssc-miR-532-5p_MIMAT0013940	CATGCCTTGAGTGTAGGACCGT	0.376386	-0.655521	9.62327	4.52752	0.103959	0.262014
ssc-let-7i_MI0002447	CTGCGCAAGCTACTGCCTTGCT	-1.15596	-0.512692	3.20138	4.53611	0.103513	0.262014
ssc-miR-152_MIMAT0013887	TCAGTGCATGACAGAACTTGG	0.24588	0.807339	9.68259	4.52394	0.104145	0.262014
ssc-mir-451_MI0016623	AAACCGTTACCATTACTGAG	0.803255	-0.563566	7.05463	4.50303	0.105239	0.263655
ssc-miR-215_MIMAT0010192	ATGACCTATGAATTGACAGAC	1.46655	0.231177	1.39828	4.48853	0.106005	0.263655
ssc-mir-101-1_MI0010678	TACAGTACTGTGATAACTGAAGAA	-0.834254	0.277847	2.48501	4.49168	0.105839	0.263655
ssc-mir-30d_MI0013091	TTTCAGTCAGATGTTTGCTGC	-0.964704	-0.768953	2.47618	4.489	0.105981	0.263655
ssc-mir-183_MI0002439	ATGGCACTGGTAGAATTCACTGT	1.31614	0.394671	4.74665	4.4695	0.107019	0.265418
ssc-miR-34c_MIMAT0013916	AGGCAGTGTAGTTAGCTGATTGC	-0.902559	0.147835	12.4741	4.44066	0.108573	0.267011
ssc-mir-148a_MI0002418	TCAGTGCACTACAGAACTTTGTC	0.031576	-0.837033	7.19935	4.45107	0.10801	0.267011
ssc-miR-9_MIMAT0025358	TCTTTGGTTATCTAGCTGTATG	0.399639	-0.592963	8.88133	4.44057	0.108578	0.267011
ssc-mir-7-1_MI0022122,ssc-mir-7-2_MI0002435	TGGAAGACTAGTGATTTTGTT	-0.898521	-0.763155	4.60652	4.43225	0.109031	0.26737
ssc-miR-500_MIMAT0013956	ATGCACCTGGGCAAGGATTCT	0.879293	-0.21043	4.90202	4.40568	0.110489	0.268985
ssc-mir-532_MI0013150	ATGCCTTGAGTGTAGGACCGT	0.774683	-0.130044	2.61263	4.40342	0.110614	0.268985
ssc-miR-423-5p_MIMAT0013880	TGAGGGGCAGAGAGCGAGACTTT	-0.987356	-0.907511	6.66015	4.40394	0.110585	0.268985
ssc-mir-34c-1_MI0013132,ssc-mir-34c-2_MI0022128	TAGGCAGTGTAGTTAGCTGATTG	-0.954421	-0.728343	4.76622	4.38226	0.11179	0.271091
ssc-mir-126_MI0016619	CATTATTACTTTTGGTACGCGC	-0.540992	0.655627	2.06816	4.33731	0.114331	0.276485
ENSSSCG00000022650	TTCAAGTAATTCAGGATAGGTT	-0.0604049	0.665581	8.04802	4.32345	0.115126	0.277639
hsa-mir-203a_MI0000283,mmu-mir-203_MI0000246,ppy-mir-203_MI0014862,ptr-mir-203_MI0008575,rno-mir-203a_MI0000945	TGAAATGTTTAGGACCACTA	-1.57596	-1.17907	2.10669	4.29739	0.116636	0.280506
ssc-mir-148b_MI0013118	TCAGTGCATCACAGAACTTTGTCT	1.5578	0.586852	2.75173	4.26692	0.118427	0.28403
ssc-mir-10b_MI0013102	TACCCTGTAGAACCGAATT	-0.544189	-0.995498	5.51184	4.26096	0.11878	0.284096
ssc-mir-21_MI0002459	GTAGCTTATCAGACTGATGTTGACT	-1.02004	0.754301	1.01149	4.23142	0.120548	0.287536
ssc-mir-30e_MI0013092	TTTCAGTCGGATGTTTACAGC	0.0128139	-1.02112	3.70744	4.20485	0.12216	0.290587
ssc-miR-10a-3p_MIMAT0022954	CAAATTCGTATCTAGGGGAAT	0.032797	0.941875	2.94138	4.18464	0.1234	0.292741
ssc-miR-28-5p_MIMAT0002136	AAGGAGCTCACAGTCTATTGAG	-0.58312	0.304672	3.94044	4.17123	0.12423	0.29337
ssc-mir-542_MI0013138	TGTGACAGATTGATAACTGA	-0.952171	-0.447698	6.96173	4.16951	0.124338	0.29337
ssc-mir-494_MI0015934	TGAAACATACACGGGAAACCTCT	0.543232	1.22535	2.96038	4.15898	0.124994	0.294123
ssc-mir-185_MI0008218	TGGAGAGAAAGGCAGTTCCTGAT	0.681821	0.00722838	4.36236	4.14649	0.125777	0.295171
ssc-mir-99a_MI0013114	AACCCGTAGATCCGATCTT	1.31752	1.62727	4.1682	4.13803	0.12631	0.29533
bta-mir-409a_MI0009824,cgr-mir-409_MI0020520,mmu-mir-409_MI0001160,oar-mir-409_MI0016958,rno-mir-409a_MI0003550	GAATGTTGCTCGGTGAACCCCTT	0.373393	-0.879124	2.36327	4.13468	0.126522	0.29533
ssc-miR-365-3p_MIMAT0013904	TAATGCCCCTAAAAATCCTTAT	-0.596221	0.378459	4.33248	4.11638	0.127685	0.29725
ssc-mir-151_MI0013100	TCGAGGAGCTCACAGTCTAG	0.758918	1.04182	2.66879	4.10281	0.128554	0.298478
ssc-mir-504_MI0013143	AGACCCTGGTCTGCACTCTATC	-0.810582	-0.89292	4.8923	4.08918	0.129433	0.299723
ssc-miR-206_MIMAT0013864	TGGAATGTAAGGAAGTGTGTGA	0.201938	-1.08646	2.16141	4.08378	0.129783	0.299738
ssc-mir-142_MI0013134	CCCATAAAGTAGAAAGCACTA	0.333086	1.25856	3.31085	4.07788	0.130167	0.29983
ssc-miR-423-3p_MIMAT0013881	AGCTCGGTCTGAGGCCCCTCAGT	0.810489	0.191588	5.5164	4.06774	0.130829	0.300561
ssc-mir-151_MI0013100	ACTAGACTGAAGCTCCTTGAGG	-0.43083	-0.995108	4.60495	4.06103	0.131268	0.30078
ssc-miR-21_MIMAT0002165	TAGCTTATCAGACTGATGTTGA	-0.819855	-0.682249	17.3196	4.04926	0.132043	0.301166
ssc-mir-127_MI0013144	TCGGATCCGTCTGAGCTTGG	1.07787	1.01372	8.48959	4.04678	0.132206	0.301166
ssc-mir-30c-1_MI0016618,ssc-mir-30c-2_MI0002461	TGTAAACATCCTACACTCTCAGCT	-0.11226	0.64721	8.23418	4.04277	0.132472	0.301166
ssc-miR-15b_MIMAT0002125	TAGCAGCACATCATGGTTTACA	1.18108	1.19833	2.91763	4.02733	0.133498	0.302712
ssc-mir-181a-1_MI0010686	ACCATCGACCGTTGATTGTAC	0.885997	-0.0181252	3.2874	4.00351	0.135098	0.304554
ssc-mir-34c-1_MI0013132,ssc-mir-34c-2_MI0022128	TAGGCAGTGTAGTTAGCTGATT	-1.10989	-0.688484	6.0813	4.00302	0.135131	0.304554
ssc-mir-143_MI0013098	TGAGATGAAGCACTGTAGC	0.812115	-0.115729	8.86176	3.98939	0.136055	0.304554
ssc-let-7i_MI0002447	TGAGGTAGTAGTTTGTGC	0.869194	0.100515	3.61058	3.99167	0.1359	0.304554
ssc-mir-1_MI0010682	TGGAATGTAAAGAAGTATGTAT	1.34436	0.392614	11.7385	3.99888	0.135411	0.304554
ssc-mir-222_MI0013151	AGCTACATCTGGCTACTGGGTCT	-0.661132	0.420475	3.5381	3.9689	0.137456	0.306121
ssc-mir-19b-1_MI0013160,ssc-mir-19b-2_MI0013159	TGTGCAAATCCATGCAAAACTG	-0.983609	-0.530869	5.70514	3.97377	0.137122	0.306121
ENSSSCG00000027451	CAATCACTAATTCCACTGCCATCA	0.881408	1.6241	2.0317	3.95422	0.138469	0.307591
ssc-miR-499-5p_MIMAT0013877	TTAAGACTTGCAGTGATGTTT	0.502282	0.812721	3.83471	3.9454	0.139081	0.308166
ssc-mir-30a_MI0010688	TAAACATCCTCGACTGGAAGCTG	-0.283483	-1.3145	1.50493	3.92269	0.140669	0.310897
ENSSSCG00000026234, ggo-mir-660_MI0020711,hsa-mir-660_MI0003684,mml-mir-660_MI0007901,ppy-mir-660_MI0015133,ptr-mir-660_MI0008845	TACCCATTGCATATCGGAGTTG	0.747004	1.23482	2.41166	3.91017	0.141552	0.312058
ssc-mir-532_MI0013150	ACATGCCTTGAGTGTAGGACCGT	0.904532	-0.0878994	2.27019	3.87137	0.144325	0.315087
ENSSSCG00000024128, bta-mir-200b_MI0005055,cgr-mir-200b_MI0020452,mmu-mir-200b_MI0000243,oan-mir-200b_MI0006745,rno-mir-200b_MI0000944	ATCTTACTGGGCAGCATTGGA	-0.805885	-0.933807	4.15025	3.87873	0.143795	0.315087
ssc-mir-144_MI0022132	GGATATCATCATATACTGTAAG	0.742732	-0.0772227	5.42259	3.87076	0.14437	0.315087
ssc-miR-34a_MIMAT0007757	TGGCAGTGTCTTAGCTGGTTGT	-0.858362	-0.151996	3.1418	3.87639	0.143964	0.315087
cgr-mir-200b_MI0020452,ggo-mir-200b_MI0020847,hsa-mir-200b_MI0000342,mmu-mir-200b_MI0000243,rno-mir-200b_MI0000944	AATACTGCCTGGTAATGATGAC	0.585975	-0.265993	4.84418	3.86352	0.144893	0.31544
ssc-miR-129a_MIMAT0013959	AAGCCCTTACCCCAAAAAGCAT	0.635861	1.10016	2.62949	3.8484	0.145992	0.315474
ssc-miR-671-5p_MIMAT0025381	AGGAAGCCCTGGAGGGGCTGGAGG	0.466154	1.26703	2.50499	3.85087	0.145812	0.315474
bta-let-7b_MIMAT0004331,cfa-let-7b_MIMAT0009836,cgr-let-7b_MIMAT0023717,hsa-let-7b-5p_MIMAT0000063,mdo-let-7b_MIMAT0004162,mml-let-7b_MIMAT0006152,mmu-let-7b-5p_MIMAT0000522,oan-let-7b-5p_MIMAT0006897,ppy-let-7b_MIMAT0015722,ptr-let-7b_MIMAT0007937,rno-let-7b-5p_MIMAT0000775	TGAGGTAGTAGGTTGTGTGGTT	0.742892	0.109886	8.99497	3.85175	0.145748	0.315474
ssc-mir-342_MI0013153	TCTCACACAGAAATCGCACCCGTC	-0.544065	-1.15467	6.90182	3.84053	0.146568	0.315937
ssc-mir-126_MI0016619	TCGTACCGTGAGTAATAATGC	0.475664	0.738897	11.0599	3.83536	0.146948	0.315974
ssc-mir-652_MI0015919	AATGGCGCCACTAGGGTTGTGC	-0.832926	0.245738	2.41743	3.82128	0.147985	0.317423
ssc-mir-382_MI0015911	AATCATTCACGGACAACACTT	0.774029	-0.0223334	3.94934	3.80523	0.149178	0.319197
ssc-mir-99b_MI0007077	CACCCGTAGAACCGACCT	1.2493	0.706478	1.97535	3.79485	0.149954	0.319293
ssc-mir-429_MI0017991	TAATACTGTCTGGTAATGCCG	-0.846558	-0.0143551	3.29993	3.79757	0.14975	0.319293
ssc-mir-99a_MI0013114	AACCCGTAGATCCGATCTTG	0.980616	0.801956	5.59727	3.77268	0.151626	0.322066
ssc-mir-140_MI0002437	ACAGGGTAGAACCACGGACAGG	0.312378	-0.665929	2.81995	3.7208	0.15561	0.327368
ssc-mir-145_MI0002417	ATTCCTGGAAATACTGTTCTT	1.04685	0.970055	3.93736	3.72428	0.15534	0.327368
ssc-mir-142_MI0013134	CCCATAAAGTAGAAAGCACT	0.798141	1.18616	4.00216	3.72065	0.155622	0.327368
ssc-mir-101-1_MI0010678	TACAGTACTGTGATAACTGAAGA	-0.927651	-0.0485186	7.50039	3.72236	0.155489	0.327368
ssc-mir-152_MI0013104	AGTGCATGACAGAACTTGG	0.296338	0.940488	3.48262	3.71285	0.15623	0.327859
ssc-mir-99a_MI0013114	AACCCGTAGATCCGATCT	1.2816	1.76732	6.01796	3.70204	0.157077	0.328058
ssc-mir-135-2_MI0002416	TGTAGGGATGGAAGCCATGAAA	-0.162453	-0.853048	3.64379	3.70399	0.156924	0.328058
ssc-mir-34c-1_MI0013132,ssc-mir-34c-2_MI0022128	AGGCAGTGTAGTTAGCTGATT	-0.961441	-0.296789	8.95267	3.68868	0.15813	0.329468
ssc-mir-30a_MI0010688	TGTAAACATCCTCGACTGGA	-0.951765	0.148754	9.2118	3.67839	0.158945	0.330379
ssc-mir-101-1_MI0010678,ssc-mir-101-2_MI0010679	GTACAGTACTGTGATAACTGA	-0.569049	0.281267	10.2843	3.65926	0.160473	0.332104
ssc-mir-339-2_MI0022144	TCCCTGTCCTCCAGGAGCTCAT	0.980884	0.626198	3.55985	3.65848	0.160536	0.332104
ssc-mir-140_MI0002437	CCACAGGGTAGAACCACGGAC	0.0227689	-0.861312	5.30513	3.65337	0.160946	0.332165
ssc-mir-151_MI0013100	CTAGACTGAAGCTCCTTGA	-0.605663	-1.12576	4.56657	3.63799	0.162189	0.333155
ssc-miR-7_MIMAT0002141	TGGAAGACTAGTGATTTTGTTGTT	-0.759573	0.0366197	11.5818	3.64262	0.161813	0.333155
ssc-let-7d-3p_MIMAT0025357	CTATACGACCTGCTGCCTTTCT	0.0903585	0.883851	3.16645	3.60429	0.164945	0.336441
ssc-mir-30e_MI0013092	TGTAAACATCCTTGACTGGA	-0.507586	0.613806	5.71568	3.60612	0.164794	0.336441
ssc-miR-182_MIMAT0025366	TTTGGCAATGGTAGAACTCACACT	0.0125571	-0.735911	11.3612	3.61188	0.16432	0.336441
mdo-miR-200c_MIMAT0004150	TAATACTGCCGGGTAATGATGG	0.302167	-0.401932	8.83071	3.55038	0.169451	0.344827
ssc-mir-23a_MI0002427	ATCACATTGCCAGGGATTTC	0.758921	1.16376	4.26338	3.52423	0.171682	0.346655
mdo-let-7a-1_MI0005360	CTATACAATCTACTGTCTTTCT	-1.24733	-0.0928638	2.17117	3.52889	0.171282	0.346655
ssc-let-7g_MI0013087	TGAGGTAGTAGTTTGTACAGTTT	0.718878	-0.197231	9.6265	3.52125	0.171938	0.346655
ssc-mir-190b_MI0017988	TGATATGTTTGATATTGGGTTGT	1.15353	0.88298	2.29298	3.53272	0.170954	0.346655
bta-mir-200c_MI0005038,cgr-mir-200c_MI0020453,mmu-mir-200c_MI0000694,ptr-mir-200c_MI0020598,rno-mir-200c_MI0000942	TAATACTGCCGGGTAATGA	1.04365	0.258797	3.94517	3.51192	0.172741	0.346673
ssc-mir-30a_MI0010688	TGTAAACATCCTCGACTGGAA	-0.223752	0.556088	9.87719	3.51415	0.172549	0.346673
ssc-mir-30a_MI0010688	CTTTCAGTCGGATGTTTGC	-0.719047	-1.00863	4.29795	3.50211	0.173591	0.346704
ssc-mir-101-1_MI0010678,ssc-mir-101-2_MI0010679	TACAGTACTGTGATAACT	-0.309448	0.720824	2.73048	3.498	0.173948	0.346704
ssc-miR-199b-3p_MIMAT0007760	TACAGTAGTCTGCACATTGGTT	0.0893306	0.713061	7.4692	3.50247	0.173559	0.346704
hsa-mir-203a_MI0000283,mmu-mir-203_MI0000246,ppy-mir-203_MI0014862,ptr-mir-203_MI0008575,rno-mir-203a_MI0000945	TGTGAAATGTTTAGGACCACTAG	-1.60411	-1.31357	1.86583	3.49229	0.174445	0.346903
ssc-miR-143-3p_MIMAT0013879	TGAGATGAAGCACTGTAGCTC	-0.406652	-0.798181	15.8078	3.48415	0.175157	0.347527
bta-miR-409a_MIMAT0009310,eca-miR-409-5p_MIMAT0013151,hsa-miR-409-5p_MIMAT0001638,mml-miR-409-5p_MIMAT0006314,mmu-miR-409-5p_MIMAT0004746,oar-miR-409-5p_MIMAT0019327,ppy-miR-409-5p_MIMAT0015875,rno-miR-409a-5p_MIMAT0003204	AGGTTACCCGAGCAACTTTGCAT	1.41451	1.10773	4.59798	3.47826	0.175674	0.347762
ssc-let-7f-1_MI0002446	TGAGGTAGTAGATTGTATAGTTT	0.433633	-0.199994	10.3218	3.4507	0.17811	0.351788
ssc-miR-450a_MIMAT0010188	TTTTGCGATGTGTTCCTAATAT	-1.14506	-0.452719	3.59806	3.42864	0.180086	0.354888
ssc-mir-381_MI0015912	TATACAAGGACAAGCTCTCTG	-0.906072	-0.497701	5.58605	3.40996	0.181776	0.357412
ssc-mir-532_MI0013150	CATGCCTTGAGTGTAGGAC	-0.57305	0.486721	1.71521	3.39895	0.18278	0.358577
ssc-mir-191_MI0013095	CAACGGAATCCCAAAAGCAGCTGT	-0.356981	0.593994	4.5304	3.38779	0.183802	0.35897
ssc-mir-182_MI0022135	TTTGGCAATGGTAGAACTCAC	0.220824	-0.537377	7.04122	3.39209	0.183407	0.35897
ssc-mir-450b_MI0013140	TTTTGCAATATGTTCCTGAAT	-0.586484	-0.786484	9.42905	3.37393	0.18508	0.360659
ssc-mir-135-2_MI0002416	TGTAGGGATGGAAGCCATGAA	-0.391573	-0.96524	2.54823	3.3653	0.185881	0.361412
cgr-miR-409-3p_MIMAT0023951,eca-miR-409-3p_MIMAT0013152,hsa-miR-409-3p_MIMAT0001639,mml-miR-409-3p_MIMAT0006315,mmu-miR-409-3p_MIMAT0001090,ppy-miR-409-3p_MIMAT0015876,ptr-miR-409_MIMAT0008136	GAATGTTGCTCGGTGAACCCCT	0.0435607	-0.881991	3.84569	3.35013	0.187296	0.363354
ssc-miR-504_MIMAT0013931	AGACCCTGGTCTGCACTCTATCT	0.0604692	-0.826409	2.64982	3.34448	0.187826	0.363574
ssc-mir-143_MI0013098	CTGAGATGAAGCACTGTAGCT	0.676481	-0.111314	5.05486	3.32442	0.189719	0.366426
ssc-mir-99b_MI0007077	ACCCGTAGAACCGACCTTGC	0.979296	0.383885	3.66893	3.30961	0.19113	0.368336
ssc-mir-21_MI0002459	TAGCTTATCAGACTGATGT	-1.02843	-0.619932	6.96397	3.30205	0.191854	0.368917
ssc-mir-27a_MI0002442,ssc-mir-27b_MI0013109	TTCACAGTGGCTAAGTTC	0.923564	0.401746	3.38031	3.28613	0.193387	0.371047
ssc-mir-744_MI0014769	TGCGGGGCTAGGGCTAACAGC	-0.687908	-0.982596	3.74958	3.26903	0.195047	0.373412
hsa-mir-203a_MI0000283,mmu-mir-203_MI0000246,ppy-mir-203_MI0014862,ptr-mir-203_MI0008575,rno-mir-203a_MI0000945	GTGAAATGTTTAGGACCACTAGA	-0.892186	-0.479807	7.51244	3.25963	0.195966	0.373772
ssc-mir-423_MI0013099	TGAGGGGCAGAGAGCGAGACTT	-0.820195	-0.815876	3.80088	3.25835	0.196091	0.373772
ssc-mir-30a_MI0010688	TGTAAACATCCTCGACTGGAAGCTG	-0.424488	-1.05235	2.05935	3.24975	0.196936	0.374565
ssc-mir-10b_MI0013102	TACCCTGTAGAACCGAATTT	-0.605729	-0.737261	5.81197	3.23821	0.198076	0.375913
ssc-miR-22-3p_MIMAT0015710	AAGCTGCCAGTTGAAGAACTGT	0.691112	0.737221	5.37268	3.19462	0.202441	0.383364
ssc-mir-151_MI0013100	TAGACTGAAGCTCCTTGAGGA	-0.306675	-0.931588	2.44246	3.18025	0.2039	0.385292
ssc-mir-100_MI0013128	AACCCGTAGATCCGAACTTG	0.81361	0.551223	4.58859	3.17329	0.204611	0.385403
ssc-mir-28_MI0002430	AAGGAGCTCACAGTCTATTGA	0.920064	0.523855	7.503	3.13712	0.208345	0.385403
ssc-mir-378-1_MI0013088,ssc-mir-378-2_MI0016622	ACTGGACTTGGAGTCAGAAGG	-0.391346	-1.09245	3.46395	3.1673	0.205224	0.385403
ssc-let-7d_MI0022120	AGAGGTAGTAGGTTGCATAGTTT	0.895605	0.650295	2.72152	3.13888	0.208161	0.385403
ssc-mir-143_MI0013098	ATGAAGCACTGTAGCTCGGGAA	-0.132072	-0.997772	2.24126	3.15683	0.206302	0.385403
ssc-mir-500_MI0013166	ATGCACCTGGGCAAGGATTCTG	0.230239	-0.57502	3.27115	3.15441	0.206552	0.385403
ssc-mir-21_MI0002459	GCTTATCAGACTGATGTTGACT	-1.0314	-0.798479	1.84993	3.13836	0.208216	0.385403
ssc-mir-10b_MI0013102	TACCCTGTAGAACCGAATTTGTGT	-0.279486	-1.04095	11.7894	3.13685	0.208373	0.385403
ssc-mir-411_MI0015908	TAGTAGACCGTATAGCGTACG	-0.0096486	0.65271	3.28182	3.14181	0.207857	0.385403
ssc-mir-204_MI0002458	TTCCCTTTGTCATCCTATGCCTG	-0.608918	-0.903865	2.94007	3.14864	0.207148	0.385403
ssc-let-7g_MI0013087	TGAGGTAGTAGTTTGTACAG	0.88146	0.767275	7.91841	3.12446	0.209668	0.38644
ssc-mir-30c-2_MI0002461	TGGGAGAAGGCTGTTTACTCT	-0.356786	-0.826099	3.70856	3.1207	0.210063	0.38644
ssc-mir-30a_MI0010688	TGTAAACATCCTCGACTGG	-0.375319	0.359864	5.80133	3.1188	0.210262	0.38644
ssc-mir-423_MI0013099	AAGCTCGGTCTGAGGCCCCTCAGT	0.725831	-0.00446845	2.73437	3.08257	0.214105	0.390621
oan-mir-103-1_MI0006930	AGCAGCATTGTACAGGGCTATGAG	0.8288	0.314846	3.11703	3.0781	0.214585	0.390621
ssc-mir-323_MI0002433	CACATTACACGGTCGACCTCT	0.76426	-0.081688	2.54836	3.08878	0.213442	0.390621
ssc-mir-24-1_MI0002428,ssc-mir-24-2_MI0013111	TGGCTCAGTTCAGCAGGAACA	0.509238	0.793341	4.47636	3.07711	0.214691	0.390621
ssc-miR-758_MIMAT0015719	TTTGTGACCTGGTCCACTAAC	-0.0264689	0.6649	3.16917	3.07633	0.214774	0.390621
ssc-mir-451_MI0016623	AAACCGTTACCATTACTGAGT	0.886774	0.0823753	9.34915	3.05839	0.216711	0.392507
ssc-miR-9-1_MIMAT0002168, ssc-miR-9-2_MIMAT0002169	TCTTTGGTTATCTAGCTGTATGA	-0.736408	-0.877354	9.87298	3.05839	0.21671	0.392507
ssc-mir-148b_MI0013118	AGTGCATCACAGAACTTTG	1.2593	1.06929	2.43831	3.05273	0.217324	0.392803
ssc-miR-221-3p_MIMAT0007762	AGCTACATTGTCTGCTGGGTTT	-0.26183	0.418919	5.81174	3.0374	0.218996	0.392846
ssc-mir-21_MI0002459	AGCTTATCAGACTGATGTTGAC	-0.646746	-0.151734	6.6596	3.04794	0.217846	0.392846
bta-mir-106b_MI0009724,cgr-mir-106b_MI0020379,mmu-mir-106b_MI0000407,ptr-mir-106b_MI0003070,rno-mir-106b_MI0000889	CCGCACTGTGGGTACTTGC	-0.052371	-0.918179	2.73603	3.04252	0.218436	0.392846
ssc-mir-126_MI0016619	CTCGTACCGTGAGTAATAATGC	0.602586	0.636213	7.71068	3.03602	0.219148	0.392846
ssc-mir-450b_MI0013140	TTTTGCAATATGTTCCTGAATAT	-0.512653	0.460743	4.12128	3.03055	0.219747	0.393114
ssc-mir-378-1_MI0013088,ssc-mir-378-2_MI0016622	CTGGACTTGGAGTCAGAAGGC	0.667031	-0.171419	2.95003	3.0127	0.221718	0.395827
bta-mir-25_MI0005067,cgr-mir-25_MI0020470,mmu-mir-25_MI0000689,ppy-mir-25_MI0003069,rno-mir-25_MI0000856	ATTGCACTTGTCTCGGTCTGA	0.794949	0.0935759	4.06348	3.00418	0.222664	0.396705
ssc-mir-125a_MI0013115	TCCCTGAGACCCTTTAACCTG	1.28074	0.913224	2.72995	2.99897	0.223245	0.39693
ssc-mir-140_MI0002437	CCACAGGGTAGAACCACGGACA	-0.206198	-0.937679	6.75082	2.975	0.225937	0.400735
ssc-miR-101_MIMAT0010185	TACAGTACTGTGATAACTGAA	-0.820536	-0.23923	8.49246	2.97176	0.226303	0.400735
ssc-mir-100_MI0013128	AACCCGTAGATCCGAACTTGTGC	1.14597	0.352824	9.22368	2.95609	0.228083	0.40307
ssc-mir-423_MI0013099	TGAGGGGCAGAGAGCGAGACT	-0.853483	-0.604668	4.16687	2.95055	0.228715	0.403371
ssc-mir-381_MI0015912	TATACAAGGACAAGCTCTCTGT	-0.787356	-0.397239	5.09705	2.94276	0.229608	0.403548
ssc-mir-27b_MI0013109	TTCACAGTGGCTAAGTTCTGCAC	1.02999	0.43623	3.28868	2.94161	0.229741	0.403548
ssc-mir-101-1_MI0010678,ssc-mir-101-2_MI0010679	GTACAGTACTGTGATAACTGAAG	0.16054	0.847783	3.18121	2.92112	0.232106	0.406885
ssc-mir-411_MI0015908	ATAGTAGACCGTATAGCGTACG	0.168102	0.697675	3.91253	2.91453	0.232872	0.40741
mmu-mir-146a_MI0000170,rno-mir-146a_MI0000919	TGAGAACTGAATTCCATGGGTTAT	-0.595382	0.311796	2.17338	2.88968	0.235784	0.411678
ssc-mir-152_MI0013104	TCAGTGCATGACAGAACTTG	-0.19252	0.520727	4.51647	2.84528	0.241076	0.420079
ENSSSCG00000020795, bta-mir-141_MI0009742,cgr-mir-141_MI0020403,mmu-mir-141_MI0000166,ptr-mir-141-2_MI0008542,rno-mir-141_MI0000914	TAACACTGTCTGGTAAAGATG	-0.330967	0.543895	5.84611	2.83434	0.242399	0.421371
ENSSSCG00000018762, bta-mir-96_MI0009911,mmu-mir-96_MI0000583,oan-mir-96_MI0006666,ptr-mir-96_MI0003087,rno-mir-96_MI0000881	TTTGGCACTAGCACATTTTTG	1.62881	1.25599	2.86155	2.83117	0.242783	0.421371
ssc-mir-381_MI0015912	ATATACAAGGACAAGCTCTCTG	-0.833884	-0.6266	4.96002	2.8014	0.246424	0.424578
ssc-mir-199a-1_MI0016621,ssc-mir-199a-2_MI0013093	CCCAGTGTTCAGACTACCTGT	-0.100836	0.554402	3.46668	2.81174	0.245153	0.424578
ssc-mir-145_MI0002417	GTCCAGTTTTCCCAGGAATC	-0.872891	-0.18284	4.09225	2.79816	0.246824	0.424578
ssc-mir-151_MI0013100	TACTAGACTGAAGCTCCTTGAG	-0.623905	-1.10315	3.08569	2.79623	0.247062	0.424578
ssc-mir-30a_MI0010688	TTTCAGTCGGATGTTTGCAG	-0.450439	-0.887807	3.12538	2.80703	0.245731	0.424578
ssc-mir-199a-1_MI0016621,ssc-mir-199a-2_MI0013093,ssc-mir-199b_MI0008219	ACAGTAGTCTGCACATTGGTT	-0.038672	0.564786	8.51901	2.77358	0.249876	0.428569
ssc-mir-34c-1_MI0013132,ssc-mir-34c-2_MI0022128	TAGGCAGTGTAGTTAGCTGAT	-1.16728	-0.546934	2.37595	2.74206	0.253845	0.434523
bta-mir-25_MI0005067,cgr-mir-25_MI0020470,mmu-mir-25_MI0000689,ppy-mir-25_MI0003069,rno-mir-25_MI0000856	CATTGCACTTGTCTCGGTCTG	0.572959	-0.0655727	5.53659	2.72637	0.255845	0.437089
ssc-miR-196b_MIMAT0025369, ssc-miR-196b-5p_MIMAT0013923	TAGGTAGTTTCCTGTTGTTGGG	-0.756424	0.0734694	5.69596	2.69973	0.259275	0.441223
ssc-let-7g_MIMAT0013867	TGAGGTAGTAGTTTGTACAGTT	0.780143	0.470009	14.9279	2.70356	0.258779	0.441223
ENSSSCG00000027451	AATCACTAATTCCACTGCCATCA	-0.564573	0.313349	4.10615	2.68031	0.261805	0.443797
ssc-mir-125b-1_MI0013172,ssc-mir-125b-2_MI0002414	TCCCTGAGACCCTAACTTGTG	0.853614	0.473947	5.81899	2.68409	0.261311	0.443797
ssc-let-7d_MI0022120	AGAGGTAGTAGGTTGCATAGT	0.627061	0.201103	4.60355	2.6548	0.265166	0.448623
ssc-miR-28-3p_MIMAT0015211	CACTAGATTGTGAGCTCCTGGA	-0.583697	-0.749456	7.82811	2.6379	0.267417	0.450774
ssc-mir-4334_MI0015921	TCCCTGTCCTCCAGGAGCTCC	0.93238	0.0712234	4.29105	2.6375	0.26747	0.450774
cgr-mir-200b_MI0020452,ggo-mir-200b_MI0020847,hsa-mir-200b_MI0000342,mmu-mir-200b_MI0000243,rno-mir-200b_MI0000944	TAATACTGCCTGGTAATGATGACG	0.613045	-0.0550575	4.36328	2.60075	0.27243	0.458249
ENSSSCG00000026388	GGGGATGTAGCTCAGTGG	-1.0476	-0.0429722	2.6695	2.59493	0.273223	0.458699
ssc-mir-221_MI0008221	AGCTACATTGTCTGCTGGGTTTC	0.508501	0.726035	6.95373	2.57988	0.275287	0.458854
ssc-mir-34c-1_MI0013132,ssc-mir-34c-2_MI0022128	ATCACTAACCACACGGCCAGG	-0.78499	-0.346373	4.20735	2.58736	0.27426	0.458854
ssc-mir-101-1_MI0010678,ssc-mir-101-2_MI0010679	GTACAGTACTGTGATAACTG	0.254876	0.841884	4.56021	2.57542	0.275902	0.458854
cgr-miR-200b_MIMAT0023842,ggo-miR-200b_MIMAT0024299,rno-miR-200b-3p_MIMAT0000875	TAATACTGCCTGGTAATGATGAC	0.46492	-0.0954436	11.2473	2.57512	0.275943	0.458854
cgr-miR-182_MIMAT0023805	TTTGGCAATGGTAGAACTCACACC	0.0354547	-1.00839	8.94438	2.58366	0.274767	0.458854
ssc-mir-99a_MI0013114	AACCCGTAGATCCGATC	0.946594	0.876764	2.73004	2.57128	0.276473	0.458861
ssc-mir-7-2_MI0002435	TGGAAGACTAGTGATTTTGTTGTTT	-0.799283	-0.611225	5.24461	2.56428	0.277443	0.459597
ssc-mir-196b-1_MI0013137,ssc-mir-196b-2_MI0022139	TAGGTAGTTTCCTGTTGTTGGGA	-0.497472	0.377473	3.71329	2.54739	0.279796	0.462488
ssc-mir-152_MI0013104	TCAGTGCATGACAGAACTT	0.767428	0.90386	3.20756	2.54416	0.280248	0.462488
ssc-mir-363-1_MI0014771,ssc-mir-363-2_MI0022147	AATTGCACGGTATCCATCTGT	-0.640641	-1.06741	2.33513	2.52536	0.282894	0.463655
ssc-mir-34c-1_MI0013132,ssc-mir-34c-2_MI0022128	AGGCAGTGTAGTTAGCTGATTG	-0.742847	-0.188493	9.80568	2.52893	0.28239	0.463655
ssc-miR-148b-5p_MIMAT0022955	GAAGTTCTGTTATACACTCAGGC	0.0407843	0.74088	2.37588	2.53485	0.281556	0.463655
ssc-mir-3613_MI0022161	TGTTGTACTTTTTTTTTTGTTC	-0.634568	0.0556501	6.52735	2.52406	0.283079	0.463655
ssc-miR-26a_MIMAT0002135	TTCAAGTAATCCAGGATAGGCT	0.39525	0.616615	11.7333	2.51131	0.284889	0.465745
ssc-let-7i_MIMAT0002153	TGAGGTAGTAGTTTGTGCT	0.809124	0.34601	3.46813	2.49681	0.286963	0.468259
ssc-mir-542_MI0013138	TTGTGACAGATTGATAACTGA	-0.776351	-0.547904	5.45404	2.49188	0.287671	0.468539
ssc-mir-10b_MI0013102	ACCCTGTAGAACCGAATTTGTG	-0.504536	-0.589334	11.354	2.47507	0.290098	0.468567
ssc-miR-455-3p_MIMAT0013960	GCAGTCCATGGGCATATACAC	0.583381	1.00362	1.97096	2.4775	0.289746	0.468567
ssc-mir-30a_MI0010688	GTAAACATCCTCGACTGGAAGCT	-0.328146	-0.562139	6.99667	2.4843	0.288762	0.468567
ssc-miR-135_MIMAT0002121	TATGGCTTTTTATTCCTATGTGA	0.180389	0.731899	4.17854	2.47319	0.290372	0.468567
ssc-miR-1_MIMAT0010187	TGGAATGTAAAGAAGTATGTA	0.121642	-0.560478	6.64022	2.4787	0.289572	0.468567
ssc-mir-10a_MI0013101	ATACCCTGTAGATCCGAATTTGT	0.132251	-0.690662	9.45528	2.43139	0.296503	0.476149
ssc-mir-423_MI0013099	TGAGGGGCAGAGAGCGAGACTTTT	-0.718284	-0.633021	4.38287	2.43639	0.295764	0.476149
ssc-mir-340-1_MI0013110,ssc-mir-340-2_MI0022145	TTATAAAGCAATGAGACTGA	-0.462244	0.447487	2.96121	2.43002	0.296707	0.476149
ssc-mir-101-1_MI0010678,ssc-mir-101-2_MI0010679	TACAGTACTGTGATAACTGA	-0.661381	-0.0520795	9.17582	2.40225	0.300856	0.481185
cgr-mir-143_MI0020405,mmu-mir-143_MI0000257,ppy-mir-143_MI0002551,ptr-mir-143_MI0002549,rno-mir-143_MI0000916	TGAGATGAAGCACTGTAGCTCAG	-0.540879	-0.959457	3.21915	2.40164	0.300947	0.481185
ssc-mir-451_MI0016623	AAACCGTTACCATTACTGAGTTT	-0.0488151	0.780091	5.86956	2.37729	0.304634	0.484467
bta-mir-25_MI0005067,cgr-mir-25_MI0020470,mmu-mir-25_MI0000689,ppy-mir-25_MI0003069,rno-mir-25_MI0000856	CATTGCACTTGTCTCGGTCTGAC	0.905257	0.787849	2.0481	2.37345	0.30522	0.484467
ssc-miR-532-3p_MIMAT0013941	CCTCCCACACCCAAGGCTTGCA	-0.672345	-0.75435	2.22313	2.37546	0.304912	0.484467
ssc-mir-126_MI0016619	GTACCGTGAGTAATAATG	-0.260492	0.507194	1.96654	2.38189	0.303934	0.484467
ssc-mir-151_MI0013100	CTCGAGGAGCTCACAGTCTAGT	0.529193	-0.182066	4.28859	2.34423	0.309711	0.488047
ssc-mir-30a_MI0010688	CTTTCAGTCGGATGTTTGCAG	0.153293	-0.425026	6.78685	2.34505	0.309585	0.488047
ssc-mir-30a_MI0010688	GTAAACATCCTCGACTGGAAGC	0.416338	0.822488	2.86914	2.34432	0.309697	0.488047
ENSSSCG00000022650	TTCAAGTAATTCAGGATAGG	-0.0472168	0.4912	3.90692	2.34556	0.309506	0.488047
ssc-mir-27b_MI0013109	TTCACAGTGGCTAAGTTCTG	0.496759	-0.0533611	9.68442	2.33741	0.310769	0.488831
ssc-mir-34c-1_MI0013132,ssc-mir-34c-2_MI0022128	AGGCAGTGTAGTTAGCTGAT	-0.759999	-0.0770223	5.38089	2.2872	0.31867	0.499114
ssc-mir-136_MI0002452	ATCATCGTCTCAAATGAGTCT	-0.0630397	0.534523	3.60703	2.28713	0.318681	0.499114
ssc-mir-10b_MI0013102	TACCCTGTAGAACCGAATTTG	-0.399696	-0.653508	9.70079	2.28499	0.319022	0.499114
ssc-mir-181d_MI0013108	AACATTCATTGTTGTCGGTGG	0.138024	-0.592277	2.08254	2.27692	0.320312	0.499656
ssc-mir-191_MI0013095	AACGGAATCCCAAAAGCAGCTG	-0.311625	0.560474	2.97673	2.27567	0.320512	0.499656
ssc-mir-10b_MI0013102	TACCCTGTAGAACCGAAT	-0.448605	-0.753375	3.32698	2.27126	0.32122	0.499866
oan-mir-126_MI0006861,rno-mir-126a_MI0000898	TCGTACCGTGAGTAATAATGCGT	0.184708	0.691559	4.18241	2.26501	0.322225	0.500538
ssc-mir-10b_MI0013102	ACCCTGTAGAACCGAATTTG	-0.436601	-0.669074	4.75011	2.24667	0.325194	0.502468
ssc-mir-199a-1_MI0016621,ssc-mir-199a-2_MI0013093	CCCAGTGTTCAGACTACCTGTT	0.277014	0.590905	7.91274	2.24765	0.325035	0.502468
ssc-mir-7-1_MI0022122,ssc-mir-7-2_MI0002435	TGGAAGACTAGTGATTTTGTTG	-0.723815	-0.453012	5.39618	2.24773	0.32502	0.502468
ssc-miR-183_MIMAT0002145	TATGGCACTGGTAGAATTCACTG	0.602028	-0.194013	5.52259	2.23354	0.327335	0.504883
ENSSSCG00000024128, bta-mir-200b_MI0005055,cgr-mir-200b_MI0020452,mmu-mir-200b_MI0000243,oan-mir-200b_MI0006745,rno-mir-200b_MI0000944	CATCTTACTGGGCAGCATTGG	-0.982401	-0.507832	4.60754	2.22849	0.328163	0.505267
ssc-let-7f-2_MI0022121	TGAGGTAGTAGATTGTATAGTTG	-0.248728	-0.528473	7.36805	2.22208	0.329217	0.505997
ssc-mir-21_MI0002459	TAGCTTATCAGACTGATGTTG	-0.716595	-0.359221	13.2001	2.18315	0.335688	0.514927
ssc-miR-342_MIMAT0013944	TCTCACACAGAAATCGCACCCGTCA	-0.68163	-0.761404	3.15589	2.18006	0.336206	0.514927
ssc-mir-28_MI0002430	CACTAGATTGTGAGCTCCTG	-0.910078	-0.585006	2.45152	2.17146	0.337655	0.51624
ssc-mir-101-1_MI0010678,ssc-mir-101-2_MI0010679	GTACAGTACTGTGATAACT	-0.473636	0.0815542	7.11659	2.16715	0.338384	0.516449
ssc-mir-9-1_MI0002462,ssc-mir-9-2_MI0002463,ssc-mir-9-3_MI0022123	TCTTTGGTTATCTAGCTGTA	0.837945	0.360851	2.84566	2.16243	0.339183	0.516766
ssc-miR-340_MIMAT0013891	TTATAAAGCAATGAGACTGATT	-0.123355	0.472505	6.17662	2.15119	0.341096	0.518774
ssc-mir-221_MI0008221	AGCTACATTGTCTGCTGGGTT	-0.00782003	0.622703	2.34003	2.13263	0.344275	0.520887
hsa-mir-203a_MI0000283,mmu-mir-203_MI0000246,ppy-mir-203_MI0014862,ptr-mir-203_MI0008575,rno-mir-203a_MI0000945	GTGAAATGTTTAGGACCACTA	-0.893944	-0.545563	3.8948	2.13357	0.344113	0.520887
ssc-mir-139_MI0002453	TCTACAGTGCACGTGTCTCCAGT	0.0856512	0.636923	3.14132	2.13323	0.344172	0.520887
ssc-mir-199a-1_MI0016621,ssc-mir-199a-2_MI0013093,ssc-mir-199b_MI0008219	CAGTAGTCTGCACATTGGTTA	0.0893155	0.549943	4.94184	2.12086	0.346306	0.523054
ssc-mir-10a_MI0013101	CCCTGTAGATCCGAATTTGTGT	0.528369	-0.374664	2.63614	2.09556	0.350716	0.528799
ssc-mir-28_MI0002430	CACTAGATTGTGAGCTCCT	-0.262619	-0.9229	1.73427	2.07484	0.354368	0.533384
EMBL_AM920654_AM920654_Sus scrofa_MIR-143, _clone pMPg26	GAGATGAAGCACTGTAGCTCT	-0.40155	-0.690474	3.14528	2.05012	0.358776	0.53909
ssc-let-7g_MI0013087	CTGAGGTAGTAGTTTGTACAGTT	0.673055	0.380614	6.887	2.04425	0.35983	0.539745
ssc-mir-143_MI0013098	GAGATGAAGCACTGTAGCTC	-0.670308	-0.599341	3.26789	2.02174	0.363902	0.544189
ssc-mir-21_MI0002459	TAGCTTATCAGACTGATGTTGAC	-0.546519	-0.355717	17.1038	2.02099	0.364039	0.544189
bta-mir-200a_MI0005037,mmu-mir-200a_MI0000554,ppy-mir-200a_MI0014861,ptr-mir-200a_MI0008573,rno-mir-200a_MI0000943	CATCTTACCGGACAGTGCTGGAT	0.61734	0.0367628	2.52988	2.00755	0.366494	0.545309
bta-let-7a-3_MI0005452,ggo-let-7a_MI0020621,hsa-let-7a-3_MI0000062,ppy-let-7a-3_MI0014781,ptr-let-7a-3_MI0008399	GTGAGGTAGTAGGTTGTATAGTT	-0.045844	-0.772095	2.81519	2.00663	0.366662	0.545309
ENSSSCG00000020795, bta-mir-141_MI0009742,cgr-mir-141_MI0020403,mmu-mir-141_MI0000166,ptr-mir-141-2_MI0008542,rno-mir-141_MI0000914	TAACACTGTCTGGTAAAGATGG	-0.813015	-0.27104	8.08425	2.00697	0.3666	0.545309
ssc-mir-320_MI0013097	AAAGCTGGGTTGAGAGGGCGA	0.477952	-0.177523	5.47418	1.99475	0.368846	0.545767
ssc-miR-185_MIMAT0007759	TGGAGAGAAAGGCAGTTCCTGA	0.119438	-0.372707	7.96733	1.99537	0.368732	0.545767
ssc-mir-450b_MI0013140	TTTTTGCAATATGTTCCTGAAT	-0.489819	-0.593387	5.15654	1.99584	0.368645	0.545767
ssc-mir-205_MI0002440	TCCTTCATTCCACCGGAGTCT	0.0453446	0.69277	2.95946	1.97509	0.37249	0.550226
ssc-miR-1249_MIMAT0025385	ACGCCCTTCCCCCCCTTCTTCA	0.491964	0.95036	3.04776	1.96286	0.374775	0.552666
ssc-mir-100_MI0013128	AACCCGTAGATCCGAACTTGT	0.919879	0.391075	13.0632	1.94082	0.378927	0.557847
ssc-mir-143_MI0013098	TCTGAGATGAAGCACTGTAGCTC	-0.365146	-0.749443	2.59059	1.91008	0.384797	0.565535
ssc-mir-100_MI0013128	AACCCGTAGATCCGAACTT	1.04812	0.998425	3.32853	1.89657	0.387406	0.567458
ssc-let-7f-1_MI0002446,ssc-let-7f-2_MI0022121	TGAGGTAGTAGATTGTATA	0.470992	0.160439	6.28613	1.89805	0.387119	0.567458
ssc-mir-374a_MI0013130	TTATCAGGTTGTATTGTAATT	-0.553849	0.0320723	3.0298	1.89188	0.388315	0.567838
ssc-mir-27b_MI0013109	GTTCACAGTGGCTAAGTTCTGC	0.485859	-0.387282	3.91486	1.88078	0.390475	0.56909
ssc-mir-374a_MI0013130	TTATAATACAACCTGATAAGT	-0.546891	0.155672	8.15441	1.88337	0.389969	0.56909
mdo-miR-22_MIMAT0004092	AAGCTGCCAGTTGAAGAACTGC	0.737188	0.788212	3.07211	1.87004	0.392577	0.569302
ssc-mir-10a_MI0013101	ACCCTGTAGATCCGAATTTGTGT	0.468521	-0.408926	13.1789	1.87641	0.39133	0.569302
ssc-mir-664_MI0013123	TTCATTTATCTCCCAGCCTACA	-0.767137	-0.247755	2.62594	1.87081	0.392426	0.569302
ssc-mir-107_MI0002449	AGCAGCATTGTACAGGGCTATC	-0.0739594	-0.595611	4.44487	1.85366	0.395807	0.573034
ssc-mir-98_MI0013122	TGAGGTAGTAAGTTGTATTGT	0.566642	0.168027	5.51805	1.84981	0.396569	0.573186
ssc-mir-28_MI0002430	ACTAGATTGTGAGCTCCTGG	-0.746384	-0.380621	2.30574	1.84252	0.398017	0.573381
ssc-mir-299_MI0014772	TATGTGGGACGGTAAACCGCT	-0.583978	-0.264768	3.46172	1.84448	0.397626	0.573381
ssc-miR-23a_MIMAT0002133	ATCACATTGCCAGGGATTTCC	0.501134	0.534689	8.10978	1.83724	0.39907	0.57395
ssc-mir-28_MI0002430	AAGGAGCTCACAGTCTATTG	0.563081	0.752551	4.51617	1.82176	0.402169	0.576509
ssc-mir-532_MI0013150	CATGCCTTGAGTGTAGGACCG	-0.126689	-0.582043	5.56507	1.82287	0.401946	0.576509
ssc-mir-362_MI0015913	AATCCTTGGAACCTAGGTGTGAG	-0.102909	0.622451	1.87049	1.81034	0.404473	0.578128
ssc-mir-143_MI0013098	TGAGATGAAGCACTGTAG	-0.538399	-0.451905	5.33619	1.8096	0.404624	0.578128
ssc-mir-186_MI0002456	CAAAGAATTCTCCTTTTGGG	0.678599	0.911379	3.29425	1.80113	0.40634	0.578462
ENSSSCG00000024128, bta-mir-200b_MI0005055,cgr-mir-200b_MI0020452,mmu-mir-200b_MI0000243,oan-mir-200b_MI0006745,rno-mir-200b_MI0000944	CATCTTACTGGGCAGCATTGGA	-0.689467	-0.494798	5.0981	1.79683	0.407215	0.578462
ssc-let-7g_MI0013087	GAGGTAGTAGTTTGTACAGTT	0.736134	0.343358	3.19563	1.80289	0.405983	0.578462
ssc-mir-361_MI0013145	TTATCAGAATCTCCAGGGGTACT	-0.666746	-0.348258	4.04847	1.79539	0.407508	0.578462
cgr-miR-106b-3p_MIMAT0023733,hsa-miR-106b-3p_MIMAT0004672,mmu-miR-106b-3p_MIMAT0004582,rno-miR-106b-3p_MIMAT0004727	CCGCACTGTGGGTACTTGCTGC	-0.0209873	-0.636425	4.77764	1.78169	0.410308	0.581315
ssc-mir-3613_MI0022161	TGTTGTACTTTTTTTTTTGTT	-0.49715	0.111421	2.88273	1.77906	0.410849	0.581315
ssc-mir-381_MI0015912	TATACAAGGACAAGCTCT	0.87759	0.538683	1.61365	1.76201	0.414365	0.584396
cgr-mir-151_MI0020412,mmu-mir-151_MI0000173,ppy-mir-151a_MI0014841,ptr-mir-151_MI0008551,rno-mir-151_MI0000647	TCGAGGAGCTCACAGTCTAGTAT	0.123126	-0.462575	5.22531	1.76453	0.413844	0.584396
ssc-miR-204_MIMAT0002164	TTCCCTTTGTCATCCTATGCCT	-0.555536	-0.473216	7.96847	1.75605	0.415602	0.585195
ssc-mir-181a-1_MI0010686	ACCATCGACCGTTGATTGTA	0.882552	0.533724	2.25638	1.74453	0.418003	0.587628
ssc-miR-107_MIMAT0002155	AGCAGCATTGTACAGGGCTATCA	0.538409	0.00664886	3.80455	1.73806	0.419358	0.588417
ssc-mir-92b_MI0013126	TATTGCACTCGTCCCGGCCT	0.235332	0.667034	3.50199	1.73542	0.419913	0.588417
ssc-mir-100_MI0013128	AACCCGTAGATCCGAACT	0.813528	0.29372	4.78801	1.72073	0.423008	0.591805
ssc-miR-214_MIMAT0002147	ACAGCAGGCACAGACAGGCAG	0.558295	0.710019	2.4548	1.71623	0.423961	0.592188
ssc-miR-374b-3p_MIMAT0017378	CTTATCAGGTTGTATTATCATT	-0.730723	-0.413693	2.03514	1.70146	0.427103	0.595624
ssc-mir-99b_MI0007077	CACCCGTAGAACCGACCTTG	0.519095	0.0881171	5.98641	1.69764	0.42792	0.595813
bta-mir-409a_MI0009824,cgr-mir-409_MI0020520,mmu-mir-409_MI0001160,oar-mir-409_MI0016958,rno-mir-409a_MI0003550	GAATGTTGCTCGGTGAACCC	0.120707	-0.586617	1.68979	1.66912	0.434066	0.602447
ggo-miR-143_MIMAT0002258,lla-miR-143_MIMAT0002260,ppa-miR-143_MIMAT0002261,ppy-miR-143_MIMAT0002259,ptr-miR-143_MIMAT0002257,rno-miR-143-3p_MIMAT0000849	TGAGATGAAGCACTGTAGCTCA	-0.48407	-0.480735	10.1149	1.66952	0.433979	0.602447
bta-mir-200c_MI0005038,cgr-mir-200c_MI0020453,mmu-mir-200c_MI0000694,ptr-mir-200c_MI0020598,rno-mir-200c_MI0000942	TAATACTGCCGGGTAATGATGGAG	-0.315379	-0.628193	2.85495	1.65115	0.437984	0.606042
ssc-mir-27b_MI0013109	TTCACAGTGGCTAAGTTCTGCA	0.394266	0.777153	8.09193	1.65087	0.438044	0.606042
ssc-miR-143-5p_MIMAT0017374	GGTGCAGTGCTGCATCTCTGG	0.395895	-0.0862518	6.35046	1.64236	0.439912	0.606736
bta-mir-30a_MI0005054,cgr-mir-30a_MI0020484,mmu-mir-30a_MI0000144,oan-mir-30a_MI0006729,rno-mir-30a_MI0000870	TTTCAGTCGGATGTTTGCAGCT	0.630137	0.374646	3.48445	1.64225	0.439936	0.606736
ssc-mir-31_MI0022127	AGGCAAGATGCTGGCATAGCT	-0.147664	0.428184	3.78493	1.63331	0.441907	0.607535
bta-mir-106b_MI0009724,cgr-mir-106b_MI0020379,mmu-mir-106b_MI0000407,ptr-mir-106b_MI0003070,rno-mir-106b_MI0000889	CCGCACTGTGGGTACTTGCTG	0.590955	0.714607	6.9216	1.63544	0.441438	0.607535
ssc-mir-181d_MI0013108	AACATTCATTGTTGTCGGTGGGT	0.472977	-0.16682	3.04244	1.62977	0.442691	0.607656
ssc-mir-144_MI0022132	GGATATCATCATATACTGTA	0.480299	-0.310367	1.61912	1.60996	0.447097	0.609723
ssc-miR-10a-5p_MIMAT0013884	TACCCTGTAGATCCGAATTTGT	0.285739	-0.520746	16.2455	1.60731	0.447689	0.609723
ssc-mir-151_MI0013100	TCGAGGAGCTCACAGTCTAGTA	0.265839	0.547409	5.93565	1.61166	0.446716	0.609723
ssc-mir-769_MI0013168	TGAGACCTCTGGGTTCTGAGCT	-0.302365	-0.474846	6.93317	1.6149	0.445993	0.609723
bta-let-7b_MI0005453,cgr-let-7b_MI0020369,mmu-let-7b_MI0000558,oan-let-7b_MI0006720,rno-let-7b_MI0000829	TGAGGTAGTAGGTTGTGTG	0.753654	0.211193	1.96285	1.61143	0.446769	0.609723
ssc-mir-30a_MI0010688	GTAAACATCCTCGACTGGAAG	-0.619746	0.0534917	2.1219	1.59984	0.449365	0.611052
ssc-mir-27a_MI0002442	AGGGCTTAGCTGCTTGTGAGC	-0.04641	0.538385	2.22158	1.59134	0.451279	0.6127
ssc-mir-499_MI0013096	TTAAGACTTGCAGTGATGTTTA	0.348793	0.665847	2.61626	1.58344	0.453064	0.614169
ssc-miR-10b_MIMAT0013885	TACCCTGTAGAACCGAATTTGT	-0.160479	-0.716009	16.359	1.57589	0.454778	0.615537
ssc-mir-196b-1_MI0013137,ssc-mir-196b-2_MI0022139	TAGGTAGTTTCCTGTTGTTGG	-0.501671	-0.50576	6.36995	1.55203	0.460237	0.620485
ssc-mir-342_MI0013153	TCTCACACAGAAATCGCACCCG	-0.114441	0.433502	3.67014	1.5506	0.460566	0.620485
ssc-mir-143_MI0013098	TGAGATGAAGCACTGTAGCT	0.532058	-0.00177214	11.9024	1.55265	0.460093	0.620485
ssc-mir-21_MI0002459	TAGCTTATCAGACTGATGTTGACTGT	-0.606299	-0.964752	1.26397	1.53515	0.464137	0.622546
ssc-mir-145_MI0002417	TCCAGTTTTCCCAGGAATCCCT	0.40924	0.722724	3.62372	1.53473	0.464236	0.622546
ssc-miR-125b_MIMAT0002120	TCCCTGAGACCCTAACTTGTGA	0.559741	0.403009	7.06513	1.53757	0.463577	0.622546
ssc-mir-21_MI0002459	TAGCTTATCAGACTGATGTT	-0.577581	-0.440057	8.03006	1.52654	0.466139	0.623988
ENSSSCG00000022650	TTCAAGTAATTCAGGATAGGT	0.365113	0.562353	6.0163	1.52397	0.46674	0.623988
ggo-let-7b_MIMAT0024077	TGAGGTAGTAGGTTGTGTGGT	0.412549	-0.0432546	7.28514	1.5185	0.468018	0.62474
ssc-mir-10b_MI0013102	ACCCTGTAGAACCGAATTTGTGT	-0.14298	-0.699486	12.9416	1.50075	0.47219	0.625196
ssc-mir-186_MI0002456	CAAAGAATTCTCCTTTTGGGC	-0.0896912	0.39832	6.44178	1.50848	0.470369	0.625196
ssc-mir-99b_MI0007077	CACCCGTAGAACCGACCTT	0.762566	0.035297	2.4037	1.4959	0.473335	0.625196
ssc-mir-497_MI0013139	CAGCAGCACACTGTGGTTTGTAC	0.67138	0.248548	2.58655	1.49657	0.473178	0.625196
ssc-mir-1468_MI0022160	CTCCGTTTGCCTGTTTTGCT	-0.129601	0.525372	2.85992	1.49702	0.473072	0.625196
ssc-mir-455_MI0013170	GCAGTCCATGGGCATATACACT	0.328872	0.78366	2.64694	1.50603	0.470944	0.625196
ssc-mir-10a_MI0013101	TACCCTGTAGATCCGAATTTGTGTA	-0.651831	-0.90987	3.04567	1.49574	0.473373	0.625196
ssc-mir-183_MI0002439	ATGGCACTGGTAGAATTCACTG	0.340154	-0.393935	4.9014	1.49265	0.474106	0.625218
ssc-mir-181c_MI0002438	ACCATCGACCGTTGAGTGGAC	0.334762	-0.247035	2.65897	1.46333	0.481108	0.633325
ssc-let-7g_MI0013087	TGAGGTAGTAGTTTGTACAGT	0.77662	0.451318	11.6683	1.46085	0.481705	0.633325
ssc-miR-30e-5p_MIMAT0013872	TGTAAACATCCTTGACTGGAAGCT	-0.415737	-0.428849	8.88729	1.44139	0.486413	0.638554
cgr-mir-100_MI0020376	ACCCGTAGATCCGAACTTGTGT	0.691202	0.613856	4.07445	1.43284	0.488497	0.640327
ssc-mir-214_MI0002441	TACAGCAGGCACAGACAGGCAGT	-0.133173	0.347992	3.58387	1.42338	0.490815	0.642401
ssc-mir-199b_MI0008219	CCAGTGTTTAGACTATCTGTTC	0.588892	0.124336	4.63092	1.41392	0.493142	0.643517
ssc-let-7g_MI0013087	TGAGGTAGTAGTTTGTAC	0.469338	0.37562	5.43187	1.41554	0.492741	0.643517
ssc-mir-221_MI0008221	ACCTGGCATACAATGTAGATTTCT	-0.482505	-0.657957	3.13753	1.40013	0.496553	0.647001
ssc-mir-103-1_MI0002448,ssc-mir-103-2_MI0013105	CAGCATTGTACAGGGCTATGA	0.24629	0.50323	4.56633	1.3955	0.497703	0.647534
bta-mir-106b_MI0009724,cgr-mir-106b_MI0020379,mmu-mir-106b_MI0000407,ptr-mir-106b_MI0003070,rno-mir-106b_MI0000889	ACCGCACTGTGGGTACTTGCTG	0.485311	-0.163887	1.8663	1.38388	0.500603	0.648179
ssc-mir-103-1_MI0002448,ssc-mir-103-2_MI0013105	AGCAGCATTGTACAGGGCTATG	0.453872	0.206134	7.54291	1.38768	0.499654	0.648179
ssc-mir-28_MI0002430	CACTAGATTGTGAGCTCCTGG	-0.589841	-0.198993	8.04024	1.38162	0.501169	0.648179
ssc-mir-101-1_MI0010678,ssc-mir-101-2_MI0010679	TACAGTACTGTGATAACTGAAG	-0.525261	-0.0866595	10.651	1.38224	0.501015	0.648179
ssc-mir-30e_MI0013092	TGTAAACATCCTTGACTGGAAGC	-0.258103	0.155596	6.81437	1.37757	0.502186	0.648533
ssc-mir-182_MI0022135	TTTGGCAATGGTAGAACTCACAC	-0.187675	-0.579098	9.02796	1.3634	0.505758	0.652181
ssc-miR-181d-5p_MIMAT0013888	AACATTCATTGTTGTCGGTGGGTT	-0.596686	-0.104651	2.11046	1.34781	0.509715	0.654327
ssc-miR-30a-3p_MIMAT0015300	CTTTCAGTCGGATGTTTGCAGC	-0.489552	-0.596217	8.06752	1.34247	0.511076	0.654327
ssc-mir-320_MI0013097	GAAAAGCTGGGTTGAGAGGGCGA	-0.104434	-0.52185	4.09592	1.34811	0.509637	0.654327
ssc-mir-146a_MI0015926	TGAGAACTGAATTCCATGGGT	-0.509827	-0.175312	4.4747	1.33699	0.512479	0.654327
ssc-let-7f-1_MI0002446,ssc-let-7f-2_MI0022121	TGAGGTAGTAGATTGTATAG	-0.0350746	-0.365176	9.66015	1.33823	0.512163	0.654327
ssc-mir-26a_MI0002429	TTCAAGTAATCCAGGATAG	-0.0627496	0.532169	2.57618	1.35104	0.508891	0.654327
ENSSSCG00000018762, bta-mir-96_MI0009911,mmu-mir-96_MI0000583,oan-mir-96_MI0006666,ptr-mir-96_MI0003087,rno-mir-96_MI0000881	TTTGGCACTAGCACATTTTTGC	0.651207	0.789273	5.52035	1.33625	0.512669	0.654327
ssc-mir-125b-2_MI0002414	ACAAGTCAGGCTCTTGGGACCT	0.116366	-0.293982	6.51094	1.32739	0.514944	0.655973
ssc-miR-125a_MIMAT0013897	TCCCTGAGACCCTTTAACCTGTG	0.544598	0.0926666	5.72257	1.32539	0.515461	0.655973
ssc-mir-99a_MI0013114	AACCCGTAGATCCGATCTTGTGG	-0.0947458	0.651984	3.95769	1.28928	0.52485	0.666949
ssc-mir-148a_MI0002418	TCAGTGCACTACAGAACT	-0.464895	-0.438552	2.91947	1.26445	0.531408	0.674301
ssc-mir-24-1_MI0002428,ssc-mir-24-2_MI0013111	CTGGCTCAGTTCAGCAGGAAC	-0.2446	0.342617	3.17229	1.25221	0.53467	0.67654
ssc-mir-145_MI0002417	GTCCAGTTTTCCCAGGAATCCCT	0.579861	0.52641	9.5898	1.25201	0.534723	0.67654
ssc-mir-199a-1_MI0016621,ssc-mir-199a-2_MI0013093,ssc-mir-199b_MI0008219	CAGTAGTCTGCACATTGGTT	0.172863	0.466098	5.69435	1.24786	0.535834	0.676966
ssc-mir-181b-1_MI0013107,ssc-mir-181b-2_MI0002420	AACATTCATTGCTGTCGGTGGGT	0.0951158	-0.352648	3.32438	1.21344	0.545137	0.679848
ssc-mir-362_MI0015913	AATCCTTGGAACCTAGGTGTGAGT	-0.461943	-0.160868	3.77877	1.21376	0.545048	0.679848
ssc-mir-101-1_MI0010678,ssc-mir-101-2_MI0010679	ACAGTACTGTGATAACTGAAG	-0.680645	-0.415931	1.75407	1.2163	0.544356	0.679848
ssc-mir-34c-1_MI0013132,ssc-mir-34c-2_MI0022128	AGGCAGTGTAGTTAGCTGA	-0.627364	0.111998	3.42916	1.22398	0.542272	0.679848
ssc-mir-10a_MI0013101	ATACCCTGTAGATCCGAATTT	-0.162302	-0.647605	2.56755	1.2305	0.540506	0.679848
ssc-mir-126_MI0016619	GTACCGTGAGTAATAATGC	0.13308	0.457824	4.16092	1.22056	0.543199	0.679848
bta-mir-200a_MI0005037,mmu-mir-200a_MI0000554,oan-mir-200a_MI0006744,ptr-mir-200a_MI0008573,rno-mir-200a_MI0000943	TAACACTGTCTGGTAACGATG	0.256916	0.57078	7.32194	1.21592	0.54446	0.679848
ssc-miR-92b-3p_MIMAT0013909	TATTGCACTCGTCCCGGCCTCC	-0.482193	-0.442852	6.29964	1.21063	0.545903	0.679848
ssc-mir-125a_MI0013115	TCCCTGAGACCCTTTAACCTGT	0.570099	0.626985	6.5313	1.21421	0.544927	0.679848
ssc-miR-98_MIMAT0013905	TGAGGTAGTAAGTTGTATTGTT	0.0365213	0.43103	7.0857	1.22015	0.54331	0.679848
ssc-mir-497_MI0013139	CAGCAGCACACTGTGGTTTGTA	-0.43565	0.0712806	3.15071	1.20608	0.547145	0.680423
ssc-mir-10a_MI0013101	ATACCCTGTAGATCCGAATTTG	0.0435083	-0.422674	5.82007	1.20298	0.547994	0.680511
ssc-let-7e_MIMAT0013866	TGAGGTAGGAGGTTGTATAGTT	-0.335053	-0.377915	8.73488	1.1933	0.550655	0.682843
ssc-mir-148a_MI0002418	AGTGCACTACAGAACTTTGT	-0.117355	-0.576933	9.26297	1.18309	0.55347	0.685187
ssc-let-7f-1_MI0002446,ssc-let-7f-2_MI0022121	TGAGGTAGTAGATTGTATAGT	-0.0188249	-0.383387	13.6197	1.18077	0.554115	0.685187
ssc-mir-340-1_MI0013110,ssc-mir-340-2_MI0022145	TTATAAAGCAATGAGACTGAT	0.0562815	0.451031	4.21041	1.16957	0.557226	0.68806
ssc-mir-500_MI0013166	ATGCACCTGGGCAAGGATTCTGA	0.275781	-0.140266	4.62267	1.16121	0.559559	0.689965
ssc-mir-199b_MI0008219	CCCAGTGTTTAGACTATCTGTTC	0.450991	-0.0926534	10.9593	1.15069	0.562511	0.692627
ssc-mir-28_MI0002430	CACTAGATTGTGAGCTCCTGGAG	-0.33266	0.3398	2.47501	1.1381	0.566064	0.69602
ssc-mir-182_MI0022135	TTTGGCAATGGTAGAACTCACA	-0.0582432	-0.443832	9.77935	1.12217	0.570589	0.700596
ssc-mir-10a_MI0013101	ACCCTGTAGATCCGAATTTGTGTA	0.730351	0.255063	3.57978	1.10291	0.576112	0.702787
ENSSSCG00000027451	ATCACTAATTCCACTGCCATC	-0.387081	0.117835	5.15018	1.10608	0.575197	0.702787
ssc-mir-199a-1_MI0016621,ssc-mir-199a-2_MI0013093	CCAGTGTTCAGACTACCTGTTC	-0.235186	0.316297	2.3972	1.09546	0.57826	0.702787
ssc-miR-199b-5p_MIMAT0017339	CCCAGTGTTTAGACTATCTGTT	0.325837	0.433504	7.81673	1.09077	0.579618	0.702787
cgr-mir-143_MI0020405,mmu-mir-143_MI0000257,ppy-mir-143_MI0002551,ptr-mir-143_MI0002549,rno-mir-143_MI0000916	CTGAGATGAAGCACTGTAGCTCA	-0.327572	-0.502312	3.47929	1.10009	0.576923	0.702787
ssc-miR-92a_MIMAT0013908	TATTGCACTTGTCCCGGCCTGT	0.0923347	0.509322	9.1159	1.09689	0.577847	0.702787
ssc-mir-148a_MI0002418	TCAGTGCACTACAGAACTTT	0.145333	-0.284782	6.43554	1.09194	0.579279	0.702787
EMBL_AM920654_AM920654_Sus scrofa_MIR-143, _clone pMPg26	TGAGATGAAGCACTGTAGCTCT	-0.138634	-0.388245	15.5328	1.09671	0.577901	0.702787
EMBL_AM920653_AM920653_Sus scrofa_LET-7F, _clone pMPe18	TGAGGTAGTAGATTGTATAGTC	0.0553393	-0.5796	11.1553	1.0914	0.579436	0.702787
ssc-mir-103-2_MI0013105	AGCAGCATTGTACAGGGCTATGAAA	0.384067	0.539571	3.98325	1.07715	0.58358	0.705631
ssc-mir-143_MI0013098	GGTGCAGTGCTGCATCTCTGGT	0.672131	0.498892	4.84247	1.07878	0.583103	0.705631
ssc-mir-21_MI0002459	TAGCTTATCAGACTGATG	-0.233301	0.234024	3.82732	1.05564	0.589891	0.712275
hsa-mir-203a_MI0000283,mmu-mir-203_MI0000246,ppy-mir-203_MI0014862,ptr-mir-203_MI0008575,rno-mir-203a_MI0000945	TGTGAAATGTTTAGGACCACTAGA	-0.923248	-0.257898	1.04078	1.02955	0.597636	0.72063
ssc-mir-23b_MI0013112	ATCACATTGCCAGGGATTACCAC	0.353564	-0.0663773	5.43951	1.02457	0.599125	0.721429
ssc-mir-664_MI0013123	CAGGCTAGGAGAAGTGATTGGA	0.262306	-0.326835	2.68759	1.01852	0.600939	0.721622
ssc-let-7e_MI0013086	TGAGGTAGGAGGTTGTATAGT	-0.345854	-0.393078	6.95489	1.01933	0.600696	0.721622
ssc-miR-221-5p_MIMAT0022949	ACCTGGCATACAATGTAGATTTCTGT	0.610812	0.631626	3.72113	0.995229	0.607979	0.728138
ssc-mir-497_MI0013139	AGCAGCACACTGTGGTTTGTAC	-0.114659	-0.501804	2.46334	0.995053	0.608033	0.728138
ssc-mir-500_MI0013166	TAATCCTTGCTACCTGGGTGAGA	-0.404105	0.162061	2.2343	0.97171	0.615171	0.734468
ssc-mir-148a_MI0002418	TCAGTGCACTACAGAACTT	-0.122184	-0.436848	3.96869	0.973602	0.614589	0.734468
ssc-mir-24-1_MI0002428,ssc-mir-24-2_MI0013111	TGGCTCAGTTCAGCAGGAAC	0.468953	0.202271	9.1577	0.969529	0.615842	0.734468
ssc-mir-30a_MI0010688	CTTTCAGTCGGATGTTTGCAGCC	0.537559	0.00185775	2.11951	0.965531	0.617075	0.734933
ssc-miR-450c-5p_MIMAT0015717	TTTTGCGATGTGTTCCTAATAC	-0.506802	-0.172799	5.72203	0.945419	0.623311	0.74135
ssc-mir-30d_MI0013091	TGTAAACATCCCCGACTGG	0.37676	0.446914	3.51797	0.941156	0.624641	0.741921
ssc-mir-181c_MI0002438	ACCATCGACCGTTGAGTGGACC	0.309471	-0.163491	3.83825	0.930996	0.627822	0.743327
ssc-mir-199a-1_MI0016621,ssc-mir-199a-2_MI0013093	CCCAGTGTTCAGACTACCTGTTCA	0.575804	0.53961	2.53266	0.927344	0.62897	0.743327
ssc-miR-370_MIMAT0025373	GCCTGCTGGGGTGGAACCTGGT	-0.301372	-0.729825	2.10476	0.933728	0.626965	0.743327
ssc-mir-1_MI0010682	TGGAATGTAAAGAAGTATGT	0.212488	-0.217511	6.38461	0.926513	0.629231	0.743327
ssc-mir-30e_MI0013092	CTTTCAGTCGGATGTTTAC	0.237113	-0.281095	3.16927	0.916404	0.63242	0.746084
ssc-mir-199b_MI0008219	CCCAGTGTTTAGACTATCTGT	0.0269518	0.327589	4.13465	0.911654	0.633923	0.746849
ssc-miR-451_MIMAT0018382	AAACCGTTACCATTACTGAGTT	-0.160164	0.346776	7.15799	0.891376	0.640384	0.752429
ssc-mir-140_MI0002437	CAGTGGTTTTACCCTATGGTAG	0.0960047	0.424506	6.39554	0.891488	0.640348	0.752429
ssc-miR-148a-3p_MIMAT0002124	TCAGTGCACTACAGAACTTTGT	-0.139815	-0.517189	15.1458	0.88806	0.641446	0.752665
ssc-mir-532_MI0013150	CATGCCTTGAGTGTAGGACC	-0.27931	-0.473919	5.33192	0.879418	0.644224	0.754909
ssc-mir-148a_MI0002418	CAGTGCACTACAGAACTTTGT	-0.295528	-0.549086	2.22977	0.867417	0.648101	0.758435
ssc-mir-450a_MI0010683,ssc-mir-450c_MI0014776	TTTTGCGATGTGTTCCTAAT	-0.519263	-0.16649	4.97052	0.852421	0.652979	0.76312
ssc-mir-2320_MI0017997	TGGCACAGGGTCCAGCTGTCGGC	-0.473462	0.0207704	2.64687	0.844085	0.655706	0.765283
ssc-mir-320_MI0013097	AAAAGCTGGGTTGAGAGGGCG	0.39503	0.056085	4.1026	0.836846	0.658084	0.765712
ssc-mir-320_MI0013097	AAAAGCTGGGTTGAGAGGGCGAAA	0.300359	0.400482	4.80468	0.833541	0.659172	0.765712
ssc-miR-296-3p_MIMAT0022958	AGGGTTGGGCGGAGGCTTTCC	0.388817	-0.186126	2.00745	0.831455	0.65986	0.765712
ssc-mir-381_MI0015912	TATACAAGGACAAGCTCTC	0.341539	0.525538	2.27755	0.829639	0.66046	0.765712
ssc-let-7e_MI0013086	TGAGGTAGGAGGTTGTATAGTTG	-0.376813	-0.0657477	3.99152	0.829653	0.660455	0.765712
ssc-mir-125a_MI0013115	TCCCTGAGACCCTTTAACCTGTGA	0.400635	0.092534	3.60953	0.826218	0.66159	0.766006
ssc-miR-31_MIMAT0025360	AGGCAAGATGCTGGCATAGCTG	-0.0297133	0.34897	4.06104	0.816545	0.664798	0.7687
ssc-mir-199b_MI0008219	CCCAGTGTTTAGACTATCTGTTCA	0.463087	0.0050364	4.27015	0.808886	0.667348	0.76961
ssc-mir-30c-2_MI0002461	CTGGGAGAAGGCTGTTTACT	0.0400434	-0.456369	1.64356	0.809222	0.667236	0.76961
ssc-mir-381_MI0015912	ATATACAAGGACAAGCTCTCTGT	-0.406095	-0.34082	3.62723	0.801948	0.669668	0.770761
ENSSSCG00000024128, bta-mir-200b_MI0005055,cgr-mir-200b_MI0020452,mmu-mir-200b_MI0000243,oan-mir-200b_MI0006745,rno-mir-200b_MI0000944	TAATACTGCCTGGTAATGAT	0.469961	0.215758	2.94496	0.80062	0.670112	0.770761
ssc-mir-100_MI0013128	ACCCGTAGATCCGAACTTGT	0.680331	0.36961	5.73916	0.784514	0.67553	0.771908
ssc-mir-10a_MI0013101	ACCCTGTAGATCCGAATTTGT	0.474535	-0.0741336	13.0945	0.787688	0.674459	0.771908
ssc-miR-192_MIMAT0013910	CTGACCTATGAATTGACAGCC	0.294201	0.481124	3.59015	0.786273	0.674937	0.771908
ssc-let-7f-1_MI0002446,ssc-let-7f-2_MI0022121	GAGGTAGTAGATTGTATAGTT	0.317809	-0.0835487	3.4528	0.787322	0.674583	0.771908
ssc-mir-144_MI0022132	TGGGATATCATCATATACTGT	-0.262293	0.318478	1.62833	0.78971	0.673778	0.771908
ssc-mir-450b_MI0013140	TTTTGCAATATGTTCCTGAA	-0.405259	-0.390882	2.65551	0.771331	0.679998	0.775998
ssc-mir-582_MI0022154	TAACCGGTTGAACAACTGAACCC	0.0497394	-0.365321	3.33383	0.74809	0.687946	0.784043
ssc-mir-451_MI0016623	AAACCGTTACCATTACT	0.338933	0.574165	1.91537	0.740479	0.690569	0.786006
ssc-mir-22_MI0014770	AAGCTGCCAGTTGAAGAACT	0.413399	0.0249083	3.24282	0.734935	0.692486	0.787162
ssc-mir-128-1_MI0002451	TCACAGTGAACCGGTCTCTTTT	-0.24582	0.132255	2.9877	0.731882	0.693544	0.787339
ssc-mir-30a_MI0010688	TAAACATCCTCGACTGGAAGCT	-0.104157	-0.337394	3.95073	0.729079	0.694516	0.787419
ssc-mir-148b_MI0013118	GAAGTTCTGTTATACACTCAGG	-0.258603	-0.41627	2.49896	0.713553	0.699929	0.792526
ssc-miR-103_MIMAT0002154	AGCAGCATTGTACAGGGCTATGA	0.342574	0.18214	11.628	0.709601	0.701313	0.793066
ssc-mir-92a-1_MI0013125,ssc-mir-92a-2_MI0013124	ATTGCACTTGTCCCGGCCTGT	-0.196307	0.320157	4.14278	0.695781	0.706176	0.797531
ssc-mir-143_MI0013098	TGAGATGAAGCACTGTAGCTCG	-0.0801037	-0.329774	12.4281	0.692712	0.707261	0.797724
ssc-mir-125b-2_MI0002414	ACAAGTCAGGCTCTTGGGAC	-0.121291	-0.353921	5.29188	0.687175	0.709221	0.798535
ENSSSCG00000021103	AGGACTGTCAAACCTGAGAAT	0.404218	0.434925	1.82746	0.685519	0.709809	0.798535
ssc-mir-99b_MI0007077	CACCCGTAGAACCGACCTTGC	0.304657	-0.0826743	10.2707	0.670697	0.715089	0.80344
ssc-mir-145_MI0002417	GTCCAGTTTTCCCAGGAATCC	-0.399163	-0.249349	7.55792	0.657568	0.719799	0.807692
ssc-miR-676-3p_MIMAT0013943	CCGTCCTAAGGTTGTTGAGTT	0.253502	-0.208818	2.26761	0.653477	0.721272	0.808307
ssc-mir-10a_MI0013101	ACCCTGTAGATCCGAATTT	0.377845	0.56205	3.24134	0.63034	0.729665	0.815495
bta-mir-200a_MI0005037,mmu-mir-200a_MI0000554,ppy-mir-200a_MI0014861,ptr-mir-200a_MI0008573,rno-mir-200a_MI0000943	ATCTTACCGGACAGTGCTGGA	0.430344	0.411934	2.06079	0.625525	0.731424	0.815495
bta-mir-200c_MI0005038,cgr-mir-200c_MI0020453,mmu-mir-200c_MI0000694,ptr-mir-200c_MI0020598,rno-mir-200c_MI0000942	CTAATACTGCCGGGTAATGATGGA	0.0354294	0.369089	2.27871	0.62664	0.731016	0.815495
ssc-mir-95_MI0002436	TTCAACGGGTATTTATTGAGC	0.21972	0.394205	3.74414	0.631913	0.729091	0.815495
ssc-miR-145-5p_MIMAT0002123	GTCCAGTTTTCCCAGGAATCCCTT	0.467873	0.2591	5.66751	0.619904	0.733482	0.816747
ssc-mir-181a-1_MI0010686,ssc-mir-181a-2_MI0013106	AACATTCAACGCTGTCGGTGAGT	0.448326	0.337598	4.64557	0.605202	0.738894	0.817636
ssc-mir-10a_MI0013101	ACCCTGTAGATCCGAATT	0.638563	0.406336	3.91932	0.614898	0.73532	0.817636
ssc-mir-21_MI0002459	AGCTTATCAGACTGATGTTG	-0.37115	-0.322317	2.7815	0.603643	0.73947	0.817636
ssc-mir-23a_MI0002427,ssc-mir-23b_MI0013112	ATCACATTGCCAGGGATT	0.171687	0.44791	1.97899	0.609375	0.737354	0.817636
ssc-mir-299_MI0014772	TATGTGGGACGGTAAACCGCTT	-0.051897	0.239349	3.93486	0.602859	0.73976	0.817636
ssc-let-7e_MI0013086	TGAGGTAGGAGGTTGTATAG	0.0925432	-0.246105	2.98245	0.602481	0.7399	0.817636
ssc-mir-320_MI0013097	AAAAGCTGGGTTGAGAGGGCGA	0.260018	-0.0696266	9.5594	0.59536	0.742539	0.818827
ssc-mir-135-2_MI0002416	ATGTAGGGATGGAAGCCATGAA	-0.460861	-0.0463416	1.85918	0.594513	0.742854	0.818827
ssc-miR-374a-3p_MIMAT0013914	CTTATCAGGTTGTATTGTAATT	0.225696	-0.0164982	8.44901	0.586931	0.745675	0.820901
ssc-mir-10b_MI0013102	ACCCTGTAGAACCGAATTTGT	-0.0374785	-0.425276	11.8118	0.579558	0.748429	0.822895
ssc-let-7f_MIMAT0002152	TGAGGTAGTAGATTGTATAGTT	0.113214	-0.147621	15.504	0.564898	0.753935	0.827906
ssc-mir-504_MI0013143	AGACCCTGGTCTGCACTCTAT	-0.0278234	-0.345026	2.77357	0.540461	0.763203	0.837031
ssc-mir-10a_MI0013101	TACCCTGTAGATCCGAATTTGTG	-0.26115	-0.25337	11.8512	0.528605	0.767741	0.840951
ssc-let-7d-5p_MIMAT0025356	AGAGGTAGTAGGTTGCATAGTT	0.278877	0.220154	6.10636	0.524812	0.769199	0.841492
ssc-miR-128_MIMAT0002157	TCACAGTGAACCGGTCTCTTT	-0.161631	0.153909	4.16344	0.514833	0.773046	0.844642
ssc-miR-320_MIMAT0013878	AAAAGCTGGGTTGAGAGGGCGAA	0.221691	0.300002	6.70451	0.511587	0.774302	0.844957
ssc-mir-192_MI0013127	CTGACCTATGAATTGACAGC	-0.36727	-0.386061	2.82275	0.501333	0.778282	0.847182
ssc-mir-24-1_MI0002428	GTGCCTACTGAGCTGAAACACA	-0.364252	-0.158865	2.51432	0.503783	0.777329	0.847182
ssc-let-7g_MI0013087	CTGAGGTAGTAGTTTGTACAGT	0.39681	0.335595	4.51968	0.490351	0.782567	0.850786
ssc-mir-106a_MI0002412	AAAAGTGCTTACAGTGCAGGTAG	-0.497223	-0.121746	2.24997	0.475244	0.788501	0.856171
ssc-mir-30e_MI0013092	GTAAACATCCTTGACTGGAAGCT	-0.291843	-0.123136	4.48042	0.468138	0.791307	0.857086
ENSSSCG00000023990, ENSSSCG00000028001, bta-mir-449a_MI0009834,hsa-mir-449a_MI0001648,mmu-mir-449a_MI0001649,ppy-mir-449a_MI0014947,rno-mir-449a_MI0001650	TGGCAGTGTATTGTTAGCTGG	-0.341642	-0.0628191	2.51695	0.468678	0.791094	0.857086
hsa-mir-203a_MI0000283,mmu-mir-203_MI0000246,ppy-mir-203_MI0014862,ptr-mir-203_MI0008575,rno-mir-203a_MI0000945	GTGAAATGTTTAGGACCACT	-0.336005	-0.324528	3.9629	0.458428	0.795158	0.86019
ssc-mir-10a_MI0013101	TACCCTGTAGATCCGAAT	-0.00213307	0.343863	3.59261	0.448614	0.79907	0.863351
ssc-mir-221_MI0008221	ACCTGGCATACAATGTAGATTTC	0.259963	-0.047577	2.38809	0.443608	0.801072	0.864445
ssc-mir-140_MI0002437	ACCACAGGGTAGAACCACGG	0.169789	0.30225	3.31133	0.438142	0.803265	0.865184
ssc-mir-31_MI0022127	AGGCAAGATGCTGGCATAGCTGT	0.184632	0.321752	5.0078	0.434751	0.804628	0.865184
ssc-mir-10a_MI0013101	TACCCTGTAGATCCGAATTTG	0.22621	-0.0623853	8.65836	0.434496	0.80473	0.865184
bta-mir-100_MI0009720,oan-mir-100_MI0006815,ppa-mir-100_MI0002711,ppy-mir-100_MI0002712,ptr-mir-100_MI0002713	AACCCGTAGATCCGAACTTGTGG	-0.136917	0.238916	3.91605	0.429616	0.806696	0.866231
ssc-mir-145_MI0002417	ATTCCTGGAAATACTGTTCT	0.349576	0.341893	3.58465	0.426143	0.808098	0.86667
ssc-mir-214_MI0002441	ACAGCAGGCACAGACAGGCAGT	-0.0663691	0.200955	4.65863	0.401922	0.817944	0.87508
ssc-mir-182_MI0022135	TTTGGCAATGGTAGAACTCACACTG	-0.239923	-0.320567	7.8885	0.402168	0.817844	0.87508
ENSSSCG00000027451	ATCACTAATTCCACTGCCATCA	-0.335114	-0.113271	3.95483	0.391536	0.822203	0.876728
ssc-miR-339_MIMAT0025372	TCCCTGTCCTCCAGGAGCTCA	0.065722	0.283838	6.68092	0.393963	0.821206	0.876728
ssc-mir-30d_MI0013091	TGTAAACATCCCCGACTGGA	-0.183802	0.047026	7.96808	0.390821	0.822497	0.876728
ssc-mir-363-1_MI0014771,ssc-mir-363-2_MI0022147	AATTGCACGGTATCCATCTGTA	-0.179885	0.139018	3.44021	0.378209	0.8277	0.880235
ssc-let-7f-1_MI0002446,ssc-let-7f-2_MI0022121	TGAGGTAGTAGATTGTA	0.118165	0.252277	3.76949	0.377958	0.827804	0.880235
cgr-mir-100_MI0020376	AACCCGTAGATCCGAACTTGTGTT	-0.0329863	0.231215	2.42489	0.37131	0.83056	0.882091
cfa-miR-200a_MIMAT0009865,hsa-miR-200a-5p_MIMAT0001620,mmu-miR-200a-5p_MIMAT0004619	CATCTTACCGGACAGTGCTGGA	-0.000560982	-0.259698	5.68067	0.366548	0.83254	0.88312
ENSSSCG00000026843	GCAAAGCACACGGCCTGCAGAGA	0.0740996	-0.258841	2.12126	0.359843	0.835336	0.88501
ssc-mir-320_MI0013097	AAAGCTGGGTTGAGAGGGCGAA	-0.275239	-0.0400995	3.50625	0.347177	0.840643	0.889553
ENSSSCG00000027451	AATCACTAATTCCACTGCCATC	-0.213807	0.0555968	7.50264	0.342122	0.84277	0.890724
bta-mir-30a_MI0005054,cgr-mir-30a_MI0020484,mmu-mir-30a_MI0000144,oan-mir-30a_MI0006729,rno-mir-30a_MI0000870	CTTTCAGTCGGATGTTTGCAGCT	0.29247	0.240101	3.2604	0.323699	0.850569	0.897703
ssc-mir-30a_MI0010688	TGTAAACATCCTCGACTGGAAGCT	0.190076	0.0152495	13.2045	0.321677	0.85143	0.897703
ssc-mir-185_MI0008218	TGGAGAGAAAGGCAGTTCCTG	0.160941	-0.0806383	3.10465	0.317197	0.853339	0.898631
ssc-mir-127_MI0013144	TCGGATCCGTCTGAGCTTGGC	0.208385	0.198463	4.40329	0.313294	0.855006	0.898692
ssc-miR-361-5p_MIMAT0013933	TTATCAGAATCTCCAGGGGTAC	-0.0605346	0.174834	6.42242	0.312241	0.855456	0.898692
ssc-mir-148a_MI0002418	TCAGTGCACTACAGAACTTTG	-0.180105	-0.19653	9.5584	0.291204	0.864502	0.907103
ssc-mir-30a_MI0010688	TTTCAGTCGGATGTTTGCAGC	-0.196251	-0.256418	5.82868	0.28215	0.868424	0.910125
ssc-mir-136_MI0002452	CATCATCGTCTCAAATGAGTCT	-0.149876	0.0694173	4.86824	0.278479	0.87002	0.910704
ssc-mir-10a_MI0013101	ACCCTGTAGATCCGAATTTG	0.266728	0.133568	5.51012	0.260085	0.878058	0.918018
ssc-mir-92b_MI0013126	TATTGCACTCGTCCCGGCCTC	-0.215059	0.00267585	3.04224	0.24932	0.882797	0.921132
ssc-let-7f-1_MI0002446,ssc-let-7f-2_MI0022121	TGAGGTAGTAGATTGTAT	0.197594	0.139935	6.38694	0.246138	0.884203	0.921132
ssc-mir-30a_MI0010688	TTTCAGTCGGATGTTTGCAGCC	0.202274	0.326555	2.01708	0.248336	0.883231	0.921132
ssc-mir-320_MI0013097	AAAGCTGGGTTGAGAGGGCGAAA	0.0525656	0.251068	2.73828	0.238608	0.887538	0.923505
ssc-mir-34c-1_MI0013132,ssc-mir-34c-2_MI0022128	AATCACTAACCACACGGCCAGG	-0.149928	0.0707236	3.86248	0.227744	0.892372	0.926327
ssc-miR-144_MIMAT0025364	TACAGTATAGATGATGTAC	-0.371608	-0.326135	3.42364	0.228201	0.892168	0.926327
rno-miR-200a-5p_MIMAT0017151	CATCTTACCGGACAGTGCTGG	-0.222188	-0.152902	2.96993	0.22246	0.894733	0.926574
ssc-mir-145_MI0002417	GTCCAGTTTTCCCAGGAATCCC	0.175888	0.221778	8.71547	0.223425	0.894301	0.926574
ssc-mir-103-1_MI0002448,ssc-mir-103-2_MI0013105	AGCAGCATTGTACAGGGCTATGAA	0.0567613	0.173882	7.55135	0.219305	0.896146	0.926937
cfa-mir-429_MI0001644	TAATACTGTCTGGTAATGCCGTT	-0.179262	0.0827125	2.8377	0.215628	0.897795	0.927544
mmu-mir-5105_MI0018013	TGGGGGGCCCAAGTCCTTCTGATCGAGGCC	-0.246953	-0.0237642	2.50154	0.203755	0.90314	0.931964
ssc-mir-10a_MI0013101	TACCCTGTAGATCCGAATT	0.0486089	-0.225735	6.23508	0.193337	0.907857	0.935725
ssc-mir-378-1_MI0013088,ssc-mir-378-2_MI0016622	ACTGGACTTGGAGTCAGAAG	0.201715	0.173519	2.69193	0.186397	0.911013	0.936766
ssc-mir-27a_MI0002442	AGGGCTTAGCTGCTTGTGAGCA	0.197445	0.0835869	4.13039	0.187979	0.910292	0.936766
ssc-mir-140_MI0002437	TACCACAGGGTAGAACCACGG	0.163908	0.152559	5.57128	0.182709	0.912694	0.937391
ssc-mir-500_MI0013166	TAATCCTTGCTACCTGGGTGAGAGT	-0.0807657	-0.255215	2.29725	0.175861	0.915824	0.9395
ssc-mir-125b-2_MI0002414	TCACAAGTCAGGCTCTTGGGAC	-0.221725	-0.115491	2.66644	0.165653	0.920511	0.943199
ssc-mir-10a_MI0013101	TACCCTGTAGATCCGAATTT	0.0850253	-0.124799	5.54841	0.13482	0.934812	0.95673
ssc-mir-103-1_MI0002448,ssc-mir-103-2_MI0013105,ssc-mir-107_MI0002449	AGCAGCATTGTACAGGGCTAT	-0.114685	0.0177419	3.84973	0.120069	0.941732	0.961645
ssc-miR-199a-5p_MIMAT0013874	CCCAGTGTTCAGACTACCTGTTC	-0.0217109	0.0799537	9.20274	0.119887	0.941818	0.961645
ssc-mir-374a_MI0013130	CTTATCAGGTTGTATTGTAAT	-0.12571	-0.0419877	4.95838	0.106041	0.948361	0.967195
ssc-mir-4331_MI0015910	TGGCGTAGATCACAGACACAGC	0.0830491	-0.0980461	3.69514	0.102367	0.950104	0.967842
ssc-mir-10a_MI0013101	ACCCTGTAGATCCGAATTTGTG	-0.108333	-0.128826	11.4123	0.0981523	0.952109	0.968754
ssc-mir-182_MI0022135	TTTGGCAATGGTAGAACT	-0.079227	-0.178019	2.18555	0.0878656	0.957018	0.972616
ssc-mir-151_MI0013100	GAGGAGCTCACAGTCTAGT	0.100502	0.12692	3.78585	0.0846101	0.958577	0.973067
ssc-mir-92a-1_MI0013125	TATTGCACTTGTCCCGGCCTGTT	0.139221	0.113707	6.31192	0.0818635	0.959895	0.973273
ssc-mir-152_MI0013104	TCAGTGCATGACAGAACTTGGG	0.165119	0.0651544	2.94632	0.0729137	0.9642	0.976504
bta-mir-200a_MI0005037,mmu-mir-200a_MI0000554,ppy-mir-200a_MI0014861,ptr-mir-200a_MI0008573,rno-mir-200a_MI0000943	ATCTTACCGGACAGTGCTGGAT	-0.123268	-0.0282736	2.63641	0.0690696	0.966055	0.977249
ssc-mir-148a_MI0002418	AGTGCACTACAGAACTTTG	0.0976543	0.111069	3.73187	0.0658659	0.967603	0.977683
cgr-miR-199b_MIMAT0023838,mmu-miR-199b-5p_MIMAT0000672	CCCAGTGTTTAGACTACCTGTTC	0.177881	0.0606791	2.23945	0.0632714	0.968859	0.97782
ssc-miR-148a-5p_MIMAT0022920	AAAGTTCTGAGACACTCCGACT	-0.0360092	-0.126531	3.76151	0.0451207	0.977692	0.985595
sha-mir-199a_MI0019611	CCCAGTGTTCAGACTACCTGTC	0.0910641	-0.0107655	3.73857	0.0352291	0.98254	0.985928
ssc-mir-9-1_MI0002462,ssc-mir-9-2_MI0002463,ssc-mir-9-3_MI0022123	CTTTGGTTATCTAGCTGTATGA	0.0500848	-0.0527414	2.70604	0.0377797	0.981287	0.985928
ssc-miR-151-5p_MIMAT0013882	TCGAGGAGCTCACAGTCTAGT	0.0427086	0.0863031	9.1462	0.0400243	0.980187	0.985928
ssc-miR-27b-3p_MIMAT0013890	TTCACAGTGGCTAAGTTCTGC	-0.103829	-0.0576162	12.9254	0.0373275	0.981509	0.985928
ssc-mir-99b_MI0007077	CACCCGTAGAACCGACCTTGCGG	0.129106	0.0799371	2.73943	0.0321618	0.984048	0.986307
ssc-mir-769_MI0013168	TGAGACCTCTGGGTTCTGAG	0.0627267	0.000723099	2.31495	0.023077	0.988528	0.989661
ENSSSCG00000027451	CAATCACTAATTCCACTGCCATC	-0.067156	-0.0129481	4.59467	0.0195704	0.990263	0.990263

## Sheet: PD20 vs. PD16
NAME	Sequences	logFC PD20 vs. PD16	logCPM	LR	PValue	FDR
ENSSSCG00000026728, ENSSSCG00000019861	TAAACGTGGATGTACTTGCTTT	8.49782	2.98337	47.6301	5.14734e-12	4.49362e-09
ssc-mir-146b_MI0010685	TGAGAACTGAATTCCATAGGCTGT	2.56849	7.30483	32.7257	1.06124e-08	4.63231e-06
ssc-mir-10b_MI0013102	TACCCTGTAGAACCGAATTTG	1.47226	9.89611	17.8244	2.42263e-05	0.00530615
ssc-mir-143_MI0013098	TGAGATGAAGCACTGTAG	1.68437	5.57201	17.8176	2.43123e-05	0.00530615
sha-miR-193_MIMAT0022792	AACTGGCCCACAAAGTCCCGC	1.99225	2.43224	14.6034	0.000132672	0.0167041
ssc-mir-10b_MI0013102	ACCCTGTAGAACCGAATTTG	1.42652	5.02858	15.1065	0.000101614	0.0167041
ssc-miR-1_MIMAT0010187	TGGAATGTAAAGAAGTATGTA	2.78654	7.46458	14.5855	0.000133939	0.0167041
ssc-mir-1_MI0010682	TGGAATGTAAAGAAGTATGT	2.59988	7.05928	14.1768	0.00016641	0.0181595
ssc-mir-1_MI0010682	TGGAATGTAAAGAAGTATGTATT	2.40636	7.5599	12.6608	0.000373405	0.0362203
cgr-miR-193b-3p_MIMAT0023826,eca-miR-193b_MIMAT0013056,mmu-miR-193b-3p_MIMAT0004859,oan-miR-193-3p_MIMAT0006821	AACTGGCCCACAAAGTCCCGCT	1.77809	4.90774	12.46	0.000415769	0.0362967
hsa-mir-1-1_MI0000651,mml-mir-1-1_MI0007568,ppy-mir-1-1_MI0014778,ptr-mir-1-1_MI0008412	TGGAATGTAAAGAAGTATGTATC	3.18228	3.55322	12.0716	0.000511965	0.0406314
ssc-miR-23b_MIMAT0013893	ATCACATTGCCAGGGATTACCA	-1.30545	7.15612	11.2451	0.000798319	0.0435583
ENSSSCG00000026388	GGGGATGTAGCTCAGTGGT	2.69042	3.99596	11.3327	0.000761544	0.0435583
ssc-mir-101-1_MI0010678	TACAGTACTGTGATAACTGAAGA	1.26769	7.90807	11.3176	0.000767744	0.0435583
ssc-mir-127_MI0013144	TCGGATCCGTCTGAGCTTGGC	-1.41386	4.54946	11.6339	0.0006476	0.0435583
ENSSSCG00000023990, ENSSSCG00000028001, bta-mir-449a_MI0009834,hsa-mir-449a_MI0001648,mmu-mir-449a_MI0001649,ppy-mir-449a_MI0014947,rno-mir-449a_MI0001650	TGGCAGTGTATTGTTAGCTGGT	-1.93089	2.29613	11.4703	0.000707191	0.0435583
ssc-mir-126_MI0016619	GTACCGTGAGTAATAATG	1.61266	2.41398	11.0674	0.000878565	0.0451169
ssc-mir-411_MI0015908	TAGTAGACCGTATAGCGTACG	-1.23991	3.20501	10.9458	0.000938166	0.045501
ssc-miR-1249_MIMAT0025385	ACGCCCTTCCCCCCCTTCTTCA	-1.62211	2.23131	10.5864	0.00113925	0.0523457
ssc-mir-10b_MI0013102	TACCCTGTAGAACCGAATTT	1.04647	5.93601	10.1447	0.00144714	0.0574252
ssc-miR-92b-3p_MIMAT0013909	TATTGCACTCGTCCCGGCCTCC	-1.23247	6.15188	10.1856	0.00141543	0.0574252
ssc-mir-146b_MI0010685	TGAGAACTGAATTCCATAGGCTG	1.28483	5.64687	10.2109	0.00139613	0.0574252
ssc-miR-146b_MIMAT0010190	TGAGAACTGAATTCCATAGGC	1.6248	3.66891	9.94273	0.00161486	0.0612945
ssc-miR-205_MIMAT0002146	TCCTTCATTCCACCGGAGTCTG	-2.28382	1.58235	9.66934	0.00187369	0.0681554
ssc-mir-181d_MI0013108	AACATTCATTGTTGTCGGTGGGT	-1.39625	3.12318	9.56516	0.00198305	0.0692482
ssc-mir-30a_MI0010688	TTTCAGTCGGATGTTTGCAG	1.39324	3.93182	8.71766	0.00315141	0.105815
bta-mir-193b_MI0009764,cgr-mir-193b_MI0020439,mmu-mir-193b_MI0005484,oan-mir-193_MI0006676,sha-mir-193_MI0019619	AACTGGCCCACAAAGTCCCGCTT	1.8194	2.51673	8.28919	0.00398819	0.108803
ssc-mir-101-1_MI0010678,ssc-mir-101-2_MI0010679	ACAGTACTGTGATAACTGAAG	1.74762	2.19145	8.45301	0.0036444	0.108803
ssc-mir-664_MI0013123	TATTCATTTATCTCCCAGCCT	1.48671	2.7165	8.45558	0.00363924	0.108803
ssc-miR-127_MIMAT0013932	TCGGATCCGTCTGAGCTTGGCT	-1.00145	5.15358	8.33196	0.00389537	0.108803
ssc-mir-143_MI0013098	TGAGATGAAGCACTGTAGCTCG	1.48102	12.5346	8.50168	0.00354819	0.108803
ssc-mir-30a_MI0010688	TGTAAACATCCTCGACTG	1.38722	3.46533	8.39025	0.0037724	0.108803
ssc-mir-363-1_MI0014771,ssc-mir-363-2_MI0022147	AATTGCACGGTATCCATCTGT	-1.53998	2.25478	8.11464	0.00439091	0.11616
cfa-miR-203_MIMAT0009866,hsa-miR-203a_MIMAT0000264,mml-miR-203_MIMAT0006234,mmu-miR-203-3p_MIMAT0000236,ppy-miR-203_MIMAT0015797,ptr-miR-203_MIMAT0008065,rno-miR-203a-3p_MIMAT0000876	GTGAAATGTTTAGGACCACTAG	1.66451	8.44173	7.97326	0.00474733	0.118781
ssc-miR-423-5p_MIMAT0013880	TGAGGGGCAGAGAGCGAGACTTT	-1.29385	6.50882	7.96763	0.00476212	0.118781
ssc-mir-22_MI0014770	AAGCTGCCAGTTGAAGAAC	1.0479	3.88692	7.78558	0.00526649	0.124496
EMBL_AM920654_AM920654_Sus scrofa_MIR-143, _clone pMPg26	GAGATGAAGCACTGTAGCTCT	1.55926	3.00934	7.78216	0.00527647	0.124496
ssc-miR-361-5p_MIMAT0013933	TTATCAGAATCTCCAGGGGTAC	-1.08336	5.81639	7.67651	0.00559443	0.125229
ssc-mir-182_MI0022135	TTTGGCAATGGTAGAACTCACACTGG	1.14075	6.17439	7.68449	0.00556973	0.125229
ssc-mir-143_MI0013098	TGAGATGAAGCACTGTAGCTCGG	1.50387	4.81313	7.39345	0.00654618	0.136067
ssc-mir-1_MI0010682	TGGAATGTAAAGAAGTATGTAT	2.01783	12.3463	7.43267	0.00640502	0.136067
ssc-mir-582_MI0022154	TTACAGTTGTTCAACCAGTTACT	-1.47309	2.35512	7.45001	0.00634361	0.136067
ENSSSCG00000026388	GGGGATGTAGCTCAGTGG	1.61096	3.34247	7.30029	0.00689433	0.138794
EMBL_AM920654_AM920654_Sus scrofa_MIR-143, _clone pMPg26	TGAGATGAAGCACTGTAGCTCT	1.33008	15.7025	7.27416	0.00699534	0.138794
ssc-mir-127_MI0013144	TGAAGCTCAGAGGGCTCTGATT	-1.33422	2.25796	7.13402	0.00756351	0.146732
ssc-miR-758_MIMAT0015719	TTTGTGACCTGGTCCACTAAC	-1.08593	3.3917	7.05031	0.00792515	0.150406
ssc-mir-221_MI0008221	AGCTACATTGTCTGCTGGGTTTCA	1.55697	2.00642	6.93376	0.00845836	0.151046
ssc-mir-411_MI0015908	ATAGTAGACCGTATAGCGTACG	-0.939233	3.806	6.99912	0.00815499	0.151046
ssc-mir-143_MI0013098	GATGAAGCACTGTAGCTCGGGAA	1.91824	2.44595	6.85811	0.008824	0.151046
ssc-mir-21_MI0002459	TAGCTTATCAGACTGATGTTGACTGT	1.63697	1.74809	6.92335	0.00850772	0.151046
ssc-mir-182_MI0022135	TTTGGCAATGGTAGAACTCA	1.50889	7.88638	6.86507	0.00878968	0.151046
hsa-mir-203a_MI0000283,mmu-mir-203_MI0000246,ppy-mir-203_MI0014862,ptr-mir-203_MI0008575,rno-mir-203a_MI0000945	TGAAATGTTTAGGACCACTAG	1.52698	7.60438	6.58158	0.010304	0.172988
ssc-mir-143_MI0013098	CTGAGATGAAGCACTGTAGCTC	1.61929	8.46776	6.49453	0.0108207	0.174935
ssc-mir-205_MI0002440	TCCTTCATTCCACCGGAGTCTGT	-1.47749	3.32606	6.49872	0.0107952	0.174935
ssc-mir-126_MI0016619	TCGTACCGTGAGTAATAATG	0.939026	9.46503	6.44295	0.0111393	0.176811
ssc-mir-181c_MI0002438	ACCATCGACCGTTGAGTGGACC	-1.1093	3.70865	6.36901	0.011613	0.179495
ssc-mir-339-1_MI0013149	TCCCTGTCCTCCAGGAGCTCACT	-0.882112	4.85239	6.3528	0.0117196	0.179495
ssc-mir-411_MI0015908	ATAGTAGACCGTATAGCGTAC	-1.04307	4.12509	6.31785	0.0119528	0.179911
ssc-mir-23b_MI0013112	ATCACATTGCCAGGGATTACCAC	-1.1543	5.53298	6.15595	0.0130971	0.190354
ssc-miR-215_MIMAT0010192	ATGACCTATGAATTGACAGAC	1.33002	2.03366	6.0598	0.0138293	0.190354
ssc-mir-143_MI0013098	CTGAGATGAAGCACTGTAGC	1.28651	2.91269	6.11153	0.0134303	0.190354
ssc-mir-30d_MI0013091	CTTTCAGTCAGATGTTTGCTGC	-1.35565	4.7754	6.04383	0.0139549	0.190354
ssc-mir-145_MI0002417	GTCCAGTTTTCCCAGGAATCCC	1.31265	8.58061	6.05391	0.0138755	0.190354
ssc-mir-16-1_MI0008213,ssc-mir-16-2_MI0008212	TAGCAGCACGTAAATATTGGCGT	-0.856592	4.55104	6.06245	0.0138086	0.190354
ssc-mir-320_MI0013097	AAAAGCTGGGTTGAGAGGGCG	-0.836077	4.01168	5.77869	0.0162217	0.193993
ssc-mir-451_MI0016623	AAACCGTTACCATTACTGA	1.26973	5.55462	5.82415	0.0158076	0.193993
ssc-mir-381_MI0015912	ATATACAAGGACAAGCTCTCTGT	-1.03979	3.46179	5.79534	0.0160687	0.193993
ssc-mir-143_MI0013098	GGTGCAGTGCTGCATCTCTGGTC	1.71396	3.68677	5.83744	0.0156887	0.193993
ssc-mir-101-1_MI0010678	TACAGTACTGTGATAACTGAAGAA	1.34282	2.72007	5.93667	0.014829	0.193993
ssc-miR-143-3p_MIMAT0013879	TGAGATGAAGCACTGTAGCTC	1.29841	16.0214	5.90254	0.0151191	0.193993
ssc-mir-30c-1_MI0016618,ssc-mir-30c-2_MI0002461	TGTAAACATCCTACACTCTCAG	0.923814	4.02243	5.92685	0.0149119	0.193993
ssc-mir-30a_MI0010688	TGTAAACATCCTCGACTGGAAGCTG	1.26397	2.64018	5.81852	0.0158583	0.193993
ENSSSCG00000026963, bta-mir-375_MI0009817,mmu-mir-375_MI0000792,ppy-mir-375_MI0014920,ptr-mir-375_MI0008645,rno-mir-375_MI0006140	TTTGTTCGTTCGGCTCGCGTG	-1.11262	4.68781	5.84416	0.0156288	0.193993
ssc-mir-339-2_MI0022144	TCCCTGTCCTCCAGGAGCTCAT	-1.08425	3.33514	5.71103	0.0168587	0.198887
bta-miR-495_MIMAT0009335,cfa-miR-495_MIMAT0006721,eca-miR-495_MIMAT0013165,hsa-miR-495-3p_MIMAT0002817,mml-miR-495_MIMAT0006357,mmu-miR-495-3p_MIMAT0003456,oar-miR-495-3p_MIMAT0019274,ppy-miR-495_MIMAT0015916,ptr-miR-495_MIMAT0008169,rno-miR-495_MIMAT0005320	AAACAAACATGGTGCACTTCTT	-1.11404	2.0611	5.60588	0.0179003	0.202947
ssc-mir-221_MI0008221	ACCTGGCATACAATGTAGATTTC	-1.03869	2.65207	5.63249	0.0176306	0.202947
ssc-mir-148b_MI0013118	TCAGTGCATCACAGAACTTTG	1.08969	9.05564	5.6101	0.0178572	0.202947
ssc-mir-143_MI0013098	TGAGATGAAGCACTGTAGCT	1.06832	11.9596	5.57816	0.0181858	0.203541
ggo-miR-143_MIMAT0002258,lla-miR-143_MIMAT0002260,ppa-miR-143_MIMAT0002261,ppy-miR-143_MIMAT0002259,ptr-miR-143_MIMAT0002257,rno-miR-143-3p_MIMAT0000849	TGAGATGAAGCACTGTAGCTCA	1.18521	10.0801	5.55411	0.0184374	0.203745
ssc-miR-504_MIMAT0013931	AGACCCTGGTCTGCACTCTATCT	-1.20498	2.60177	5.34109	0.0208285	0.209003
ssc-mir-145_MI0002417	ATTCCTGGAAATACTGTTCTT	0.985224	4.07507	5.38608	0.020298	0.209003
ssc-miR-143-5p_MIMAT0017374	GGTGCAGTGCTGCATCTCTGG	1.23885	7.06543	5.44431	0.0196322	0.209003
ssc-mir-145_MI0002417	GTCCAGTTTTCCCAGGAATCC	0.937247	7.34661	5.4193	0.0199154	0.209003
cfa-miR-380_MIMAT0006717	TATGTAATATGGTCCACGTCT	-0.759447	5.13688	5.38536	0.0203064	0.209003
bta-let-7b_MIMAT0004331,cfa-let-7b_MIMAT0009836,cgr-let-7b_MIMAT0023717,hsa-let-7b-5p_MIMAT0000063,mdo-let-7b_MIMAT0004162,mml-let-7b_MIMAT0006152,mmu-let-7b-5p_MIMAT0000522,oan-let-7b-5p_MIMAT0006897,ppy-let-7b_MIMAT0015722,ptr-let-7b_MIMAT0007937,rno-let-7b-5p_MIMAT0000775	TGAGGTAGTAGGTTGTGTGGTT	-0.817766	9.31063	5.35179	0.020701	0.209003
hsa-mir-203a_MI0000283,mmu-mir-203_MI0000246,ppy-mir-203_MI0014862,ptr-mir-203_MI0008575,rno-mir-203a_MI0000945	TGTGAAATGTTTAGGACCACTAG	1.80321	3.05014	5.40581	0.0200698	0.209003
hsa-mir-203a_MI0000283,mmu-mir-203_MI0000246,ppy-mir-203_MI0014862,ptr-mir-203_MI0008575,rno-mir-203a_MI0000945	TGTGAAATGTTTAGGACCACTAGA	1.63134	2.27994	5.3632	0.020566	0.209003
ssc-mir-143_MI0013098	CTGAGATGAAGCACTGTAGCT	1.11516	5.09271	5.31754	0.0211118	0.209439
ssc-mir-143_MI0013098	TGAGATGAAGCACTGTAGC	1.02105	8.84565	5.29334	0.0214072	0.209983
ssc-mir-34c-1_MI0013132,ssc-mir-34c-2_MI0022128	AGGCAGTGTAGTTAGCTGAT	1.24634	5.40864	5.24582	0.0219996	0.213264
bta-miR-409a_MIMAT0009310,eca-miR-409-5p_MIMAT0013151,hsa-miR-409-5p_MIMAT0001638,mml-miR-409-5p_MIMAT0006314,mmu-miR-409-5p_MIMAT0004746,oar-miR-409-5p_MIMAT0019327,ppy-miR-409-5p_MIMAT0015875,rno-miR-409a-5p_MIMAT0003204	AGGTTACCCGAGCAACTTTGCAT	-1.57844	4.39373	5.22767	0.0222303	0.213264
ssc-mir-361_MI0013145	TTATCAGAATCTCCAGGGGTACT	-1.04449	3.60538	5.14978	0.0232493	0.220616
ssc-mir-136_MI0002452	ATCATCGTCTCAAATGAGTCT	-0.845418	3.7575	5.12181	0.023627	0.221789
ssc-miR-125a_MIMAT0013897	TCCCTGAGACCCTTTAACCTGTG	-0.839861	5.6851	5.04082	0.0247568	0.229922
ssc-miR-423-3p_MIMAT0013881	AGCTCGGTCTGAGGCCCCTCAGT	-0.709595	5.35777	5.01218	0.0251696	0.231295
ssc-mir-143_MI0013098	TCTGAGATGAAGCACTGTAGCTC	1.68874	3.16787	4.97174	0.0257647	0.234298
ssc-miR-98_MIMAT0013905	TGAGGTAGTAAGTTGTATTGTT	-0.710592	6.95735	4.88337	0.0271166	0.244049
bta-mir-106b_MI0009724,cgr-mir-106b_MI0020379,mmu-mir-106b_MI0000407,ptr-mir-106b_MI0003070,rno-mir-106b_MI0000889	ACCGCACTGTGGGTACTTGCT	1.08281	2.03352	4.79189	0.028594	0.25472
ssc-mir-125b-2_MI0002414	ACAAGTCAGGCTCTTGGGACCT	-0.700057	6.21196	4.70312	0.030108	0.260238
ssc-mir-34c-1_MI0013132,ssc-mir-34c-2_MI0022128	AGGCAGTGTAGTTAGCTGATT	0.980808	8.84004	4.72591	0.0297114	0.260238
ssc-mir-30a_MI0010688	CTTTCAGTCGGATGTTTGCAG	0.916886	7.52359	4.70324	0.0301057	0.260238
ssc-miR-145-5p_MIMAT0002123	GTCCAGTTTTCCCAGGAATCCCTT	1.25818	5.55166	4.6862	0.0304058	0.260238
ssc-miR-181d-5p_MIMAT0013888	AACATTCATTGTTGTCGGTGGGTT	-1.22807	2.01788	4.65308	0.0309979	0.261716
cgr-miR-409-3p_MIMAT0023951,eca-miR-409-3p_MIMAT0013152,hsa-miR-409-3p_MIMAT0001639,mml-miR-409-3p_MIMAT0006315,mmu-miR-409-3p_MIMAT0001090,ppy-miR-409-3p_MIMAT0015876,ptr-miR-409_MIMAT0008136	GAATGTTGCTCGGTGAACCCCT	-1.0305	3.72352	4.64313	0.0311781	0.261716
hsa-mir-203a_MI0000283,mmu-mir-203_MI0000246,ppy-mir-203_MI0014862,ptr-mir-203_MI0008575,rno-mir-203a_MI0000945	GTGAAATGTTTAGGACCACTAGA	1.20046	8.53408	4.61496	0.0316943	0.263515
ssc-miR-9-1_MIMAT0002168, ssc-miR-9-2_MIMAT0002169	TCTTTGGTTATCTAGCTGTATGA	-0.96721	9.84679	4.58359	0.0322795	0.265849
ssc-mir-125a_MI0013115	TCCCTGAGACCCTTTAACCTGT	-0.827175	6.66741	4.53202	0.0332663	0.271416
ssc-mir-320_MI0013097	AAAGCTGGGTTGAGAGGGCGAA	-0.921374	3.16244	4.39951	0.0359492	0.286616
ssc-miR-378_MIMAT0013868	ACTGGACTTGGAGTCAGAAGGC	0.887012	6.76087	4.37555	0.036458	0.286616
ssc-mir-214_MI0002441	TACAGCAGGCACAGACAGGCAGT	-0.889514	3.26857	4.36438	0.0366979	0.286616
ssc-mir-30d_MI0013091	TGTAAACATCCCCGACTGGAAGC	-1.25248	11.6471	4.39725	0.0359969	0.286616
ssc-mir-146a_MI0015926	TTGAGAACTGAATTCCATGGGT	1.2485	2.24112	4.36099	0.0367709	0.286616
ssc-mir-103-1_MI0002448,ssc-mir-103-2_MI0013105,ssc-mir-107_MI0002449	AGCAGCATTGTACAGGGCTAT	-0.756321	4.14272	4.33121	0.0374195	0.289091
ssc-miR-1468_MIMAT0025386	CTCCGTTTGCCTGTTTTGCTGA	0.86089	5.29761	4.30519	0.0379963	0.290971
ssc-miR-148b-5p_MIMAT0022955	GAAGTTCTGTTATACACTCAGGC	-1.09566	2.25454	4.27869	0.0385931	0.292972
ssc-miR-425-3p_MIMAT0013918	ATCGGGAATGTCGTGTCCGCCC	-1.34962	1.67609	4.24992	0.0392521	0.295406
ssc-mir-145_MI0002417	GTCCAGTTTTCCCAGGAATCCCT	1.19227	9.40936	4.21208	0.0401372	0.299485
ENSSSCG00000021103	AGGACTGTCAAACCTGAGAAT	1.23723	2.04608	4.19747	0.0404843	0.299515
ssc-mir-92a-1_MI0013125,ssc-mir-92a-2_MI0013124	ATTGCACTTGTCCCGGCCTGT	-1.07378	4.49453	4.12093	0.0423558	0.305592
ssc-mir-30a_MI0010688	CTTTCAGTCGGATGTTTGCAGCC	0.999421	2.65785	4.13795	0.041932	0.305592
ssc-miR-30a-5p_MIMAT0010193	TGTAAACATCCTCGACTGGAAG	0.79805	11.0762	4.13254	0.0420661	0.305592
eca-mir-500-1_MI0012968,eca-mir-500-2_MI0012969,eca-mir-501_MI0012970	ATGCACCTGGGCAAGGATTCC	-1.17959	1.78641	4.06568	0.0437632	0.307194
ssc-mir-136_MI0002452	CATCATCGTCTCAAATGAGTCT	-0.671276	4.88761	4.06592	0.0437568	0.307194
ssc-mir-101-1_MI0010678,ssc-mir-101-2_MI0010679	TACAGTACTGTGATAACT	1.05198	2.53405	4.09596	0.0429857	0.307194
ssc-miR-30d_MIMAT0013871	TGTAAACATCCCCGACTGGAAGCT	-0.916904	12.7141	4.05712	0.0439855	0.307194
cgr-mir-143_MI0020405,mmu-mir-143_MI0000257,ppy-mir-143_MI0002551,ptr-mir-143_MI0002549,rno-mir-143_MI0000916	CTGAGATGAAGCACTGTAGCTCA	1.25074	3.79216	4.03603	0.0445386	0.308589
ssc-mir-148b_MI0013118	TCAGTGCATCACAGAACTTT	1.04805	3.30598	3.99096	0.0457449	0.31131
ssc-mir-423_MI0013099	TGAGGGGCAGAGAGCGAGACTT	-1.05336	3.97978	3.99853	0.0455399	0.31131
ssc-miR-493-5p_MIMAT0025377	TTGTACATGGTAGGCTTTCATT	-1.02001	2.54925	3.98155	0.0460012	0.31131
ssc-mir-34c-1_MI0013132,ssc-mir-34c-2_MI0022128	AGGCAGTGTAGTTAGCTGA	1.26826	3.24224	3.96749	0.0463868	0.311505
ssc-mir-148a_MI0002418	CAGTGCACTACAGAACTTTGT	-0.922726	2.32687	3.91911	0.0477402	0.317428
ssc-mir-143_MI0013098	GAGATGAAGCACTGTAGCTC	1.19983	3.59923	3.91013	0.047996	0.317428
ssc-mir-10a_MI0013101	ACCCTGTAGATCCGAATTTG	0.860453	5.03191	3.88181	0.048812	0.318254
ssc-miR-27b-3p_MIMAT0013890	TTCACAGTGGCTAAGTTCTGC	-0.769636	12.3043	3.8805	0.04885	0.318254
ssc-mir-425_MI0013133	AATGACACGATCACTCCCGTTGAGT	1.00097	2.65344	3.70824	0.0541445	0.31938
ssc-mir-107_MI0002449	AGCAGCATTGTACAGGGCTATC	-0.76934	4.71109	3.7219	0.0537033	0.31938
ssc-miR-107_MIMAT0002155	AGCAGCATTGTACAGGGCTATCA	-0.775056	3.82469	3.80332	0.0511512	0.31938
ssc-mir-148b_MI0013118	AGTGCATCACAGAACTTTG	1.02197	3.38132	3.84825	0.049798	0.31938
ssc-miR-491_MIMAT0020592	AGTGGGGAACCCTTCCATGAGG	1.07841	4.46737	3.75259	0.0527257	0.31938
ssc-miR-192_MIMAT0013910	CTGACCTATGAATTGACAGCC	0.875261	3.68437	3.81639	0.0507535	0.31938
ssc-mir-504_MI0013143	GACCCTGGTCTGCACTCTATC	-1.01354	2.53025	3.7857	0.0516924	0.31938
ssc-mir-212_MI0022140	TAACAGTCTCCAGTCACGGCCA	1.23268	1.94263	3.79778	0.0513206	0.31938
mdo-miR-200c_MIMAT0004150	TAATACTGCCGGGTAATGATGG	-0.625681	9.08078	3.79126	0.0515209	0.31938
ssc-mir-125b-2_MI0002414	TCACAAGTCAGGCTCTTGGGAC	-0.82295	2.76366	3.70953	0.0541027	0.31938
ssc-let-7c_MIMAT0002151	TGAGGTAGTAGGTTGTATGGTT	-0.644185	8.3783	3.71799	0.0538291	0.31938
ssc-mir-30d_MI0013091	TGTAAACATCCCCGACTGGA	-0.639998	7.73872	3.75182	0.0527501	0.31938
ssc-mir-135-2_MI0002416	TGTAGGGATGGAAGCCATGAAA	1.03237	4.18891	3.74527	0.0529572	0.31938
ssc-mir-182_MI0022135	TTTGGCAATGGTAGAACT	1.14916	3.03428	3.78931	0.051581	0.31938
ssc-mir-423_MI0013099	TGAGGGGCAGAGAGCGAGACTTTT	-1.01484	4.13609	3.69335	0.0546299	0.32008
ssc-mir-10a_MI0013101	TACCCTGTAGATCCGAATTTG	0.793843	8.17726	3.62056	0.0570697	0.329946
ssc-let-7a-1_MI0013085,ssc-let-7a-2_MI0017984	TGAGGTAGTAGGTTGTATAG	0.697238	7.70715	3.6265	0.0568662	0.329946
hsa-mir-203a_MI0000283,mmu-mir-203_MI0000246,ppy-mir-203_MI0014862,ptr-mir-203_MI0008575,rno-mir-203a_MI0000945	TGAAATGTTTAGGACCACTA	1.41326	2.83387	3.59574	0.0579278	0.332704
ssc-mir-381_MI0015912	ATATACAAGGACAAGCTCTCTG	-0.700382	4.67553	3.55974	0.059197	0.337771
ssc-mir-181a-1_MI0010686,ssc-mir-181a-2_MI0013106	AACATTCAACGCTGTCGGTGAGT	-0.822187	4.85005	3.53683	0.06002	0.340243
ssc-let-7e_MI0013086	TGAGGTAGGAGGTTGTATAGTTG	-0.720042	4.2007	3.52353	0.0605034	0.340771
ssc-mir-363-1_MI0014771,ssc-mir-363-2_MI0022147	AATTGCACGGTATCCATCTGTA	-0.81609	3.51333	3.49591	0.0615207	0.342087
ssc-mir-30c-2_MI0002461	CTGGGAGAAGGCTGTTTACT	1.22767	2.80033	3.49697	0.0614813	0.342087
ssc-mir-181b-1_MI0013107,ssc-mir-181b-2_MI0002420	AACATTCATTGCTGTCGGTGGGT	-0.726188	3.3754	3.44732	0.0633545	0.350054
ssc-mir-744_MI0014769	TGCGGGGCTAGGGCTAACAGC	-0.979073	4.00716	3.38984	0.0655992	0.357926
mmu-mir-5105_MI0018013	TGGGGGGCCCAAGTCCTTCTGATCGAGGCC	1.31437	2.84189	3.39198	0.0655143	0.357926
cgr-miR-199b_MIMAT0023838,mmu-miR-199b-5p_MIMAT0000672	CCCAGTGTTTAGACTACCTGTTC	-0.892529	2.35501	3.33786	0.0677026	0.35949
hsa-mir-203a_MI0000283,mmu-mir-203_MI0000246,ppy-mir-203_MI0014862,ptr-mir-203_MI0008575,rno-mir-203a_MI0000945	GTGAAATGTTTAGGACCACTA	1.05635	4.94465	3.34851	0.0672657	0.35949
ssc-mir-139_MI0002453	TCTACAGTGCACGTGTCTCCAGT	-0.720901	3.07226	3.33083	0.0679927	0.35949
bta-miR-150_MIMAT0003845	TCTCCCAACCCTTGTACCAGTGT	0.927664	2.24368	3.33037	0.0680117	0.35949
ssc-mir-769_MI0013168	TGAGACCTCTGGGTTCTGAGCT	-0.520449	6.8662	3.32651	0.0681715	0.35949
ENSSSCG00000026963, bta-mir-375_MI0009817,mmu-mir-375_MI0000792,ppy-mir-375_MI0014920,ptr-mir-375_MI0008645,rno-mir-375_MI0006140	TTGTTCGTTCGGCTCGCGTGA	-0.959235	3.13049	3.32205	0.0683566	0.35949
ssc-mir-183_MI0002439	ATGGCACTGGTAGAATTCACTG	-0.7967	5.24937	3.29068	0.0696742	0.361603
cfa-mir-203_MI0010363	GTGAAATGTTTAGGACCACTAGC	1.30186	3.54043	3.28516	0.0699088	0.361603
ssc-mir-126_MI0016619	TCGTACCGTGAGTAATAAT	0.861948	3.02939	3.27609	0.0702963	0.361603
hsa-mir-203a_MI0000283,mmu-mir-203_MI0000246,ppy-mir-203_MI0014862,ptr-mir-203_MI0008575,rno-mir-203a_MI0000945	TGAAATGTTTAGGACCACTAGA	0.989995	8.19194	3.26369	0.0708294	0.361603
ssc-mir-27b_MI0013109	TTCACAGTGGCTAAGTTCTGCAC	-0.967723	2.89659	3.27214	0.0704655	0.361603
cgr-miR-409-5p_MIMAT0023950	AGGTTACCCGAGCAACTTTGCATC	-0.841538	2.91198	3.25312	0.0712878	0.361827
ssc-mir-491_MI0017993	AGTGGGGAACCCTTCCATGAGGA	1.35159	2.97342	3.21739	0.0728596	0.363769
ssc-mir-101-1_MI0010678,ssc-mir-101-2_MI0010679	TACAGTACTGTGATAACTGAAG	0.700294	11.1544	3.22718	0.0724254	0.363769
ssc-mir-182_MI0022135	TTTGGCAATGGTAGAACTCACACTGGT	0.931459	2.56508	3.21603	0.0729204	0.363769
bta-let-7a-3_MI0005452,ggo-let-7a_MI0020621,hsa-let-7a-3_MI0000062,ppy-let-7a-3_MI0014781,ptr-let-7a-3_MI0008399	GTGAGGTAGTAGGTTGTATAGTT	-0.749482	2.95453	3.17661	0.0746996	0.368546
ssc-mir-582_MI0022154	TAACCGGTTGAACAACTGAACCC	-0.838258	2.80887	3.16691	0.0751446	0.368546
ssc-mir-411_MI0015908	TAGTAGACCGTATAGCGTAC	-0.780858	2.82706	3.16782	0.0751027	0.368546
ssc-mir-381_MI0015912	TATACAAGGACAAGCTCTCTGT	-0.647818	5.09352	3.11048	0.0777901	0.372611
ssc-mir-92b_MI0013126	TATTGCACTCGTCCCGGCCTC	-0.785393	2.95323	3.13959	0.0764131	0.372611
ssc-miR-9_MIMAT0025358	TCTTTGGTTATCTAGCTGTATG	-0.759352	9.30424	3.10418	0.0780914	0.372611
ssc-mir-30a_MI0010688	TGTAAACATCCTCGACTGGAA	0.767133	9.88633	3.10385	0.0781075	0.372611
ssc-mir-30e_MI0013092	TGTAAACATCCTTGACTGGAAGC	-0.628164	7.09409	3.1242	0.0771378	0.372611
ssc-miR-1343_MIMAT0020596	CTCCTGGGGCCCGCACTCTCGC	-0.877634	2.51473	3.06597	0.0799474	0.379316
ssc-mir-221_MI0008221	AGCTACATTGTCTGCTGGGTT	0.727736	2.99239	3.01298	0.0826004	0.383565
ssc-mir-27a_MI0002442	AGGGCTTAGCTGCTTGTGAGC	1.04709	2.26321	3.026	0.08194	0.383565
ssc-mir-299_MI0014772	TATGTGGGACGGTAAACCGCT	-0.739036	3.34669	3.02003	0.082242	0.383565
ssc-mir-30b_MI0008215	TGTAAACATCCTACACTCAGC	0.522798	6.13801	3.03756	0.0813583	0.383565
ssc-miR-34a_MIMAT0007757	TGGCAGTGTCTTAGCTGGTTGT	-0.78128	2.8023	3.00152	0.0831863	0.384241
ssc-mir-144_MI0022132	GGATATCATCATATACTGTAAG	0.859667	6.10723	2.99159	0.0836981	0.384571
ssc-mir-126_MI0016619	CTCGTACCGTGAGTAATAATG	0.621581	5.62229	2.97041	0.0848003	0.387595
ssc-mir-99b_MI0007077	CACCCGTAGAACCGACCTTGC	-0.906299	9.87028	2.90341	0.0883923	0.398557
ssc-miR-101_MIMAT0010185	TACAGTACTGTGATAACTGAA	0.636287	8.70501	2.90257	0.0884384	0.398557
ssc-mir-135-1_MI0002415,ssc-mir-135-2_MI0002416	TATGGCTTTTTATTCCTATGTG	0.919641	2.35941	2.90021	0.0885682	0.398557
ssc-miR-148a-5p_MIMAT0022920	AAAGTTCTGAGACACTCCGACT	-0.618317	3.87519	2.86734	0.0903944	0.404689
hsa-mir-203a_MI0000283,mmu-mir-203_MI0000246,ppy-mir-203_MI0014862,ptr-mir-203_MI0008575,rno-mir-203a_MI0000945	GTGAAATGTTTAGGACCACT	0.724238	4.70931	2.845	0.0916584	0.407093
ssc-mir-16-1_MI0008213,ssc-mir-16-2_MI0008212	TAGCAGCACGTAAATATTGGC	-0.595963	5.38165	2.8414	0.0918641	0.407093
ssc-miR-210_MIMAT0007761	CTGTGCGTGTGACAGCGGCTGA	-0.816204	1.92125	2.80116	0.0941963	0.411778
ssc-mir-10b_MI0013102	TACCCTGTAGAACCGAATT	0.591794	5.15581	2.80607	0.0939081	0.411778
ssc-let-7c_MI0002445	TGAGGTAGTAGGTTGTATG	0.873572	2.60324	2.79878	0.0943363	0.411778
bta-mir-409a_MI0009824,cgr-mir-409_MI0020520,mmu-mir-409_MI0001160,oar-mir-409_MI0016958,rno-mir-409a_MI0003550	GAATGTTGCTCGGTGAACCCC	-0.763874	2.99296	2.7895	0.094884	0.412108
ssc-mir-98_MI0013122	TGAGGTAGTAAGTTGTATTGT	-0.57188	5.59603	2.76916	0.0960965	0.415308
ssc-mir-145_MI0002417	TCCAGTTTTCCCAGGAATCCCT	0.877512	3.49818	2.73648	0.0980806	0.421795
ssc-miR-129b_MIMAT0020586	CTTTTTGCGGTCTGGGCTTGC	-0.789678	5.8643	2.7276	0.0986272	0.422067
ssc-mir-222_MI0013151	AGCTACATCTGGCTACTGGGT	0.947535	1.7078	2.63577	0.104482	0.425567
ssc-mir-222_MI0013151	AGCTACATCTGGCTACTGGGTCTCT	0.741157	5.69659	2.64756	0.103709	0.425567
ssc-miR-221-3p_MIMAT0007762	AGCTACATTGTCTGCTGGGTTT	0.566247	5.82882	2.64044	0.104175	0.425567
ssc-miR-296-3p_MIMAT0022958	AGGGTTGGGCGGAGGCTTTCC	-0.98877	1.98475	2.69938	0.100388	0.425567
ssc-miR-374b-5p_MIMAT0013915	ATATAATACAACCTGCTAAGTG	-0.976937	2.264	2.5891	0.107601	0.425567
cfa-miR-200a_MIMAT0009865,hsa-miR-200a-5p_MIMAT0001620,mmu-miR-200a-5p_MIMAT0004619	CATCTTACCGGACAGTGCTGGA	-0.640293	5.81913	2.65723	0.10308	0.425567
ssc-mir-199a-1_MI0016621,ssc-mir-199a-2_MI0013093	CCCAGTGTTCAGACTACCTGTTCA	0.840533	2.76068	2.56947	0.108944	0.425567
ssc-let-7i_MI0002447	CTGCGCAAGCTACTGCCTTGCT	-0.738546	3.12901	2.656	0.10316	0.425567
ssc-let-7f-1_MI0002446,ssc-let-7f-2_MI0022121	GAGGTAGTAGATTGTATAGTT	-0.582492	3.8361	2.61395	0.105928	0.425567
ssc-miR-145-3p_MIMAT0022919	GGATTCCTGGAAATACTGTTCT	0.656481	4.06721	2.60127	0.106778	0.425567
ENSSSCG00000020795, bta-mir-141_MI0009742,cgr-mir-141_MI0020403,mmu-mir-141_MI0000166,ptr-mir-141-2_MI0008542,rno-mir-141_MI0000914	TAACACTGTCTGGTAAAGATGG	-1.03907	7.66429	2.55958	0.109628	0.425567
ssc-mir-29a_MI0013090	TAGCACCATCTGAAATCGGTT	0.606213	4.84761	2.61342	0.105963	0.425567
ssc-mir-16-1_MI0008213,ssc-mir-16-2_MI0008212	TAGCAGCACGTAAATATTGG	0.754243	2.6018	2.55991	0.109605	0.425567
ssc-mir-34c-1_MI0013132,ssc-mir-34c-2_MI0022128	TAGGCAGTGTAGTTAGCTGAT	0.999968	2.37613	2.68351	0.101392	0.425567
ssc-mir-125b-1_MI0013172,ssc-mir-125b-2_MI0002414	TCCCTGAGACCCTAACTTGTG	-0.544975	5.96316	2.55413	0.110007	0.425567
ssc-miR-125b_MIMAT0002120	TCCCTGAGACCCTAACTTGTGA	-0.553355	6.97478	2.60968	0.106213	0.425567
ssc-miR-151-5p_MIMAT0013882	TCGAGGAGCTCACAGTCTAGT	-0.538809	9.28844	2.57573	0.108514	0.425567
ssc-let-7e_MIMAT0013866	TGAGGTAGGAGGTTGTATAGTT	-0.517228	8.59317	2.56548	0.109219	0.425567
ssc-miR-206_MIMAT0013864	TGGAATGTAAGGAAGTGTGTGA	1.05885	2.55275	2.55178	0.11017	0.425567
ssc-miR-340_MIMAT0013891	TTATAAAGCAATGAGACTGATT	-0.564763	6.03366	2.61627	0.105773	0.425567
ssc-mir-27a_MI0002442,ssc-mir-27b_MI0013109	TTCACAGTGGCTAAGTTC	0.707025	3.95879	2.66523	0.102563	0.425567
ssc-mir-182_MI0022135	TTTGGCAATGGTAGAACTCACAC	-0.68145	9.1085	2.60861	0.106285	0.425567
bta-miR-200c_MIMAT0003823,cfa-miR-200c_MIMAT0006664,cgr-miR-200c_MIMAT0023843,eca-miR-200c_MIMAT0012974,hsa-miR-200c-3p_MIMAT0000617,mmu-miR-200c-3p_MIMAT0000657,ptr-miR-200c_MIMAT0024051	TAATACTGCCGGGTAATGATGGA	-0.536369	12.3541	2.47625	0.115578	0.44449
ssc-mir-10a_MI0013101	ACCCTGTAGATCCGAATTTGTGT	-1.07278	11.7064	2.45259	0.117331	0.449254
ssc-mir-532_MI0013150	ATGCCTTGAGTGTAGGACCGT	-0.716634	2.77058	2.43479	0.11867	0.450429
ssc-mir-146a_MI0015926	TGAGAACTGAATTCCATGGGT	0.553865	4.71782	2.44	0.118276	0.450429
bta-mir-200a_MI0005037,mmu-mir-200a_MI0000554,ppy-mir-200a_MI0014861,ptr-mir-200a_MI0008573,rno-mir-200a_MI0000943	ATCTTACCGGACAGTGCTGGA	-0.776421	2.03818	2.42779	0.119201	0.450488
ssc-mir-423_MI0013099	AAGCTCGGTCTGAGGCCCCTCAGT	-0.693789	2.68315	2.37827	0.123034	0.451295
ssc-mir-362_MI0015913	AATCCTTGGAACCTAGGTGTGAG	-0.834108	1.90266	2.38296	0.122665	0.451295
ssc-mir-23b_MI0013112	ATCACATTGCCAGGGATTACC	-0.604412	8.4695	2.40527	0.120927	0.451295
ssc-mir-345-1_MI0013117,ssc-mir-345-2_MI0022146	GCTGACTCCTAGTCCAGTGCT	-1.0623	2.19132	2.40063	0.121286	0.451295
ssc-mir-10a_MI0013101	TACCCTGTAGATCCGAATTTGTGT	-0.982057	11.3664	2.39624	0.121627	0.451295
ssc-mir-196b-1_MI0013137,ssc-mir-196b-2_MI0022139	TAGGTAGTTTCCTGTTGTTG	-0.718492	3.25749	2.38609	0.122419	0.451295
ssc-mir-125b-1_MI0013172,ssc-mir-125b-2_MI0002414	TCCCTGAGACCCTAACTTGT	-0.626944	5.92648	2.38416	0.122571	0.451295
ssc-mir-221_MI0008221	ACCTGGCATACAATGTAGATTTCT	-0.644634	3.24265	2.35719	0.124707	0.453622
ssc-mir-145_MI0002417	GTCCAGTTTTCCCAGGAATC	0.745213	4.67021	2.35794	0.124647	0.453622
ssc-miR-214_MIMAT0002147	ACAGCAGGCACAGACAGGCAG	-0.742406	2.12072	2.33867	0.126197	0.455249
ssc-miR-199a-5p_MIMAT0013874	CCCAGTGTTCAGACTACCTGTTC	-0.536838	9.11506	2.34379	0.125784	0.455249
ssc-mir-221_MI0008221	AGCTACATTGTCTGCTGGGTTTC	0.544457	6.90099	2.32441	0.127359	0.457548
ssc-mir-199b_MI0008219	CCAGTGTTTAGACTATCTGTTC	-0.530695	4.7132	2.3039	0.129049	0.461722
ssc-mir-378-1_MI0013088,ssc-mir-378-2_MI0016622	ACTGGACTTGGAGTCAGAAG	0.71047	2.78709	2.28899	0.130295	0.464275
ssc-mir-320_MI0013097	AAAAGCTGGGTTGAGAGGGCGA	-0.520643	9.24342	2.26141	0.132634	0.466891
ssc-mir-320_MI0013097	AAAGCTGGGTTGAGAGGGCGA	-0.633211	5.10774	2.26893	0.131991	0.466891
ssc-miR-222_MIMAT0013942	AGCTACATCTGGCTACTGGGTCTC	0.684504	5.25815	2.26249	0.132541	0.466891
ssc-mir-143_MI0013098	ATGAAGCACTGTAGCTCGGGAA	1.07896	2.38988	2.24605	0.133956	0.469653
ssc-mir-30d_MI0013091	TTTCAGTCAGATGTTTGCTGC	-0.738182	2.9865	2.23793	0.134661	0.470237
ssc-mir-125b-2_MI0002414	ACAAGTCAGGCTCTTGGGACC	-0.523093	8.24314	2.21693	0.136505	0.472365
ssc-miR-195_MIMAT0013928	TAGCAGCACAGAAATATTGGC	-0.540287	6.00688	2.22429	0.135855	0.472365
ssc-miR-450b-5p_MIMAT0013927	TTTTGCAATATGTTCCTGAATA	-0.496572	5.95999	2.21253	0.136894	0.472365
ssc-mir-140_MI0002437	ACCACAGGGTAGAACCACGG	-0.609518	3.11134	2.19624	0.138348	0.475503
ssc-mir-374a_MI0013130	CTTATCAGGTTGTATTGTAAT	0.48296	5.08017	2.18936	0.138967	0.475758
bta-mir-100_MI0009720,oan-mir-100_MI0006815,ppa-mir-100_MI0002711,ppy-mir-100_MI0002712,ptr-mir-100_MI0002713	AACCCGTAGATCCGAACTTGTGG	-0.964812	3.23213	2.17577	0.140199	0.47658
ssc-mir-125b-2_MI0002414	ACAAGTCAGGCTCTTGGGACCTA	-0.575599	4.74625	2.16201	0.14146	0.47658
ssc-miR-500_MIMAT0013956	ATGCACCTGGGCAAGGATTCT	-0.852319	4.55293	2.15094	0.142483	0.47658
ssc-miR-370_MIMAT0025373	GCCTGCTGGGGTGGAACCTGGT	-0.848867	2.34734	2.17311	0.140442	0.47658
ssc-mir-135-2_MI0002416	TGTAGGGATGGAAGCCATGAA	0.887518	2.89228	2.15668	0.141951	0.47658
ssc-mir-450b_MI0013140	TTTTGCAATATGTTCCTGAA	-0.634765	2.63943	2.16486	0.141197	0.47658
ssc-mir-99b_MI0007077	ACCCGTAGAACCGACCTTGC	-0.834831	3.55341	2.11889	0.145492	0.483893
ssc-mir-574_MI0013161	CACGCTCATGCACACACCCA	0.717315	2.63775	2.11589	0.145778	0.483893
bta-mir-93_MI0005050,cgr-mir-93_MI0020562,mmu-mir-93_MI0000581,ptr-mir-93_MI0003071,rno-mir-93_MI0000880	CAAAGTGCTGTTCGTGCAGGTAGT	-0.675397	2.41231	2.09649	0.147638	0.488212
ssc-mir-28_MI0002430	ACTAGATTGTGAGCTCCTGG	-0.722345	2.14554	2.06392	0.150822	0.494992
cfa-mir-429_MI0001644	TAATACTGTCTGGTAATGCCGTT	-0.844639	2.37182	2.06951	0.150269	0.494992
ssc-mir-21_MI0002459	AGCTTATCAGACTGATGTTG	-0.803851	3.1084	2.0406	0.153149	0.49713
ssc-mir-92a-1_MI0013125	TATTGCACTTGTCCCGGCCTGTT	-0.573733	6.55512	2.02905	0.154317	0.49713
ssc-mir-127_MI0013144	TCGGATCCGTCTGAGCTTGG	-0.71557	9.42398	2.02901	0.154321	0.49713
cfa-mir-203_MI0010363	TGAAATGTTTAGGACCACTAGC	1.08412	5.77481	2.03046	0.154174	0.49713
ssc-mir-146b_MI0010685	TGAGAACTGAATTCCATAGGCT	0.574694	4.92198	2.03763	0.153449	0.49713
ssc-mir-135-2_MI0002416	ATGTAGGGATGGAAGCCATGAA	0.974498	1.85463	2.01078	0.156185	0.497627
ssc-mir-125a_MI0013115	TCCCTGAGACCCTTTAACCTG	-0.686755	2.98781	2.02181	0.155054	0.497627
bta-let-7b_MI0005453,cgr-let-7b_MI0020369,mmu-let-7b_MI0000558,oan-let-7b_MI0006720,rno-let-7b_MI0000829	TGAGGTAGTAGGTTGTGTGGTTT	-0.489438	8.15084	2.01576	0.155673	0.497627
ssc-mir-652_MI0015919	AATGGCGCCACTAGGGTTGTGC	0.702024	2.3807	1.96015	0.161498	0.501735
ssc-mir-504_MI0013143	AGACCCTGGTCTGCACTCTATC	-0.599291	5.24153	1.9902	0.15832	0.501735
ssc-miR-183_MIMAT0002145	TATGGCACTGGTAGAATTCACTG	-0.580539	5.99933	1.96428	0.161057	0.501735
ssc-mir-183_MI0002439	TATGGCACTGGTAGAATTCACTGT	-0.595907	4.84339	1.96415	0.16107	0.501735
ssc-let-7a-1_MI0013085,ssc-let-7a-2_MI0017984	TGAGGTAGTAGGTTGTATA	0.564225	4.16311	1.9758	0.159834	0.501735
ENSSSCG00000028358, bta-mir-411c_MI0022292,oar-mir-3959_MI0016945	TGTATGTCAACTGATCCACAGT	-0.832456	2.52231	1.96718	0.160747	0.501735
ssc-mir-499_MI0013096	TTAAGACTTGCAGTGATGTTTA	-0.686154	2.90222	1.96827	0.160631	0.501735
ssc-mir-143_MI0013098	GGTGCAGTGCTGCATCTCTGGT	0.871787	5.55386	1.9537	0.162189	0.502096
ENSSSCG00000027451	CAATCACTAATTCCACTGCCATC	-0.669939	4.66348	1.93262	0.164472	0.505577
ssc-mir-34c-1_MI0013132,ssc-mir-34c-2_MI0022128	TAGGCAGTGTAGTTAGCTGATT	0.570238	5.99732	1.93315	0.164414	0.505577
ggo-let-7b_MIMAT0024077	TGAGGTAGTAGGTTGTGTGGT	-0.470057	7.59532	1.91569	0.166333	0.509503
ssc-mir-342_MI0013153	TCTCACACAGAAATCGCACCCG	0.764242	3.87512	1.90692	0.167305	0.510691
ssc-mir-150-1_MI0022133,ssc-mir-150-2_MI0022134	TCTCCCAACCCTTGTACCAGT	0.722129	3.01975	1.87714	0.17066	0.517723
ENSSSCG00000026963, bta-mir-375_MI0009817,mmu-mir-375_MI0000792,ppy-mir-375_MI0014920,ptr-mir-375_MI0008645,rno-mir-375_MI0006140	TTTGTTCGTTCGGCTCGCGTGA	-0.699965	10.2368	1.87595	0.170795	0.517723
ssc-miR-99a_MIMAT0013896	AACCCGTAGATCCGATCTTGTG	-0.565706	8.63003	1.82664	0.176525	0.522117
ssc-mir-27a_MI0002442	AGGGCTTAGCTGCTTGTGAGCA	0.542828	4.56458	1.82239	0.177029	0.522117
ssc-mir-183_MI0002439	ATGGCACTGGTAGAATTCACT	-0.612527	6.0249	1.82321	0.176932	0.522117
ssc-mir-126_MI0016619	CGTACCGTGAGTAATAATG	0.559062	4.01607	1.84926	0.173869	0.522117
bta-let-7a-3_MI0005452,ggo-let-7a_MI0020621,hsa-let-7a-3_MI0000062,ppy-let-7a-3_MI0014781,ptr-let-7a-3_MI0008399	GTGAGGTAGTAGGTTGTATAGT	-0.564438	3.99871	1.83036	0.176085	0.522117
ssc-mir-7-1_MI0022122,ssc-mir-7-2_MI0002435	TGGAAGACTAGTGATTTTGT	0.630447	3.07119	1.84373	0.174514	0.522117
ENSSSCG00000026963, bta-mir-375_MI0009817,mmu-mir-375_MI0000792,ppy-mir-375_MI0014920,ptr-mir-375_MI0008645,rno-mir-375_MI0006140	TTTTGTTCGTTCGGCTCGCGTGA	-0.741749	4.97527	1.85391	0.17333	0.522117
ssc-mir-335_MI0013165	TTTTTCATTATTGCTCCTGACC	0.582667	5.07701	1.83552	0.175477	0.522117
ENSSSCG00000018762, bta-mir-96_MI0009911,mmu-mir-96_MI0000583,oan-mir-96_MI0006666,ptr-mir-96_MI0003087,rno-mir-96_MI0000881	TTTGGCACTAGCACATTTTTGCT	-0.95062	4.43899	1.80167	0.17951	0.527651
ssc-mir-320_MI0013097	AAAAGCTGGGTTGAGAGGGCGAAAA	-0.813841	1.34271	1.7559	0.185137	0.542364
ssc-mir-450a_MI0010683,ssc-mir-450c_MI0014776	TTTTGCGATGTGTTCCTAATA	-0.590624	4.17932	1.74927	0.185968	0.542978
ssc-mir-199b_MI0008219	CCCAGTGTTTAGACTATCTGTTC	-0.42014	11.0403	1.73954	0.187197	0.544743
sha-mir-716a_MI0019600	AAACGAGAACTTTGAAGGC	0.855906	1.37867	1.71398	0.19047	0.552427
ssc-mir-181c_MI0002438	ACCATCGACCGTTGAGTGGAC	-0.574439	2.77729	1.68942	0.193677	0.559868
ssc-miR-99b_MIMAT0006018	CACCCGTAGAACCGACCTTGCG	-0.578936	10.6298	1.67959	0.194979	0.561712
ssc-mir-9-1_MI0002462,ssc-mir-9-2_MI0002463,ssc-mir-9-3_MI0022123	CTTTGGTTATCTAGCTGTATGA	0.628156	3.43292	1.67491	0.195602	0.561712
ssc-mir-183_MI0002439	TATGGCACTGGTAGAATTCACT	-0.571091	7.77977	1.6691	0.196379	0.562095
ssc-mir-451_MI0016623	AAACCGTTACCATTACTGAGTTTA	0.771511	2.67808	1.64241	0.199995	0.563675
ssc-mir-191_MI0013095	CAACGGAATCCCAAAAGCAGCT	-0.457956	8.47132	1.64832	0.199188	0.563675
ssc-mir-497_MI0013139	CAGCAGCACACTGTGGTTTGTA	-0.518983	3.05024	1.63651	0.200805	0.563675
bta-mir-200c_MI0005038,cgr-mir-200c_MI0020453,mmu-mir-200c_MI0000694,ptr-mir-200c_MI0020598,rno-mir-200c_MI0000942	TAATACTGCCGGGTAATGA	-0.606991	4.68921	1.64566	0.19955	0.563675
ssc-mir-299_MI0014772	TATGTGGGACGGTAAACCGCTT	-0.497321	3.81849	1.65008	0.198948	0.563675
ssc-let-7f-1_MI0002446,ssc-let-7f-2_MI0022121	TGAGGTAGTAGATTGTATAG	0.428349	9.91402	1.638	0.2006	0.563675
ssc-miR-34c_MIMAT0013916	AGGCAGTGTAGTTAGCTGATTGC	-0.49875	12.1501	1.6311	0.201551	0.563954
ssc-mir-144_MI0022132	GGATATCATCATATACTGTA	0.69758	2.27312	1.60855	0.204696	0.570926
bta-mir-106b_MI0009724,cgr-mir-106b_MI0020379,mmu-mir-106b_MI0000407,ptr-mir-106b_MI0003070,rno-mir-106b_MI0000889	CCGCACTGTGGGTACTTGCT	0.502472	5.43529	1.60378	0.205368	0.570975
ssc-mir-106a_MI0002412	AAAAGTGCTTACAGTGCAGGTAG	-0.548084	2.46748	1.57776	0.209084	0.573784
ssc-miR-129a_MIMAT0013959	AAGCCCTTACCCCAAAAAGCAT	-0.566638	2.44049	1.54874	0.213322	0.573784
ssc-mir-103-1_MI0002448,ssc-mir-103-2_MI0013105	AGCAGCATTGTACAGGGCTATG	-0.358287	7.95224	1.55651	0.212177	0.573784
ssc-mir-29a_MI0013090	CTAGCACCATCTGAAATCGGTT	0.541657	3.21558	1.5489	0.213298	0.573784
ssc-mir-1271_MI0015922	CTTGGCACCTAGTAAGCACTC	-0.534815	5.58933	1.55964	0.211718	0.573784
ssc-mir-21_MI0002459	TAGCTTATCAGACTGATGTTGAC	0.443483	17.4244	1.54824	0.213396	0.573784
cgr-mir-151_MI0020412,mmu-mir-151_MI0000173,ppy-mir-151a_MI0014841,ptr-mir-151_MI0008551,rno-mir-151_MI0000647	TCGAGGAGCTCACAGTCTAGTAT	-0.502078	5.59382	1.57146	0.209996	0.573784
cgr-mir-143_MI0020405,mmu-mir-143_MI0000257,ppy-mir-143_MI0002551,ptr-mir-143_MI0002549,rno-mir-143_MI0000916	TGAGATGAAGCACTGTAGCTCAG	0.855323	2.72947	1.5468	0.213608	0.573784
ssc-mir-31_MI0022127	TGCTATGCCAACATATTGCCATC	-0.606611	5.61779	1.56201	0.211372	0.573784
ssc-mir-26a_MI0002429	TTCAAGTAATCCAGGATAGG	0.523974	6.8756	1.58144	0.208554	0.573784
ssc-mir-450b_MI0013140	TTTTGCAATATGTTCCTGAATAT	-0.591912	3.80888	1.56452	0.211005	0.573784
ssc-mir-100_MI0013128	AACCCGTAGATCCGAACTT	-0.738517	3.23267	1.52141	0.217407	0.578246
ssc-mir-100_MI0013128	ACCCGTAGATCCGAACTTGT	-0.954713	5.24929	1.50193	0.220374	0.578246
ssc-mir-497_MI0013139	CAGCAGCACACTGTGGTTTGTAC	-0.626196	2.71703	1.52156	0.217384	0.578246
bta-mir-25_MI0005067,cgr-mir-25_MI0020470,mmu-mir-25_MI0000689,ppy-mir-25_MI0003069,rno-mir-25_MI0000856	CATTGCACTTGTCTCGGTCTGAC	-0.613881	2.29203	1.51249	0.218759	0.578246
ssc-mir-299_MI0014772	GTATGTGGGACGGTAAACCGCT	-0.541159	2.79048	1.49209	0.221893	0.578246
ssc-mir-429_MI0017991	TAATACTGTCTGGTAATGCCG	-0.585578	2.85966	1.49554	0.221358	0.578246
ssc-mir-10b_MI0013102	TACCCTGTAGAACCGAAT	0.609072	2.71216	1.49775	0.221018	0.578246
ssc-let-7i_MI0002447	TGAGGTAGTAGTTTGTGCTG	0.447334	8.33675	1.50677	0.219632	0.578246
ssc-mir-7-1_MI0022122,ssc-mir-7-2_MI0002435	TGGAAGACTAGTGATTTTGTTG	0.500148	5.24025	1.51834	0.217871	0.578246
ssc-miR-450c-5p_MIMAT0015717	TTTTGCGATGTGTTCCTAATAC	-0.69213	5.44104	1.51591	0.21824	0.578246
ssc-mir-20a_MI0002423	TAAAGTGCTTATAGTGCAGGTAG	0.420912	9.09585	1.47377	0.224752	0.582221
cgr-miR-182_MIMAT0023805	TTTGGCAATGGTAGAACTCACACC	-0.737759	9.11043	1.47442	0.224649	0.582221
ssc-mir-451_MI0016623	AAACCGTTACCATTACTGAGT	0.642085	9.90296	1.46404	0.226289	0.584113
ssc-mir-100_MI0013128	AACCCGTAGATCCGAACTTGT	-0.778229	12.5546	1.46069	0.22682	0.584113
ssc-mir-21_MI0002459	GCTTATCAGACTGATGTTGA	-0.55457	4.97623	1.4471	0.228993	0.587974
ssc-mir-103-2_MI0013105	AGCAGCATTGTACAGGGCTATGAAA	0.394077	4.32691	1.43829	0.230417	0.589894
ssc-mir-10a_MI0013101	ATACCCTGTAGATCCGAATTTGT	-0.587755	8.28722	1.42061	0.233303	0.593354
ssc-mir-101-1_MI0010678,ssc-mir-101-2_MI0010679	GTACAGTACTGTGATAACT	0.435878	6.89009	1.41755	0.233807	0.593354
ssc-miR-27a_MIMAT0002148	TTCACAGTGGCTAAGTTCCGC	-0.552128	7.16472	1.42217	0.233046	0.593354
ssc-miR-92a_MIMAT0013908	TATTGCACTTGTCCCGGCCTGT	-0.481821	9.41414	1.40068	0.236609	0.596993
ssc-mir-340-1_MI0013110,ssc-mir-340-2_MI0022145	TTATAAAGCAATGAGACTGA	-0.477639	2.91905	1.40236	0.236329	0.596993
ssc-let-7f_MIMAT0002152	TGAGGTAGTAGATTGTATAGTT	-0.322693	15.6095	1.39036	0.238344	0.597914
ssc-let-7f-1_MI0002446	TGAGGTAGTAGATTGTATAGTTTT	-0.417293	4.72397	1.39174	0.238111	0.597914
cfa-mir-300_MI0010428	TATGCAAGGACAAGCTCTCT	0.562875	2.56265	1.3725	0.241382	0.600361
ssc-mir-125b-1_MI0013172	TCCCTGAGACCCTAACTTGTGAT	-0.583342	2.27233	1.37775	0.240485	0.600361
ssc-mir-135-2_MI0002416	TGTAGGGATGGAAGCCATGA	0.640407	2.95776	1.37457	0.241027	0.600361
bta-mir-200a_MI0005037,mmu-mir-200a_MI0000554,oan-mir-200a_MI0006744,ptr-mir-200a_MI0008573,rno-mir-200a_MI0000943	TAACACTGTCTGGTAACGATG	0.609148	7.04968	1.36759	0.242227	0.600751
ssc-mir-99b_MI0007077	CACCCGTAGAACCGACCTTGCGG	-0.78301	2.35861	1.36204	0.243184	0.601416
ssc-mir-423_MI0013099	TGAGGGGCAGAGAGCGAGACT	-0.516211	4.48807	1.35214	0.244904	0.603959
ENSSSCG00000027451	AATCACTAATTCCACTGCCATC	-0.550368	7.60832	1.32339	0.249985	0.605057
rno-miR-200a-5p_MIMAT0017151	CATCTTACCGGACAGTGCTGG	-0.501902	2.7336	1.33196	0.248456	0.605057
ssc-mir-1468_MI0022160	CTCCGTTTGCCTGTTTTGCT	0.608443	3.07501	1.32218	0.250201	0.605057
ssc-mir-10a_MI0013101	TACCCTGTAGATCCGAATTTGTGTA	-0.775297	1.91537	1.34159	0.246755	0.605057
ssc-miR-15b_MIMAT0002125	TAGCAGCACATCATGGTTTACA	-0.457368	3.17337	1.32673	0.249387	0.605057
ssc-miR-339-5p_MIMAT0013939	TCCCTGTCCTCCAGGAGCTCAC	-0.412748	6.5747	1.32938	0.248916	0.605057
ssc-let-7i_MI0002447	TGAGGTAGTAGTTTGTGCTGTT	-0.332128	13.8205	1.32268	0.250112	0.605057
ssc-let-7e_MI0013086	TGAGGTAGGAGGTTGTATAGT	-0.444869	7.05787	1.30762	0.252825	0.609714
ssc-mir-100_MI0013128	ACCCGTAGATCCGAACTTGTGC	-0.624368	3.24136	1.27476	0.258876	0.611624
ssc-mir-151_MI0013100	ACTAGACTGAAGCTCCTTGAGGA	0.477471	3.2738	1.28551	0.256877	0.611624
ssc-mir-497_MI0013139	AGCAGCACACTGTGGTTTGTAC	-0.599913	2.1013	1.29192	0.255695	0.611624
cfa-miR-93_MIMAT0006696,cgr-miR-93-5p_MIMAT0024013,eca-miR-93_MIMAT0013060,hsa-miR-93-5p_MIMAT0000093,mmu-miR-93-5p_MIMAT0000540,rno-miR-93-5p_MIMAT0000817	CAAAGTGCTGTTCGTGCAGGTAG	-0.358769	5.49384	1.27637	0.258575	0.611624
bta-mir-106b_MI0009724,cgr-mir-106b_MI0020379,mmu-mir-106b_MI0000407,ptr-mir-106b_MI0003070,rno-mir-106b_MI0000889	CCGCACTGTGGGTACTTGC	0.52179	2.90312	1.28411	0.257136	0.611624
ssc-mir-21_MI0002459	GTAGCTTATCAGACTGATGTTG	-0.514906	5.20396	1.27291	0.259222	0.611624
ssc-mir-21_MI0002459	GTAGCTTATCAGACTGATGTTGACT	0.695046	2.10599	1.29249	0.255589	0.611624
ssc-miR-486_MIMAT0013886	TCCTGTACTGAGCTGCCCCGAG	0.697852	3.35055	1.28978	0.256088	0.611624
ssc-mir-542_MI0013138	TGTGACAGATTGATAACTGAA	-0.442007	5.87698	1.26901	0.259952	0.611693
ssc-mir-151_MI0013100	TAGACTGAAGCTCCTTGAGG	-0.496076	3.38209	1.26348	0.260993	0.612491
ssc-miR-221-5p_MIMAT0022949	ACCTGGCATACAATGTAGATTTCTGT	0.530343	4.00891	1.25241	0.263092	0.614116
ssc-mir-542_MI0013138	TGTGACAGATTGATAACTGA	-0.419096	6.74295	1.25586	0.262437	0.614116
ssc-mir-10b_MI0013102	ACCCTGTAGAACCGAATTTGTGT	-0.589251	11.9523	1.23809	0.265839	0.618874
ssc-let-7i_MIMAT0002153	TGAGGTAGTAGTTTGTGCT	0.433488	3.13177	1.22679	0.268032	0.622319
mmu-mir-146a_MI0000170,rno-mir-146a_MI0000919	TGAGAACTGAATTCCATGGGTTAT	-0.662956	1.42962	1.21421	0.270499	0.626125
ssc-mir-450b_MI0013140	TTTTGCAATATGTTCCTGAAT	-0.394027	9.34803	1.21114	0.271106	0.626125
ssc-miR-374a-5p_MIMAT0013913	TTATAATACAACCTGATAAGTG	-0.439426	4.26305	1.18044	0.277267	0.636985
ssc-mir-30a_MI0010688	TTTCAGTCGGATGTTTGCAGCC	0.506583	2.66697	1.18098	0.277156	0.636985
ssc-mir-214_MI0002441	ACAGCAGGCACAGACAGGCAGT	-0.386428	4.39435	1.17279	0.278829	0.637419
ssc-mir-21_MI0002459	GCTTATCAGACTGATGTTGACT	-0.63871	2.59617	1.17236	0.278916	0.637419
ENSSSCG00000022650	TTCAAGTAATTCAGGATAGGTT	-0.372095	8.23051	1.1632	0.280802	0.640053
ssc-mir-10b_MI0013102	ACCCTGTAGAACCGAATTTGTG	0.345691	11.2643	1.12304	0.289265	0.648487
ssc-mir-21_MI0002459	AGCTTATCAGACTGATGTTGACT	-0.586644	4.52985	1.12437	0.288979	0.648487
ssc-miR-186_MIMAT0002162	CAAAGAATTCTCCTTTTGGGCTT	-0.438001	5.23149	1.12901	0.287986	0.648487
ssc-mir-24-1_MI0002428	CGTGCCTACTGAGCTGAAACACA	0.456413	2.52417	1.13355	0.28702	0.648487
ssc-mir-126_MI0016619	CTCGTACCGTGAGTAATAATGC	-0.33502	7.84562	1.11756	0.290445	0.648487
ssc-miR-30e-3p_MIMAT0013873	CTTTCAGTCGGATGTTTACAGC	-0.582586	7.03769	1.14166	0.285301	0.648487
ssc-mir-4334_MI0015921	TCCCTGTCCTCCAGGAGCTCC	-0.578572	4.41261	1.1225	0.289381	0.648487
ENSSSCG00000018762, bta-mir-96_MI0009911,mmu-mir-96_MI0000583,oan-mir-96_MI0006666,ptr-mir-96_MI0003087,rno-mir-96_MI0000881	TTTGGCACTAGCACATTTTTG	1.10584	3.49981	1.11955	0.290015	0.648487
bta-let-7b_MI0005453,cgr-let-7b_MI0020369,mmu-let-7b_MI0000558,oan-let-7b_MI0006720,rno-let-7b_MI0000829	TGAGGTAGTAGGTTGTGTG	-0.49231	2.65181	1.10742	0.292644	0.65173
ssc-miR-532-3p_MIMAT0013941	CCTCCCACACCCAAGGCTTGCA	-0.55265	2.32727	1.10342	0.293516	0.652009
ssc-mir-101-1_MI0010678,ssc-mir-101-2_MI0010679	TACAGTACTGTGATAACTGA	0.346477	9.20642	1.09832	0.294636	0.652836
ssc-miR-339_MIMAT0025372	TCCCTGTCCTCCAGGAGCTCA	-0.399076	6.70925	1.09099	0.296252	0.654754
ssc-mir-155_MI0015907	TTAATGCTAATTGTGATAGGGGT	-0.523721	2.32791	1.08348	0.29792	0.656779
ssc-miR-17-5p_MIMAT0007755	CAAAGTGCTTACAGTGCAGGTAG	0.380388	4.96424	1.06585	0.301885	0.663297
ssc-mir-30c-2_MI0002461	TGGGAGAAGGCTGTTTACTCT	0.429192	4.14121	1.0636	0.302397	0.663297
bta-mir-30a_MI0005054,cgr-mir-30a_MI0020484,mmu-mir-30a_MI0000144,oan-mir-30a_MI0006729,rno-mir-30a_MI0000870	CTTTCAGTCGGATGTTTGCAGCT	0.469394	3.62404	1.05466	0.304437	0.664433
ssc-miR-429_MIMAT0020591	TAATACTGTCTGGTAATGCCGT	-0.437493	4.14021	1.057	0.303901	0.664433
ssc-mir-320_MI0013097	AAAGCTGGGTTGAGAGGGCGAAA	-0.539412	2.47628	1.03476	0.309043	0.671376
ssc-mir-191_MI0013095	AACGGAATCCCAAAAGCAGCTG	-0.685401	2.32498	1.01854	0.312865	0.671376
ENSSSCG00000027094, eca-mir-655_MI0012914,ggo-mir-655_MI0020701,hsa-mir-655_MI0003677,ppy-mir-655_MI0015130,ptr-mir-655_MI0020580	ATAATACATGGTTAACCTCTTT	-0.488324	2.27068	1.00218	0.316784	0.671376
ssc-mir-103-1_MI0002448,ssc-mir-103-2_MI0013105	CAGCATTGTACAGGGCTATGA	-0.364325	4.74795	1.02283	0.311849	0.671376
ssc-mir-532_MI0013150	CATGCCTTGAGTGTAGGACCGTT	-0.409229	6.75314	1.0128	0.314233	0.671376
ssc-miR-676-3p_MIMAT0013943	CCGTCCTAAGGTTGTTGAGTT	-0.509976	1.74651	0.995571	0.318385	0.671376
ssc-mir-151_MI0013100	CTAGACTGAAGCTCCTTG	-0.583854	1.90352	1.0003	0.317237	0.671376
ENSSSCG00000026843, bta-mir-330_MI0009803,ggo-mir-330_MI0020635,hsa-mir-330_MI0000803,ppy-mir-330_MI0014898,ptr-mir-330_MI0008621	GCAAAGCACACGGCCTGCAGA	-0.426948	2.55383	1.01769	0.313067	0.671376
ssc-mir-101-1_MI0010678,ssc-mir-101-2_MI0010679	GTACAGTACTGTGATAACTGAAG	0.398264	3.35125	1.0055	0.315984	0.671376
ssc-mir-27b_MI0013109	GTTCACAGTGGCTAAGTTCTGC	-0.522709	3.15455	0.998182	0.317751	0.671376
ssc-miR-152_MIMAT0013887	TCAGTGCATGACAGAACTTGG	-0.323787	9.5699	1.02028	0.312453	0.671376
ssc-miR-769-5p_MIMAT0020363	TGAGACCTCTGGGTTCTGAGC	-0.372861	6.61273	1.00669	0.315697	0.671376
ssc-mir-190b_MI0017988	TGATATGTTTGATATTGGGTTGT	0.509989	2.48388	1.02012	0.31249	0.671376
ssc-mir-182_MI0022135	TTTGGCAATGGTAGAACTC	0.573662	4.61764	1.00884	0.31518	0.671376
ssc-miR-191_MIMAT0013876	CAACGGAATCCCAAAAGCAGCTG	-0.607163	6.80321	0.981316	0.321874	0.676621
ssc-mir-20a_MI0002423	TAAAGTGCTTATAGTGCAGGTAGT	-0.487459	2.39228	0.977504	0.322816	0.676621
ssc-mir-182_MI0022135	TTTGGCAATGGTAGAACTCACA	0.52405	10.677	0.975965	0.323197	0.676621
ssc-mir-195_MI0013141	TAGCAGCACAGAAATATTGGCA	-0.36482	6.19274	0.966037	0.325671	0.678999
ssc-mir-148a_MI0002418	TCAGTGCACTACAGAACTTTG	0.3776	9.53463	0.965167	0.325889	0.678999
ssc-miR-103_MIMAT0002154	AGCAGCATTGTACAGGGCTATGA	-0.321299	11.8697	0.950945	0.329479	0.679989
ssc-mir-142_MI0013134	CCCATAAAGTAGAAAGCACT	0.417414	4.46427	0.956613	0.328042	0.679989
ssc-mir-10b_MI0013102	TACCCTGTAGAACCGAATTTGTGT	-0.466925	10.7929	0.953744	0.328768	0.679989
ssc-let-7f-1_MI0002446,ssc-let-7f-2_MI0022121	TGAGGTAGTAGATTGTATA	0.296588	6.53978	0.954418	0.328597	0.679989
ssc-mir-542_MI0013138	TTGTGACAGATTGATAACTGAA	-0.441958	3.26931	0.945884	0.330769	0.681041
ssc-mir-10a_MI0013101	ATACCCTGTAGATCCGAATTTGTGT	-0.562913	2.44784	0.942077	0.331744	0.681442
ssc-mir-34c-1_MI0013132,ssc-mir-34c-2_MI0022128	ATCACTAACCACACGGCCAGG	0.47169	4.08844	0.909782	0.340172	0.690629
bta-miR-200a_MIMAT0003822,oan-miR-200a-3p_MIMAT0006936	TAACACTGTCTGGTAACGATGTT	-0.532796	3.96801	0.913129	0.339286	0.690629
ssc-let-7g_MI0013087	TGAGGTAGTAGTTTGTACA	0.409126	4.86175	0.910604	0.339954	0.690629
ssc-mir-26a_MI0002429	TTCAAGTAATCCAGGATAGGCTG	0.410371	3.46563	0.916722	0.338337	0.690629
ssc-mir-664_MI0013123	TTCATTTATCTCCCAGCCTACA	0.522736	2.82429	0.914032	0.339047	0.690629
ssc-mir-30a_MI0010688	GTAAACATCCTCGACTGGAAG	0.546763	2.37652	0.896892	0.343616	0.696003
ssc-mir-10a_MI0013101	TACCCTGTAGATCCGAATTT	0.468655	4.85428	0.882705	0.347462	0.698927
ssc-miR-135_MIMAT0002121	TATGGCTTTTTATTCCTATGTGA	0.55435	4.4159	0.885966	0.346573	0.698927
ssc-mir-450b_MI0013140	TTTTTGCAATATGTTCCTGAAT	-0.362388	5.1452	0.884646	0.346932	0.698927
cgr-mir-100_MI0020376	AACCCGTAGATCCGAACTTGTGTT	-0.416778	2.80868	0.845976	0.357693	0.700149
ssc-mir-99a_MI0013114	AACCCGTAGATCCGATCTTGTGG	-0.755395	3.24272	0.859192	0.353965	0.700149
ssc-mir-145_MI0002417	ATTCCTGGAAATACTGTTCT	0.485692	3.18859	0.846943	0.357419	0.700149
ssc-mir-378-1_MI0013088,ssc-mir-378-2_MI0016622	CTGGACTTGGAGTCAGAAGGC	0.479004	3.01574	0.860893	0.353489	0.700149
ENSSSCG00000026843	GCAAAGCACACGGCCTGCAGAGA	-0.520662	2.10042	0.850514	0.356407	0.700149
ssc-miR-455-3p_MIMAT0013960	GCAGTCCATGGGCATATACAC	-0.49163	1.76919	0.848104	0.357089	0.700149
ssc-mir-29a_MI0013090	TAGCACCATCTGAAATCGGTTA	0.408026	3.88881	0.857532	0.35443	0.700149
ssc-mir-195_MI0013141	TAGCAGCACAGAAATATTGG	0.408752	2.73881	0.846832	0.35745	0.700149
ssc-miR-4334-3p_MIMAT0020366	TCCCTGTCCTCCAGGAGCTC	-0.314192	5.99253	0.848262	0.357044	0.700149
ssc-mir-205_MI0002440	TCCTTCATTCCACCGGAGTCT	-0.66016	1.65896	0.847679	0.35721	0.700149
ssc-let-7g_MI0013087	TGAGGTAGTAGTTTGTACAG	0.358004	8.19812	0.860331	0.353646	0.700149
ssc-mir-182_MI0022135	TTTGGCAATGGTAGAACTCACACTG	0.395228	8.22191	0.856226	0.354797	0.700149
ssc-mir-151_MI0013100	CTCGAGGAGCTCACAGTCTAGT	-0.316846	4.22478	0.841848	0.358869	0.700878
ssc-mir-26a_MI0002429	TTCAAGTAATCCAGGATAGGC	0.318022	8.48291	0.838818	0.359735	0.701002
ssc-mir-451_MI0016623	AAACCGTTACCATTACTGAGTTT	0.504586	5.81337	0.834837	0.360878	0.701662
ssc-mir-31_MI0022127	AGGCAAGATGCTGGCATAGCT	0.359102	3.40166	0.808841	0.368463	0.710085
ENSSSCG00000024128, bta-mir-200b_MI0005055,cgr-mir-200b_MI0020452,mmu-mir-200b_MI0000243,oan-mir-200b_MI0006745,rno-mir-200b_MI0000944	CATCTTACTGGGCAGCATTGG	0.496953	3.6873	0.810648	0.367929	0.710085
ssc-miR-10a-5p_MIMAT0013884	TACCCTGTAGATCCGAATTTGT	-0.551804	14.876	0.811293	0.367738	0.710085
ssc-let-7g_MI0013087	TGAGGTAGTAGTTTGTAC	0.301791	5.36486	0.813965	0.366951	0.710085
oan-mir-126_MI0006861,rno-mir-126a_MI0000898	CGTACCGTGAGTAATAATGCGT	0.315037	4.04144	0.804729	0.369683	0.710867
ssc-miR-374b-3p_MIMAT0017378	CTTATCAGGTTGTATTATCATT	-0.460423	2.46038	0.801291	0.370708	0.71127
ssc-mir-99b_MI0007077	CACCCGTAGAACCGACCT	0.499853	1.94765	0.797305	0.3719	0.711993
ssc-mir-3613_MI0022161	TGTTGTACTTTTTTTTTTGTTC	-0.452147	6.21129	0.784124	0.375883	0.718043
ssc-mir-9-1_MI0002462,ssc-mir-9-2_MI0002463,ssc-mir-9-3_MI0022123	TCTTTGGTTATCTAGCTGTAT	-0.446506	7.87956	0.768427	0.380704	0.725665
ssc-mir-152_MI0013104	AGTGCATGACAGAACTTGG	-0.336671	3.3712	0.764023	0.382073	0.726687
ssc-mir-29a_MI0013090	TAGCACCATCTGAAATCGGTTAT	0.622124	1.60931	0.747699	0.387206	0.734849
ssc-mir-151_MI0013100	GAGGAGCTCACAGTCTAGT	-0.340315	3.70151	0.743155	0.388652	0.735994
ssc-mir-381_MI0015912	TATACAAGGACAAGCTCT	0.426094	2.1421	0.740429	0.389524	0.736048
ssc-mir-183_MI0002439	ATGGCACTGGTAGAATTCACTGT	-0.414626	5.37958	0.730453	0.392736	0.73892
ssc-mir-769_MI0013168	TGAGACCTCTGGGTTCTGAG	-0.389127	2.66271	0.730663	0.392668	0.73892
ssc-mir-34c-1_MI0013132,ssc-mir-34c-2_MI0022128	AATCACTAACCACACGGCCAGG	0.411867	3.84231	0.722058	0.39547	0.739283
ssc-let-7g_MI0013087	GAGGTAGTAGTTTGTACAGTT	-0.356799	3.06038	0.724464	0.394684	0.739283
ssc-mir-140_MI0002437	TACCACAGGGTAGAACCACGG	-0.310244	5.31456	0.723227	0.395087	0.739283
ssc-mir-30e_MI0013092	CTTTCAGTCGGATGTTTACAG	0.31146	6.62118	0.717427	0.396989	0.740538
ssc-mir-128-1_MI0002451	TCACAGTGAACCGGTCTCTTTT	-0.350891	2.67816	0.706205	0.400706	0.745878
bta-mir-25_MI0005067,cgr-mir-25_MI0020470,mmu-mir-25_MI0000689,ppy-mir-25_MI0003069,rno-mir-25_MI0000856	CATTGCACTTGTCTCGGTCT	-0.284651	4.06421	0.699978	0.402791	0.748163
ssc-mir-451_MI0016623	AAACCGTTACCATTACTGAGTTTAGT	0.432938	5.2664	0.681362	0.409118	0.749528
ssc-mir-382_MI0015911	AATCATTCACGGACAACACTT	-0.305707	4.29281	0.671975	0.412364	0.749528
ssc-mir-181a-1_MI0010686	ACCATCGACCGTTGATTGTAC	0.387866	3.51491	0.689903	0.406197	0.749528
ssc-miR-23a_MIMAT0002133	ATCACATTGCCAGGGATTTCC	-0.275171	8.24005	0.682404	0.40876	0.749528
ssc-mir-23a_MI0002427	ATCACATTGCCAGGGATTTCCA	-0.302059	7.00299	0.673955	0.411676	0.749528
ENSSSCG00000027451	ATCACTAATTCCACTGCCATC	-0.389052	5.36914	0.662877	0.415546	0.749528
cgr-miR-200b_MIMAT0023842,ggo-miR-200b_MIMAT0024299,rno-miR-200b-3p_MIMAT0000875	TAATACTGCCTGGTAATGATGAC	-0.277031	11.2244	0.681521	0.409064	0.749528
ssc-mir-361_MI0013145	TCCCCCAGGTGTGATTCTGATT	0.28204	3.77258	0.671117	0.412662	0.749528
ssc-mir-342_MI0013153	TCTCACACAGAAATCGCACCCGT	0.410057	4.29574	0.691355	0.405704	0.749528
ssc-let-7f-2_MI0022121	TGAGGTAGTAGATTGTATAGTTGT	0.388395	2.24757	0.664962	0.414814	0.749528
ssc-let-7a-2_MI0017984	TGAGGTAGTAGGTTGTATAGTTTT	-0.362174	4.10272	0.667176	0.414038	0.749528
ssc-miR-30c-5p_MIMAT0002167	TGTAAACATCCTACACTCTCAGC	0.259058	8.90203	0.672553	0.412163	0.749528
ssc-mir-30a_MI0010688	TGTAAACATCCTCGACTGGAAGCT	0.264091	14.0908	0.664764	0.414883	0.749528
ssc-miR-142-3p_MIMAT0020362	TGTAGTGTTTCCTACTTTATGG	0.410731	2.63748	0.663004	0.415502	0.749528
ssc-miR-532-5p_MIMAT0013940	CATGCCTTGAGTGTAGGACCGT	-0.301124	10.04	0.655377	0.418197	0.752754
ssc-mir-21_MI0002459	AGCTTATCAGACTGATGTTGA	-0.342222	6.97027	0.652498	0.419221	0.753045
ssc-miR-22-3p_MIMAT0015710	AAGCTGCCAGTTGAAGAACTGT	0.292503	5.47438	0.646005	0.421545	0.75563
ssc-mir-191_MI0013095	CAACGGAATCCCAAAAGCAGCTGT	-0.405565	3.78032	0.643653	0.422391	0.75563
ssc-mir-99a_MI0013114	AAACCCGTAGATCCGATCTTGT	-0.530315	8.93415	0.621893	0.430345	0.764947
cgr-mir-200b_MI0020452,ggo-mir-200b_MI0020847,hsa-mir-200b_MI0000342,mmu-mir-200b_MI0000243,rno-mir-200b_MI0000944	AATACTGCCTGGTAATGATGAC	-0.251288	4.68404	0.616638	0.432299	0.764947
ssc-mir-28_MI0002430	CACTAGATTGTGAGCTCCTGGAG	0.398104	2.40461	0.615146	0.432857	0.764947
ssc-miR-365-3p_MIMAT0013904	TAATGCCCCTAAAAATCCTTAT	-0.375058	3.71929	0.620894	0.430715	0.764947
ssc-miR-342_MIMAT0013944	TCTCACACAGAAATCGCACCCGTCA	0.451739	2.91826	0.625153	0.429139	0.764947
ssc-mir-155_MI0015907	TTAATGCTAATTGTGATAGGGGTT	0.369542	2.25122	0.617325	0.432043	0.764947
ENSSSCG00000028003	ACTGGACTTGGAGTCAGAAGAC	0.438887	2.29832	0.600826	0.438263	0.772936
ssc-mir-199a-1_MI0016621,ssc-mir-199a-2_MI0013093,ssc-mir-199b_MI0008219	ACAGTAGTCTGCACATTGGTT	-0.269509	8.09258	0.577003	0.447489	0.777189
ssc-mir-99a_MI0013114	ACCCGTAGATCCGATCTTGT	-0.596921	2.81488	0.577218	0.447405	0.777189
rno-miR-200c-3p_MIMAT0000873	TAATACTGCCGGGTAATGATG	-0.273648	6.11694	0.576224	0.447796	0.777189
oan-miR-200b-3p_MIMAT0006938	TAATACTGCCTGGTAATGATGAT	0.264859	5.5498	0.576424	0.447717	0.777189
ssc-mir-10b_MI0013102	TACCCTGTAGAACCGAATTTGTG	0.272056	12.7841	0.588399	0.443039	0.777189
ssc-mir-21_MI0002459	TAGCTTATCAGACTGATGTTGACT	-0.374497	14.6967	0.578361	0.446956	0.777189
ssc-mir-2320_MI0017997	TGGCACAGGGTCCAGCTGTCGGC	-0.418834	2.87213	0.584812	0.444432	0.777189
ssc-mir-24-1_MI0002428,ssc-mir-24-2_MI0013111	TGGCTCAGTTCAGCAGGAAC	-0.298126	8.96351	0.587643	0.443332	0.777189
ssc-miR-199b-3p_MIMAT0007760	TACAGTAGTCTGCACATTGGTT	-0.287584	6.98	0.572387	0.449312	0.778273
ssc-mir-381_MI0015912	ATATACAAGGACAAGCTCTC	0.364497	2.45891	0.565255	0.452151	0.778556
ssc-mir-21_MI0002459	GCTTATCAGACTGATGTTGAC	0.305846	4.66305	0.566045	0.451835	0.778556
ssc-let-7a-1_MI0013085,ssc-let-7a-2_MI0017984	TGAGGTAGTAGGTTGTATAGTTT	0.272721	9.06555	0.568836	0.450722	0.778556
ssc-mir-99a_MI0013114	AACCCGTAGATCCGATCTT	-0.597859	3.75519	0.546176	0.459884	0.780489
ssc-mir-10a_MI0013101	ACCCTGTAGATCCGAATTT	0.486894	2.85959	0.535506	0.464301	0.780489
ssc-mir-151_MI0013100	ACTAGACTGAAGCTCCTTGAG	-0.371098	3.33366	0.539427	0.46267	0.780489
ssc-mir-34c-1_MI0013132,ssc-mir-34c-2_MI0022128	AGGCAGTGTAGTTAGCTGATTG	0.350205	9.68025	0.53821	0.463176	0.780489
ssc-mir-23a_MI0002427	ATCACATTGCCAGGGATTTCCAAT	0.399204	2.41913	0.547984	0.459143	0.780489
ssc-mir-30a_MI0010688	CTTTCAGTCGGATGTTTGC	0.375232	4.38004	0.534081	0.464896	0.780489
ssc-mir-101-1_MI0010678,ssc-mir-101-2_MI0010679	GTACAGTACTGTGATAACTGA	0.222984	10.1587	0.536259	0.463987	0.780489
bta-mir-106b_MI0009724,cgr-mir-106b_MI0020379,mmu-mir-106b_MI0000407,ptr-mir-106b_MI0003070,rno-mir-106b_MI0000889	TACCGCACTGTGGGTACTTGCT	0.301616	5.29923	0.534985	0.464519	0.780489
ssc-mir-486-1_MI0013103,ssc-mir-486-2_MI0017992	TCCTGTACTGAGCTGCCCCGA	0.414356	2.79859	0.549245	0.458626	0.780489
ssc-miR-146a-5p_MIMAT0022963	TGAGAACTGAATTCCATGGGTT	0.310948	6.95286	0.559597	0.454423	0.780489
ssc-mir-27a_MI0002442	TTCACAGTGGCTAAGTTCCG	0.250459	5.81084	0.54757	0.459312	0.780489
cgr-mir-27a_MI0020473,mdo-mir-27a_MI0005364	TTCACAGTGGCTAAGTTCCGCT	-0.325916	3.53824	0.539558	0.462616	0.780489
ggo-miR-203b_MIMAT0024264,rno-miR-203b-3p_MIMAT0017800	TTGAACTGTTAAGAACCACTGG	0.302207	3.87923	0.549183	0.458652	0.780489
ssc-let-7d_MI0022120	AGAGGTAGTAGGTTGCATAGTTT	-0.317809	2.7187	0.526452	0.468102	0.782861
ssc-mir-126_MI0016619	CATTATTACTTTTGGTACGC	-0.320837	3.42037	0.526813	0.46795	0.782861
ssc-miR-451_MIMAT0018382	AAACCGTTACCATTACTGAGTT	0.325287	7.13074	0.520444	0.470652	0.784591
ssc-mir-126_MI0016619	CGTACCGTGAGTAATAATGCG	0.296485	3.46226	0.519783	0.470934	0.784591
ssc-mir-542_MI0013138	TTGTGACAGATTGATAACTGAAA	0.392854	2.64921	0.512667	0.473986	0.78734
ssc-mir-450a_MI0010683,ssc-mir-450c_MI0014776	TTTTGCGATGTGTTCCTAAT	-0.347854	4.72084	0.511736	0.474388	0.78734
ssc-mir-362_MI0015913	AATCCTTGGAACCTAGGTGTGAGT	0.306918	3.75058	0.498242	0.480273	0.794217
ssc-mir-532_MI0013150	CATGCCTTGAGTGTAGGACC	0.335754	6.32352	0.496723	0.480944	0.794217
ssc-let-7d-3p_MIMAT0025357	CTATACGACCTGCTGCCTTTCT	-0.330917	3.33642	0.496004	0.481261	0.794217
ssc-mir-148b_MI0013118	AGTGCATCACAGAACTTTGT	-0.332378	7.97989	0.474637	0.490862	0.807573
ssc-mir-26a_MI0002429	TTCAAGTAATCCAGGATAG	0.350715	2.5634	0.473888	0.491204	0.807573
ssc-mir-23b_MI0013112	ATCACATTGCCAGGGATTAC	-0.257019	4.44496	0.46772	0.494038	0.808662
ssc-mir-425_MI0013133	CATCGGGAATGTCGTGTCCGCC	-0.301548	2.92896	0.465827	0.494913	0.808662
ssc-mir-199a-1_MI0016621,ssc-mir-199a-2_MI0013093	CCCAGTGTTCAGACTACCTGT	-0.272465	3.60625	0.464406	0.495572	0.808662
ENSSSCG00000019306_ssc-let-7g	CTGTACAGGCCACTGCCTTGC	0.478286	2.07251	0.464564	0.495499	0.808662
ssc-mir-126_MI0016619	CGTACCGTGAGTAATAATGC	-0.197878	6.58693	0.455588	0.499693	0.810305
ssc-mir-500_MI0013166	TAATCCTTGCTACCTGGGTGAGAGT	0.39319	2.41983	0.45661	0.499213	0.810305
ssc-mir-140_MI0002437	TACCACAGGGTAGAACCACG	0.290541	4.46488	0.458543	0.498306	0.810305
ssc-miR-150_MIMAT0025365	TCTCCCAACCCTTGTACCAGTG	0.279393	4.32018	0.454318	0.500292	0.810305
ssc-mir-222_MI0013151	AGCTACATCTGGCTACTGGGTCT	0.266554	3.43504	0.450978	0.501871	0.811035
bta-mir-200a_MI0005037,mmu-mir-200a_MI0000554,ppy-mir-200a_MI0014861,ptr-mir-200a_MI0008573,rno-mir-200a_MI0000943	CATCTTACCGGACAGTGCTGGAT	-0.326769	2.51585	0.448303	0.503142	0.811035
bta-let-7b_MI0005453,cgr-let-7b_MI0020369,mmu-let-7b_MI0000558,oan-let-7b_MI0006720,rno-let-7b_MI0000829	TGAGGTAGTAGGTTGTGTGG	-0.274814	6.63619	0.447491	0.503529	0.811035
ssc-mir-10a_MI0013101	ACCCTGTAGATCCGAATTTGT	-0.448211	11.656	0.44522	0.504614	0.811209
mdo-let-7a-1_MI0005360	CTATACAATCTACTGTCTTTCT	0.33119	2.37789	0.44338	0.505496	0.811209
ssc-mir-10a_MI0013101	ACCCTGTAGATCCGAATTTGTG	-0.224907	10.5502	0.43949	0.507369	0.812721
hsa-let-7b-3p_MIMAT0004482,mmu-let-7b-3p_MIMAT0004621,rno-let-7b-3p_MIMAT0004705	CTATACAACCTACTGCCTTCCC	0.418634	2.15153	0.4349	0.509595	0.814791
ssc-mir-99b_MI0007077	ACCCGTAGAACCGACCTTGCG	-0.31886	4.61126	0.43126	0.511371	0.815589
ssc-mir-532_MI0013150	CATGCCTTGAGTGTAGGAC	0.327038	2.97938	0.430055	0.511962	0.815589
ssc-mir-148a_MI0002418	TCAGTGCACTACAGAACTTTGTCT	0.28512	4.10831	0.42233	0.515777	0.820169
ssc-miR-450a_MIMAT0010188	TTTTGCGATGTGTTCCTAATAT	-0.376813	3.03242	0.420035	0.51692	0.820493
ssc-mir-10a_MI0013101	TACCCTGTAGATCCGAATTTGTG	-0.210815	11.1143	0.414518	0.519685	0.822316
ssc-let-7g_MI0013087	TGAGGTAGTAGTTTGTACAGT	-0.273917	12.0986	0.413987	0.519953	0.822316
ssc-mir-21_MI0002459	AGCTTATCAGACTGATGTTGAC	0.215189	6.8807	0.406007	0.524003	0.82466
ssc-mir-92a-1_MI0013125,ssc-mir-92a-2_MI0013124	TATTGCACTTGTCCCGGCCTG	-0.285535	2.4582	0.405489	0.524268	0.82466
ssc-miR-218_MIMAT0025371, ssc-miR-218-5p_MIMAT0022961	TTGTGCTTGATCTAACCATGT	-0.296629	3.4443	0.408259	0.522854	0.82466
ssc-mir-140_MI0002437	ACCACAGGGTAGAACCACGGA	-0.197975	9.31979	0.395106	0.529628	0.830098
ssc-miR-542-3p_MIMAT0013925	TGTGACAGATTGATAACTGAAA	-0.243663	6.02766	0.395752	0.529291	0.830098
ssc-mir-451_MI0016623	AAACCGTTACCATTACTGAG	0.372701	7.81874	0.388522	0.533077	0.831101
ssc-mir-23a_MI0002427	ATCACATTGCCAGGGATTTC	0.274497	5.28942	0.388435	0.533123	0.831101
ssc-mir-148b_MI0013118	TCAGTGCATCACAGAACTTTGTC	-0.333872	7.35818	0.391471	0.531527	0.831101
ssc-mir-103-1_MI0002448,ssc-mir-103-2_MI0013105	AGCAGCATTGTACAGGGCTATGAA	0.198329	7.73993	0.385708	0.534564	0.831861
ssc-mir-21_MI0002459	TAGCTTATCAGACTGATG	0.256845	4.18874	0.380187	0.537503	0.834947
ssc-mir-148a_MI0002418	AAAGTTCTGAGACACTCCGA	-0.278369	2.11417	0.317809	0.572927	0.835206
ssc-mir-22_MI0014770	AAGCTGCCAGTTGAAGAACT	0.267367	3.79905	0.317117	0.573345	0.835206
ENSSSCG00000028710_ssc-mir-140	ACAGGGTAGAACCACGGACAGGA	0.22421	4.49188	0.321338	0.570804	0.835206
ssc-mir-100_MI0013128	ACCCGTAGATCCGAACTTGTG	0.236697	4.53911	0.312848	0.575938	0.835206
ssc-mir-504_MI0013143	AGACCCTGGTCTGCACTCTAT	0.307778	3.19759	0.334041	0.563289	0.835206
ssc-let-7d-5p_MIMAT0025356	AGAGGTAGTAGGTTGCATAGTT	-0.161598	6.18954	0.349035	0.55466	0.835206
ssc-mir-148a_MI0002418	AGTGCACTACAGAACTTTG	0.232241	3.74033	0.326218	0.567894	0.835206
ssc-mir-381_MI0015912	ATATACAAGGACAAGCTCTCT	-0.195029	6.24542	0.341215	0.559129	0.835206
ssc-mir-23a_MI0002427,ssc-mir-23b_MI0013112	ATCACATTGCCAGGGATT	0.340328	3.6666	0.323611	0.569446	0.835206
ENSSSCG00000027451	ATCACTAATTCCACTGCCATCA	-0.291297	4.01229	0.334107	0.563251	0.835206
ENSSSCG00000024128, bta-mir-200b_MI0005055,cgr-mir-200b_MI0020452,mmu-mir-200b_MI0000243,oan-mir-200b_MI0006745,rno-mir-200b_MI0000944	ATCTTACTGGGCAGCATTGGA	0.261143	3.59475	0.335602	0.562379	0.835206
ssc-mir-532_MI0013150	CATGCCTTGAGTGTAGGACCG	0.205524	6.19923	0.320726	0.571172	0.835206
ssc-mir-142_MI0013134	CCCATAAAGTAGAAAGCACTA	0.241716	3.77186	0.316617	0.573648	0.835206
ssc-mir-126_MI0016619	CTCGTACCGTGAGTAATAATGCG	0.21611	4.67917	0.331825	0.564586	0.835206
ssc-mir-24-1_MI0002428,ssc-mir-24-2_MI0013111	CTGGCTCAGTTCAGCAGGAAC	-0.305236	3.00443	0.358088	0.54957	0.835206
ssc-miR-30c-3p_MIMAT0022922	CTGGGAGAAGGCTGTTTACTCT	0.270622	8.89812	0.32151	0.570702	0.835206
ssc-miR-30a-3p_MIMAT0015300	CTTTCAGTCGGATGTTTGCAGC	-0.301536	8.92874	0.334909	0.562783	0.835206
ssc-mir-30a_MI0010688	TAAACATCCTCGACTGGAAGCTG	0.278348	2.23296	0.326825	0.567535	0.835206
bta-mir-200c_MI0005038,cgr-mir-200c_MI0020453,mmu-mir-200c_MI0000694,ptr-mir-200c_MI0020598,rno-mir-200c_MI0000942	TAATACTGCCGGGTAATGAT	0.233781	3.3383	0.313857	0.575323	0.835206
ssc-miR-144_MIMAT0025364	TACAGTATAGATGATGTAC	-0.493562	3.36192	0.333093	0.563843	0.835206
lla-mir-16_MI0002964	TAGCAGCACGTAAATATTGGCGC	-0.342214	2.05181	0.35561	0.550954	0.835206
ssc-mir-381_MI0015912	TATACAAGGACAAGCTCTCT	-0.181294	6.12803	0.313599	0.57548	0.835206
ssc-mir-151_MI0013100	TCGAGGAGCTCACAGTCTAGTAC	-0.280388	2.63368	0.316168	0.57392	0.835206
ssc-mir-494_MI0015934	TGAAACATACACGGGAAACCTCT	-0.326818	2.92434	0.36739	0.544431	0.835206
ssc-mir-146a_MI0015926	TGAGAACTGAATTCCATGGGTTG	0.350981	1.59759	0.358413	0.549389	0.835206
ssc-let-7f-2_MI0022121	TGAGGTAGTAGATTGTATAGTTG	0.209317	7.51437	0.372148	0.541836	0.835206
ssc-let-7f-1_MI0002446	TGAGGTAGTAGATTGTATAGTTT	-0.158102	10.2178	0.329378	0.566026	0.835206
ssc-let-7i_MI0002447	TGAGGTAGTAGTTTGTGC	-0.248569	3.54584	0.34735	0.555617	0.835206
ssc-let-7i_MI0002447	TGAGGTAGTAGTTTGTGCTGT	-0.173423	10.4472	0.334487	0.563029	0.835206
ssc-miR-7_MIMAT0002141	TGGAAGACTAGTGATTTTGTTGTT	-0.196165	11.283	0.326691	0.567614	0.835206
ssc-mir-4331_MI0015910	TGGCGTAGATCACAGACACAGC	-0.255035	3.73768	0.372087	0.541869	0.835206
ssc-mir-299_MI0014772	TGGTTTACCGTCCCACATACAT	-0.290013	2.63848	0.319789	0.571735	0.835206
ssc-mir-30d_MI0013091	TGTAAACATCCCCGACTGG	-0.265319	3.41519	0.339919	0.559876	0.835206
ssc-mir-30e_MI0013092	TGTAAACATCCTTGACTGGA	-0.36456	4.93497	0.360329	0.548324	0.835206
ssc-mir-30e_MI0013092	TGTAAACATCCTTGACTGGAA	-0.227695	4.23261	0.349818	0.554216	0.835206
ssc-miR-30e-5p_MIMAT0013872	TGTAAACATCCTTGACTGGAAGCT	-0.202818	8.99022	0.327026	0.567416	0.835206
ssc-mir-3613_MI0022161	TGTTGTACTTTTTTTTTTGTT	0.264701	2.98655	0.365769	0.54532	0.835206
ssc-mir-27a_MI0002442	TTCACAGTGGCTAAGTTCC	-0.310348	6.36426	0.313327	0.575646	0.835206
hsa-miR-203b-3p_MIMAT0019814	TTGAACTGTTAAGAACCACTGGA	0.327186	2.24492	0.370238	0.542875	0.835206
ssc-miR-182_MIMAT0025366	TTTGGCAATGGTAGAACTCACACT	-0.23499	11.6177	0.319368	0.571988	0.835206
ssc-mir-152_MI0013104	TCAGTGCATGACAGAACTTG	0.232767	4.09318	0.306855	0.579616	0.839146
ssc-mir-30a_MI0010688	CTTTCAGTCGGATGTTTGCA	0.300371	4.45018	0.303446	0.58173	0.840812
ssc-mir-381_MI0015912	TATACAAGGACAAGCTCTCTG	-0.193334	5.40621	0.299605	0.58413	0.841495
ssc-miR-664-3p_MIMAT0013907	TATTCATTTATCTCCCAGCCTACA	-0.240966	4.24851	0.300366	0.583653	0.841495
ENSSSCG00000023990, ENSSSCG00000028001, bta-mir-449a_MI0009834,hsa-mir-449a_MI0001648,mmu-mir-449a_MI0001649,ppy-mir-449a_MI0014947,rno-mir-449a_MI0001650	TGGCAGTGTATTGTTAGCTGG	-0.324654	2.37816	0.29187	0.589025	0.847148
ssc-let-7f-1_MI0002446,ssc-let-7f-2_MI0022121	TGAGGTAGTAGATTGTAT	-0.180546	6.20597	0.289211	0.590726	0.848198
ssc-mir-199a-1_MI0016621,ssc-mir-199a-2_MI0013093,ssc-mir-199b_MI0008219	CAGTAGTCTGCACATTGGTTA	-0.205172	4.63171	0.286811	0.592272	0.848257
ssc-mir-148b_MI0013118	TCAGTGCATCACAGAACTTTGTCT	-0.267351	3.19513	0.286131	0.592711	0.848257
ssc-mir-30a_MI0010688	TGTAAACATCCTCGACTGGAAGC	0.1587	12.8029	0.283383	0.594493	0.849414
ssc-let-7f-1_MI0002446,ssc-let-7f-2_MI0022121	GAGGTAGTAGATTGTATAGT	-0.252516	2.16274	0.272719	0.601514	0.856642
ENSSSCG00000024128, bta-mir-200b_MI0005055,cgr-mir-200b_MI0020452,mmu-mir-200b_MI0000243,oan-mir-200b_MI0006745,rno-mir-200b_MI0000944	TAATACTGCCTGGTAATGAT	0.214372	2.7435	0.273573	0.600945	0.856642
ssc-mir-425_MI0013133	AATGACACGATCACTCCCGTTGAG	-0.334435	2.07696	0.271166	0.602551	0.856721
ssc-mir-140_MI0002437	ACCACAGGGTAGAACCACG	-0.234697	2.60273	0.269681	0.603546	0.85674
ssc-miR-148b-3p_MIMAT0013901	TCAGTGCATCACAGAACTTTGT	-0.251478	13.7479	0.266176	0.605909	0.858699
ssc-mir-23a_MI0002427	ATCACATTGCCAGGGATTT	0.29188	3.31577	0.262882	0.608147	0.859105
ssc-miR-185_MIMAT0007759	TGGAGAGAAAGGCAGTTCCTGA	0.142811	7.82384	0.262858	0.608164	0.859105
EMBL_AM920653_AM920653_Sus scrofa_LET-7F, _clone pMPe18	TGAGGTAGTAGATTGTATAGTC	-0.294583	11.2151	0.260899	0.609503	0.859606
ssc-mir-148a_MI0002418	AGTGCACTACAGAACTTTGT	-0.171644	9.38971	0.258986	0.610818	0.860071
ssc-mir-92b_MI0013126	TATTGCACTCGTCCCGGCCT	-0.202407	4.07519	0.256932	0.612236	0.860679
ssc-mir-34c-1_MI0013132,ssc-mir-34c-2_MI0022128	CTAGGCAGTGTAGTTAGCTGATT	-0.271547	2.40823	0.255038	0.61355	0.86114
ssc-mir-320_MI0013097	AAAAGCTGGGTTGAGAGGGCGAAA	0.191716	4.51105	0.251635	0.615926	0.86231
bta-mir-25_MI0005067,cgr-mir-25_MI0020470,mmu-mir-25_MI0000689,ppy-mir-25_MI0003069,rno-mir-25_MI0000856	CATTGCACTTGTCTCGGTCTG	-0.165224	5.66821	0.251018	0.616359	0.86231
ssc-mir-144_MI0022132	GGATATCATCATATACTGTAAGT	0.266113	6.6288	0.248963	0.617806	0.862382
ssc-mir-30a_MI0010688	TGTAAACATCCTCGACTGG	0.18326	5.60337	0.248142	0.618386	0.862382
ssc-mir-191_MI0013095	AACGGAATCCCAAAAGCAGCT	-0.237671	3.06382	0.245191	0.620482	0.863341
ssc-mir-455_MI0013170	GCAGTCCATGGGCATATACACT	-0.265326	2.41412	0.243304	0.62183	0.863341
ssc-mir-151_MI0013100	TCGAGGAGCTCACAGTCTAG	0.229023	2.65272	0.24301	0.622041	0.863341
ssc-mir-99a_MI0013114	AACCCGTAGATCCGATCTTGT	-0.314371	13.7847	0.240813	0.623619	0.864158
ssc-mir-664_MI0013123	CAGGCTAGGAGAAGTGATTGGA	0.243224	2.70833	0.238678	0.625163	0.864924
ssc-mir-28_MI0002430	AAGGAGCTCACAGTCTATTG	0.174169	4.65291	0.236776	0.626545	0.865465
ssc-mir-542_MI0013138	TTGTGACAGATTGATAACTGA	-0.195487	5.39637	0.229339	0.632015	0.870266
ENSSSCG00000026963	TTTGTTCGTTCGGCTCGCGTGAG	0.272554	3.84751	0.230609	0.631073	0.870266
ssc-mir-151_MI0013100	CTAGACTGAAGCTCCTTGA	-0.216019	4.53551	0.221142	0.638171	0.87736
ssc-mir-140_MI0002437	ACAGGGTAGAACCACGGACAGG	-0.17901	2.99861	0.214163	0.643524	0.877437
ssc-mir-192_MI0013127	CTGACCTATGAATTGACAGC	0.218951	3.43175	0.216876	0.641431	0.877437
ssc-miR-21_MIMAT0002165	TAGCTTATCAGACTGATGTTGA	-0.200002	17.5794	0.216062	0.642057	0.877437
ssc-miR-126-3p_MIMAT0018378	TCGTACCGTGAGTAATAATGCG	0.153027	8.36776	0.213665	0.64391	0.877437
ssc-let-7f-1_MI0002446,ssc-let-7f-2_MI0022121	TGAGGTAGTAGATTGTATAGT	-0.144226	13.8857	0.213216	0.644258	0.877437
ssc-let-7g_MIMAT0013867	TGAGGTAGTAGTTTGTACAGTT	-0.153775	15.0311	0.216842	0.641457	0.877437
ssc-mir-374b_MI0013131	ATATAATACAACCTGCTAAGT	-0.220427	2.58483	0.206465	0.649552	0.879412
ssc-let-7g_MI0013087	CTGAGGTAGTAGTTTGTACAGT	0.177019	4.98059	0.200599	0.654238	0.879412
ssc-miR-374a-3p_MIMAT0013914	CTTATCAGGTTGTATTGTAATT	0.135105	8.70758	0.207944	0.648384	0.879412
ssc-mir-143_MI0013098	GATGAAGCACTGTAGCTCGGGA	0.261414	4.21172	0.20559	0.650246	0.879412
ssc-mir-101-1_MI0010678,ssc-mir-101-2_MI0010679	GTACAGTACTGTGATAACTGAA	0.133797	8.47639	0.198198	0.65618	0.879412
eca-miR-200a_MIMAT0012909,ggo-miR-200a_MIMAT0024300,hsa-miR-200a-3p_MIMAT0000682,mdo-miR-200a-3p_MIMAT0004158,mml-miR-200a_MIMAT0006233,mmu-miR-200a-3p_MIMAT0000519,ppy-miR-200a_MIMAT0015796,ptr-miR-200a_MIMAT0008063,rno-miR-200a-3p_MIMAT0000874	TAACACTGTCTGGTAACGATGT	-0.271	4.06034	0.201631	0.653407	0.879412
ssc-mir-140_MI0002437	TACCACAGGGTAGAACCACGGA	0.146658	10.1131	0.201464	0.653542	0.879412
ssc-mir-664_MI0013123	TATTCATTTATCTCCCAGCCTAC	-0.216234	3.69475	0.197448	0.656788	0.879412
ssc-let-7e_MI0013086	TGAGGTAGGAGGTTGTATAG	0.206301	3.39935	0.198015	0.656328	0.879412
ssc-miR-19b_MIMAT0013950	TGTGCAAATCCATGCAAAACTGA	-0.161528	6.28545	0.205315	0.650464	0.879412
ssc-mir-30a_MI0010688	TTTCAGTCGGATGTTTGCAGC	0.218485	6.83028	0.202371	0.652814	0.879412
ssc-mir-140_MI0002437	ACCACAGGGTAGAACCACGGAC	-0.174697	10.5257	0.192365	0.660956	0.880938
ssc-mir-151_MI0013100	ACTAGACTGAAGCTCCTTGAGG	0.172611	4.72417	0.192413	0.660916	0.880938
ssc-mir-21_MI0002459	TAGCTTATCAGACTGATGTTG	-0.223498	13.5358	0.194086	0.659537	0.880938
oan-mir-126_MI0006861,rno-mir-126a_MI0000898	TCGTACCGTGAGTAATAATGCGT	0.152654	4.16408	0.189559	0.663284	0.881349
ssc-mir-185_MI0008218	TGGAGAGAAAGGCAGTTCCTGAT	0.153967	4.37373	0.189643	0.663214	0.881349
ssc-mir-125b-2_MI0002414	ACAAGTCAGGCTCTTGGGAC	-0.183872	5.65231	0.184011	0.667949	0.881976
cgr-mir-532_MI0020539	CATGCCTTGAGTGTAGGACCGTTA	-0.271093	2.23492	0.181069	0.670456	0.881976
ssc-mir-199b_MI0008219	CCCAGTGTTTAGACTATCTGT	-0.156986	4.08705	0.182433	0.66929	0.881976
ssc-mir-126_MI0016619	GTACCGTGAGTAATAATGC	-0.153877	3.99824	0.185158	0.666977	0.881976
cgr-mir-200b_MI0020452,ggo-mir-200b_MI0020847,hsa-mir-200b_MI0000342,mmu-mir-200b_MI0000243,rno-mir-200b_MI0000944	TAATACTGCCTGGTAATGATGACG	-0.156813	4.57613	0.186388	0.66594	0.881976
ssc-mir-148a_MI0002418	TCAGTGCACTACAGAACT	-0.176954	2.77883	0.180636	0.670827	0.881976
ssc-mir-204_MI0002458	TTCCCTTTGTCATCCTATGCC	0.172485	3.47293	0.186419	0.665914	0.881976
ssc-mir-151_MI0013100	TCGAGGAGCTCACAGTCTAGTA	-0.166687	5.8232	0.175728	0.675071	0.886221
ssc-mir-320_MI0013097	GAAAAGCTGGGTTGAGAGGGCGA	-0.183241	3.89338	0.171931	0.678402	0.886594
ssc-miR-196b_MIMAT0025369, ssc-miR-196b-5p_MIMAT0013923	TAGGTAGTTTCCTGTTGTTGGG	0.175784	4.88279	0.172477	0.677919	0.886594
ssc-miR-499-5p_MIMAT0013877	TTAAGACTTGCAGTGATGTTT	-0.148959	3.91024	0.172883	0.677562	0.886594
ssc-mir-181a-1_MI0010686	ACCATCGACCGTTGATTGTACC	-0.187359	5.54118	0.168152	0.681759	0.887995
bta-mir-200a_MI0005037,mmu-mir-200a_MI0000554,ppy-mir-200a_MI0014861,ptr-mir-200a_MI0008573,rno-mir-200a_MI0000943	ATCTTACCGGACAGTGCTGGAT	-0.193115	2.4944	0.167059	0.682739	0.887995
mmu-mir-92a-2_MI0000580,rno-mir-92a-2_MI0000879	TATTGCACTTGTCCCGGCCTGA	0.170447	2.75957	0.166165	0.683543	0.887995
ssc-mir-95_MI0002436	TTCAACGGGTATTTATTGAGC	-0.132744	4.04722	0.166999	0.682793	0.887995
ssc-mir-101-1_MI0010678,ssc-mir-101-2_MI0010679	GTACAGTACTGTGATAACTG	0.183772	4.32079	0.162869	0.686529	0.89055
ssc-mir-148a_MI0002418	TCAGTGCACTACAGAACTT	0.136796	4.20377	0.161222	0.688034	0.891178
ssc-mir-7-1_MI0022122,ssc-mir-7-2_MI0002435	TGGAAGACTAGTGATTTTGTT	0.167206	4.76477	0.15693	0.691999	0.894985
ssc-mir-500_MI0013166	ATGCACCTGGGCAAGGATTCTG	-0.154483	3.58188	0.155329	0.693494	0.895592
ssc-mir-21_MI0002459	TAGCTTATCAGACTGATGT	-0.217438	7.39669	0.153449	0.695261	0.896548
ssc-mir-126_MI0016619	CATTATTACTTTTGGTACGCGC	0.200231	2.14442	0.151875	0.69675	0.897143
ssc-miR-199b-5p_MIMAT0017339	CCCAGTGTTTAGACTATCTGTT	-0.103035	7.96501	0.150008	0.698527	0.898107
ENSSSCG00000022650	TTCAAGTAATTCAGGATAGGT	-0.145532	5.99599	0.147685	0.700758	0.899649
ssc-mir-140_MI0002437	CACAGGGTAGAACCACGGACA	-0.200284	2.44874	0.145598	0.702778	0.900918
ssc-mir-27b_MI0013109	TTCACAGTGGCTAAGTTCTG	0.139578	9.86876	0.143768	0.704563	0.901882
ssc-mir-451_MI0016623	AAACCGTTACCATTACTGAGTTTAG	0.176264	3.14364	0.135037	0.713266	0.904699
ssc-miR-100_MIMAT0013911	AACCCGTAGATCCGAACTTGTG	0.138299	10.7977	0.138235	0.710042	0.904699
oan-mir-103-1_MI0006930	AGCAGCATTGTACAGGGCTATGAG	0.144646	3.26088	0.129782	0.718658	0.904699
ssc-mir-31_MI0022127	AGGCAAGATGCTGGCATAGCTGT	0.134646	4.84631	0.132617	0.715734	0.904699
ssc-miR-497_MIMAT0013926	CAGCAGCACACTGTGGTTTGT	-0.156252	3.31767	0.13988	0.7084	0.904699
ssc-mir-142_MI0013134	CATAAAGTAGAAAGCACTA	0.170564	2.98485	0.129336	0.719122	0.904699
ENSSSCG00000025147, oar-mir-323b_MI0016951	CCCAATACACGGTCGATCTCT	0.186652	2.05421	0.135655	0.712639	0.904699
ssc-mir-199a-1_MI0016621,ssc-mir-199a-2_MI0013093	CCCAGTGTTCAGACTACCTGTT	-0.116428	8.16801	0.139032	0.709245	0.904699
ssc-mir-1468_MI0022160	CTCCGTTTGCCTGTTTTGCTG	0.147365	3.25966	0.130352	0.718067	0.904699
ssc-mir-30a_MI0010688	TAAACATCCTCGACTGGAAGCT	0.127145	4.67657	0.128267	0.720236	0.904699
bta-mir-106b_MI0009724,cgr-mir-106b_MI0020379,mmu-mir-106b_MI0000407,ptr-mir-106b_MI0003070,rno-mir-106b_MI0000889	TAAAGTGCTGACAGTGCAGA	-0.163428	2.96575	0.135203	0.713097	0.904699
ssc-mir-212_MI0022140	TAACAGTCTCCAGTCACGGCC	-0.17808	2.72997	0.129978	0.718455	0.904699
ssc-mir-24-1_MI0002428,ssc-mir-24-2_MI0013111	TGGCTCAGTTCAGCAGGAACA	0.128886	4.43907	0.128626	0.719861	0.904699
bta-mir-25_MI0005067,cgr-mir-25_MI0020470,mmu-mir-25_MI0000689,ppy-mir-25_MI0003069,rno-mir-25_MI0000856	ATTGCACTTGTCTCGGTCTGA	0.135269	4.34793	0.122972	0.725833	0.906567
ssc-mir-323_MI0002433	CACATTACACGGTCGACCTCT	-0.152465	2.5517	0.121963	0.726915	0.906567
ssc-mir-21_MI0002459	GTAGCTTATCAGACTGATGTTGA	-0.169444	5.81545	0.12455	0.724151	0.906567
ssc-mir-500_MI0013166	TAATCCTTGCTACCTGGGTGAGA	0.175666	2.17165	0.123268	0.725516	0.906567
ssc-miR-30b-5p_MIMAT0007756	TGTAAACATCCTACACTCAGCT	0.0938688	9.05881	0.122322	0.726529	0.906567
cgr-mir-100_MI0020376	ACCCGTAGATCCGAACTTGTGT	0.213081	3.73317	0.11474	0.734811	0.90749
ssc-miR-151-3p_MIMAT0013883	CTAGACTGAAGCTCCTTGAGGA	0.118996	9.32737	0.117159	0.732136	0.90749
ssc-mir-199a-1_MI0016621,ssc-mir-199a-2_MI0013093,ssc-mir-199b_MI0008219	TACAGTAGTCTGCACATTGGT	0.142988	3.9646	0.114815	0.734727	0.90749
ssc-mir-140_MI0002437	TACCACAGGGTAGAACCACGGACA	-0.149367	9.10513	0.115847	0.733583	0.90749
ssc-mir-196b-1_MI0013137,ssc-mir-196b-2_MI0022139	TAGGTAGTTTCCTGTTGTTGG	-0.111143	5.92664	0.114631	0.734932	0.90749
ssc-mir-381_MI0015912	TATACAAGGACAAGCTCTC	-0.169088	2.55821	0.116343	0.733035	0.90749
ssc-let-7f-1_MI0002446,ssc-let-7f-2_MI0022121	TGAGGTAGTAGATTGTA	0.126849	3.82548	0.119762	0.729293	0.90749
ssc-miR-31_MIMAT0025360	AGGCAAGATGCTGGCATAGCTG	0.126857	4.1981	0.111568	0.738365	0.907878
ssc-miR-148a-3p_MIMAT0002124	TCAGTGCACTACAGAACTTTGT	-0.119344	15.3297	0.11253	0.737281	0.907878
ssc-let-7c_MI0002445	TGAGGTAGTAGGTTGTATGGT	-0.112276	6.1262	0.112439	0.737385	0.907878
ssc-mir-151_MI0013100	CTAGACTGAAGCTCCTTGAGGAC	0.165096	2.74595	0.110157	0.739965	0.908565
ssc-mir-382_MI0015911	AATCATTCACGGACAACACTTT	-0.109788	4.44906	0.109031	0.74125	0.908826
ssc-mir-378-1_MI0013088,ssc-mir-378-2_MI0016622	ACTGGACTTGGAGTCAGAAGG	0.160687	3.30178	0.10815	0.74226	0.908826
ssc-miR-671-5p_MIMAT0025381	AGGAAGCCCTGGAGGGGCTGGAGG	-0.162224	2.54639	0.105644	0.745159	0.910144
ssc-mir-574_MI0013161	CACGCTCATGCACACACCCAC	-0.193559	2.96288	0.104569	0.746415	0.910144
ssc-miR-16_MIMAT0007754	TAGCAGCACGTAAATATTGGCG	-0.129351	6.75548	0.103638	0.747506	0.910144
ssc-mir-30d_MI0013091	TGTAAACATCCCCGACTGGAA	-0.116897	9.81515	0.103911	0.747186	0.910144
ssc-miR-10a-3p_MIMAT0022954	CAAATTCGTATCTAGGGGAAT	-0.146943	2.37776	0.0950433	0.757861	0.920184
bta-mir-200c_MI0005038,cgr-mir-200c_MI0020453,mmu-mir-200c_MI0000694,ptr-mir-200c_MI0020598,rno-mir-200c_MI0000942	CTAATACTGCCGGGTAATGATGGA	0.15147	2.51032	0.0952622	0.757591	0.920184
ssc-mir-500_MI0013166	AATGCACCTGGGCAAGGATTCT	0.154658	2.52149	0.0915195	0.762254	0.92088
ssc-mir-140_MI0002437	CCACAGGGTAGAACCACGGA	0.118954	3.70875	0.0932069	0.760139	0.92088
mmu-mir-146a_MI0000170,rno-mir-146a_MI0000919	TGAGAACTGAATTCCATGGGTTA	0.121662	3.28439	0.0912028	0.762654	0.92088
ssc-let-7a_MIMAT0013865	TGAGGTAGTAGGTTGTATAGTT	-0.0904713	13.4659	0.091341	0.762479	0.92088
ssc-miR-744_MIMAT0015708	TGCGGGGCTAGGGCTAACAGCA	-0.14662	2.25938	0.0889826	0.765475	0.92301
bta-miR-93_MIMAT0003837	CAAAGTGCTGTTCGTGCAGGTA	-0.14771	2.31099	0.0864988	0.768676	0.924317
ssc-mir-148a_MI0002418	TCAGTGCACTACAGAACTTT	0.107247	6.58739	0.0873131	0.767621	0.924317
ssc-mir-191_MI0013095	CAACGGAATCCCAAAAGCAGC	-0.113014	4.99957	0.0835656	0.772522	0.92639
ssc-miR-10b_MIMAT0013885	TACCCTGTAGAACCGAATTTGT	-0.150763	15.4455	0.0839335	0.772036	0.92639
ENSSSCG00000024128, bta-mir-200b_MI0005055,cgr-mir-200b_MI0020452,mmu-mir-200b_MI0000243,oan-mir-200b_MI0006745,rno-mir-200b_MI0000944	TAATACTGCCTGGTAATGATG	0.0882002	7.04165	0.0807978	0.776219	0.929546
ssc-mir-126_MI0016619	TCGTACCGTGAGTAATAATGC	-0.0772316	10.9765	0.0775991	0.780578	0.933485
ssc-mir-500_MI0013166	ATGCACCTGGGCAAGGATTCTGA	-0.101119	4.71616	0.076304	0.78237	0.934349
ssc-mir-100_MI0013128	AACCCGTAGATCCGAACTTG	0.0988042	4.84121	0.0690392	0.792741	0.93491
bta-mir-106b_MI0009724,cgr-mir-106b_MI0020379,mmu-mir-106b_MI0000407,ptr-mir-106b_MI0003070,rno-mir-106b_MI0000889	ACCGCACTGTGGGTACTTGCTG	0.126135	2.66369	0.0692003	0.792505	0.93491
ssc-mir-30e_MI0013092	GTAAACATCCTTGACTGGAAGCT	-0.0954134	4.51556	0.0656146	0.797832	0.93491
ssc-mir-24-1_MI0002428	GTGCCTACTGAGCTGAAACACA	-0.129917	3.02987	0.0682792	0.793859	0.93491
cgr-miR-106b-5p_MIMAT0023732	TAAAGTGCTGACAGTGCAGATA	0.115075	3.25193	0.0662988	0.796804	0.93491
ENSSSCG00000020795, bta-mir-141_MI0009742,cgr-mir-141_MI0020403,mmu-mir-141_MI0000166,ptr-mir-141-2_MI0008542,rno-mir-141_MI0000914	TAACACTGTCTGGTAAAGATG	-0.147664	5.27666	0.0749351	0.784282	0.93491
ENSSSCG00000024128, bta-mir-200b_MI0005055,cgr-mir-200b_MI0020452,mmu-mir-200b_MI0000243,oan-mir-200b_MI0006745,rno-mir-200b_MI0000944	TAATACTGCCTGGTAATGATGA	0.0867506	11.0849	0.0695887	0.791937	0.93491
ssc-mir-152_MI0013104	TCAGTGCATGACAGAACTTGGG	-0.106697	2.85649	0.0712935	0.789463	0.93491
ssc-miR-24-3p_MIMAT0002134	TGGCTCAGTTCAGCAGGAACAG	0.118307	5.45087	0.071857	0.788652	0.93491
ssc-mir-19b-1_MI0013160,ssc-mir-19b-2_MI0013159	TGTGCAAATCCATGCAAAACTG	-0.0824985	5.82828	0.0663227	0.796768	0.93491
ssc-mir-374a_MI0013130	TTATAATACAACCTGATAAGTGT	-0.175223	2.48714	0.0699437	0.791419	0.93491
bta-mir-30a_MI0005054,cgr-mir-30a_MI0020484,mmu-mir-30a_MI0000144,oan-mir-30a_MI0006729,rno-mir-30a_MI0000870	TTTCAGTCGGATGTTTGCAGCT	0.105569	4.10504	0.0658044	0.797547	0.93491
ssc-mir-182_MI0022135	TTTGGCAATGGTAGAACTCAC	0.129908	7.37107	0.0729081	0.787149	0.93491
ENSSSCG00000018762, bta-mir-96_MI0009911,mmu-mir-96_MI0000583,oan-mir-96_MI0006666,ptr-mir-96_MI0003087,rno-mir-96_MI0000881	TTTGGCACTAGCACATTTTTGC	-0.165076	5.24841	0.071385	0.789331	0.93491
ssc-miR-28-5p_MIMAT0002136	AAGGAGCTCACAGTCTATTGAG	0.124249	3.58608	0.0620859	0.803229	0.936357
ssc-mir-140_MI0002437	CCACAGGGTAGAACCACGGAC	-0.103186	5.43107	0.0620026	0.803358	0.936357
ssc-mir-28_MI0002430	CCACTAGATTGTGAGCTCCTGG	-0.101551	3.17574	0.0624607	0.802648	0.936357
ssc-mir-10a_MI0013101	TACCCTGTAGATCCGAAT	0.171373	2.75653	0.0627759	0.802161	0.936357
ssc-mir-199b_MI0008219	CCCAGTGTTTAGACTATCTGTTCA	-0.0855827	4.38743	0.0599756	0.806534	0.938806
ssc-mir-100_MI0013128	AACCCGTAGATCCGAACTTGTGC	-0.160222	8.98098	0.0580179	0.809657	0.94041
ssc-miR-26a_MIMAT0002135	TTCAAGTAATCCAGGATAGGCT	0.079814	11.71	0.0577634	0.810067	0.94041
ssc-mir-34c-1_MI0013132,ssc-mir-34c-2_MI0022128	TAGGCAGTGTAGTTAGCTGATTG	0.104481	4.51134	0.0567305	0.81174	0.941101
ssc-mir-186_MI0002456	AAAGAATTCTCCTTTTGGGCT	-0.11851	1.86608	0.0522703	0.819159	0.941683
ENSSSCG00000024128, bta-mir-200b_MI0005055,cgr-mir-200b_MI0020452,mmu-mir-200b_MI0000243,oan-mir-200b_MI0006745,rno-mir-200b_MI0000944	AATACTGCCTGGTAATGATGA	0.121586	2.25258	0.0503386	0.822475	0.941683
ssc-mir-10a_MI0013101	ATACCCTGTAGATCCGAATTTGTG	-0.0919479	3.05861	0.0502862	0.822566	0.941683
ssc-miR-28-3p_MIMAT0015211	CACTAGATTGTGAGCTCCTGGA	-0.0818728	8.00319	0.0494017	0.824108	0.941683
ssc-mir-199a-1_MI0016621,ssc-mir-199a-2_MI0013093	CCAGTGTTCAGACTACCTGTTC	-0.125595	2.37951	0.0542329	0.815855	0.941683
sha-mir-199a_MI0019611	CCCAGTGTTCAGACTACCTGTC	-0.113177	3.91748	0.0521555	0.819354	0.941683
ssc-mir-1271_MI0015922	CTTGGCACCTAGTAAGCACTCA	0.10548	5.1911	0.0498835	0.823266	0.941683
bta-mir-409a_MI0009824,cgr-mir-409_MI0020520,mmu-mir-409_MI0001160,oar-mir-409_MI0016958,rno-mir-409a_MI0003550	GAATGTTGCTCGGTGAACCC	-0.113114	2.19888	0.0536081	0.8169	0.941683
ssc-mir-30a_MI0010688	GTAAACATCCTCGACTGGAAGC	0.0965467	3.12651	0.0540669	0.816132	0.941683
ssc-mir-10a_MI0013101	TACCCTGTAGATCCGAATT	0.143043	5.15751	0.049445	0.824032	0.941683
ssc-mir-151_MI0013100	TAGACTGAAGCTCCTTGAGGA	-0.107763	2.24456	0.0529464	0.818013	0.941683
ssc-mir-423_MI0013099	TGAGGGGCAGAGAGCGAGAC	-0.109884	2.16241	0.0461552	0.829894	0.944586
ssc-let-7a-1_MI0013085,ssc-let-7a-2_MI0017984	TGAGGTAGTAGGTTGTATAGT	0.0718971	11.5334	0.046601	0.829087	0.944586
ssc-mir-144_MI0022132	TGGGATATCATCATATACTGT	0.141793	2.16788	0.0464226	0.82941	0.944586
ssc-mir-21_MI0002459	TAGCTTATCAGACTGATGTT	0.107722	8.25258	0.0447594	0.832447	0.946258
ENSSSCG00000024128, bta-mir-200b_MI0005055,cgr-mir-200b_MI0020452,mmu-mir-200b_MI0000243,oan-mir-200b_MI0006745,rno-mir-200b_MI0000944	CATCTTACTGGGCAGCATTGGA	0.0822516	4.51257	0.0426229	0.836437	0.948324
ssc-mir-30e_MI0013092	TTTCAGTCGGATGTTTACAGC	0.104512	3.76135	0.0426406	0.836403	0.948324
ssc-mir-23a_MI0002427	ATCACATTGCCAGGGATTTCCAA	0.0883194	4.05555	0.0404083	0.840684	0.951903
ssc-miR-320_MIMAT0013878	AAAAGCTGGGTTGAGAGGGCGAA	-0.0628915	6.36546	0.0336283	0.8545	0.961315
ssc-mir-99a_MI0013114	AACCCGTAGATCCGATCT	-0.169456	5.22367	0.0349613	0.851677	0.961315
ssc-mir-10a_MI0013101	ACCCTGTAGATCCGAATTTGTGTA	0.129409	2.62754	0.0320239	0.857975	0.961315
ssc-mir-10a_MI0013101	ATACCCTGTAGATCCGAATTTG	-0.0646964	5.08034	0.0335029	0.854768	0.961315
ssc-mir-28_MI0002430	CACTAGATTGTGAGCTCCTGG	-0.0728752	8.17596	0.0338682	0.853987	0.961315
ssc-mir-30e_MI0013092	CTTTCAGTCGGATGTTTACA	0.116637	6.59999	0.0317913	0.858487	0.961315
ssc-miR-132_MIMAT0025361	TAACAGTCTACAGCCATGGTCG	0.111987	2.22234	0.0316007	0.858907	0.961315
ENSSSCG00000030427, ggo-mir-590_MI0020753,hsa-mir-590_MI0003602,mmu-mir-590_MI0005519,ppy-mir-590_MI0015077,ptr-mir-590_MI0008798	TAATTTTATGTATAAGCTAGT	0.0891152	2.68705	0.032897	0.856073	0.961315
ssc-mir-7-1_MI0022122	TGGAAGACTAGTGATTTTGTTGTTG	-0.139297	2.07143	0.0346507	0.85233	0.961315
ssc-mir-378-1_MI0013088,ssc-mir-378-2_MI0016622	ACTGGACTTGGAGTCAGAAGGCC	-0.0902036	2.10194	0.0298742	0.862776	0.962784
ssc-mir-424_MI0013135	CAGCAGCAATTCATGTTTTGA	-0.0784002	3.0476	0.0274691	0.868363	0.962784
bta-mir-378-2_MI0013052	CTGGACTTGGAGTCAGAAGGCT	-0.0901492	2.9263	0.027362	0.868618	0.962784
ENSSSCG00000026234, ggo-mir-660_MI0020711,hsa-mir-660_MI0003684,mml-mir-660_MI0007901,ppy-mir-660_MI0015133,ptr-mir-660_MI0008845	TACCCATTGCATATCGGAGTTG	-0.0797103	2.58388	0.0290776	0.8646	0.962784
ssc-mir-196b-1_MI0013137,ssc-mir-196b-2_MI0022139	TAGGTAGTTTCCTGTTGTTGGGA	0.0752767	3.30819	0.027184	0.869042	0.962784
ssc-let-7c_MI0002445	TGAGGTAGTAGGTTGTATGGTTT	0.0601507	4.53418	0.0275073	0.868272	0.962784
ssc-mir-27a_MI0002442	TTCACAGTGGCTAAGTTCCGCC	0.103387	1.59457	0.028259	0.866501	0.962784
oan-mir-27b_MI0006758	TTCACAGTGGCTAAGTTCTGCG	-0.103321	1.9814	0.0295273	0.863567	0.962784
cgr-mir-100_MI0020376	AACCCGTAGATCCGAACTTGTGT	-0.0806189	11.1803	0.0265928	0.870461	0.963134
ssc-mir-340-1_MI0013110,ssc-mir-340-2_MI0022145	TTATAAAGCAATGAGACTGAT	0.0639634	4.08619	0.0258208	0.872339	0.963989
ssc-mir-186_MI0002456	CAAAGAATTCTCCTTTTGGGCT	-0.0529134	6.98787	0.0243255	0.87606	0.964883
ENSSSCG00000026843	CAAAGCACACGGCCTGCAGAGA	-0.0761463	2.34975	0.024166	0.876463	0.964883
ssc-mir-152_MI0013104	TCAGTGCATGACAGAACTT	-0.0640885	3.25242	0.0243815	0.875918	0.964883
ssc-mir-199a-1_MI0016621,ssc-mir-199a-2_MI0013093,ssc-mir-199b_MI0008219	TACAGTAGTCTGCACATTGGTTA	0.0749403	2.895	0.0223721	0.881102	0.968768
ssc-mir-532_MI0013150	ACATGCCTTGAGTGTAGGACCGT	0.072602	2.84307	0.0194543	0.889072	0.970155
bta-miR-25_MIMAT0003853,cfa-miR-25_MIMAT0006697,cgr-miR-25-3p_MIMAT0023870,eca-miR-25_MIMAT0013057,ggo-miR-25_MIMAT0002760,hsa-miR-25-3p_MIMAT0000081,lla-miR-25_MIMAT0002779,mdo-miR-25_MIMAT0004179,mml-miR-25_MIMAT0002774,mmu-miR-25-3p_MIMAT0000652,mne-miR-25_MIMAT0002782,ppa-miR-25_MIMAT0002765,ppy-miR-25_MIMAT0002768,rno-miR-25-3p_MIMAT0000795	CATTGCACTTGTCTCGGTCTGA	0.0467055	9.65365	0.0203991	0.886428	0.970155
ssc-mir-151_MI0013100	CTAGACTGAAGCTCCTTGAG	-0.0608091	8.46488	0.019344	0.889385	0.970155
ssc-mir-148b_MI0013118	GAAGTTCTGTTATACACTCAGG	-0.063036	2.34042	0.0190783	0.890142	0.970155
ssc-mir-185_MI0008218	TGGAGAGAAAGGCAGTTCCTG	-0.0622226	2.79945	0.0212333	0.884145	0.970155
ssc-mir-374a_MI0013130	TTATCAGGTTGTATTGTAATT	0.0536381	3.2543	0.0201716	0.887059	0.970155
ssc-mir-204_MI0002458	TTCCCTTTGTCATCCTATGCCTG	0.0670995	2.66912	0.0191056	0.890064	0.970155
ssc-mir-140_MI0002437	ACCACAGGGTAGAACCACGGACA	-0.0558189	10.3063	0.018305	0.892378	0.971379
ENSSSCG00000027451	AATCACTAATTCCACTGCCATCA	-0.0623028	4.21444	0.0178505	0.893714	0.971622
ssc-mir-28_MI0002430	AAGGAGCTCACAGTCTATTGA	0.041026	7.57327	0.0158776	0.899727	0.973069
ssc-miR-708-5p_MIMAT0013945	AAGGAGCTTACAATCTAGCTGGG	0.0726241	2.33647	0.0152453	0.901733	0.973069
ssc-mir-10a_MI0013101	ATACCCTGTAGATCCGAATTT	0.0691573	1.64828	0.0165149	0.897745	0.973069
ssc-mir-30c-2_MI0002461	CTGGGAGAAGGCTGTTTACTC	0.0695373	5.15636	0.0168072	0.896849	0.973069
ssc-mir-148a_MI0002418	TCAGTGCACTACAGAACTTTGTC	0.0399856	7.18539	0.0156616	0.900408	0.973069
ssc-mir-125a_MI0013115	TCCCTGAGACCCTTTAACCTGTGA	0.0534652	3.58758	0.0155197	0.900857	0.973069
ssc-mir-10b_MI0013102	ACCCTGTAGAACCGAATTTGT	-0.0692554	10.9496	0.0146106	0.90379	0.973171
ssc-let-7g_MI0013087	TGAGGTAGTAGTTTGTACAGTTT	-0.0552745	9.22524	0.0145295	0.904057	0.973171
ssc-mir-186_MI0002456	CAAAGAATTCTCCTTTTGGG	0.0765224	2.45499	0.0135181	0.907441	0.975106
ssc-miR-574_MIMAT0013951	CACGCTCATGCACACACCCACA	0.0451019	5.65721	0.0128154	0.909868	0.975106
cgr-miR-151-3p_MIMAT0023783,mmu-miR-151-3p_MIMAT0000161,rno-miR-151-3p_MIMAT0000614	CTAGACTGAGGCTCCTTGAGG	0.0629659	1.86994	0.0129612	0.909359	0.975106
ssc-mir-342_MI0013153	TCTCACACAGAAATCGCACCCGTC	0.0523244	6.1823	0.0126842	0.910328	0.975106
ssc-mir-27b_MI0013109	TTCACAGTGGCTAAGTTCT	-0.0402952	9.24069	0.0123706	0.911439	0.975106
ssc-mir-28_MI0002430	CACTAGATTGTGAGCTCCT	0.0561228	1.90964	0.0116562	0.914025	0.975481
age-miR-106b_MIMAT0002761,bta-miR-106b_MIMAT0009218,cfa-miR-106b_MIMAT0006695,eca-miR-106b_MIMAT0013054,ggo-miR-106b_MIMAT0002758,hsa-miR-106b-5p_MIMAT0000680,lla-miR-106b_MIMAT0002777,mml-miR-106b_MIMAT0002772,mmu-miR-106b-5p_MIMAT0000386,mne-miR-106b_MIMAT0002780,ppa-miR-106b_MIMAT0002763,ppy-miR-106b_MIMAT0002766,ptr-miR-106b_MIMAT0002769,rno-miR-106b-5p_MIMAT0000825,sla-miR-106b_MIMAT0002775	TAAAGTGCTGACAGTGCAGAT	0.0597447	2.63079	0.0119539	0.912938	0.975481
ssc-mir-99a_MI0013114	AACCCGTAGATCCGATCTTG	-0.0449128	5.34697	0.0106872	0.917662	0.975784
ssc-mir-30e_MI0013092	CTTTCAGTCGGATGTTTAC	-0.0606053	3.37536	0.0108786	0.916931	0.975784
ssc-mir-30e_MI0013092	TGTAAACATCCTTGACTGGAAG	-0.0371312	5.31027	0.010819	0.917158	0.975784
ssc-mir-199a-1_MI0016621,ssc-mir-199a-2_MI0013093,ssc-mir-199b_MI0008219	ACAGTAGTCTGCACATTGGT	-0.046989	2.96283	0.00980072	0.921139	0.977301
ssc-mir-99b_MI0007077	CACCCGTAGAACCGACCTTG	0.0431487	5.84779	0.00975403	0.921327	0.977301
ssc-miR-204_MIMAT0002164	TTCCCTTTGTCATCCTATGCCT	-0.0354494	7.89194	0.00943224	0.922631	0.977497
ssc-mir-181a-1_MI0010686,ssc-mir-181a-2_MI0013106	AACATTCAACGCTGTCGGTGAG	-0.0461137	3.45904	0.00887023	0.924965	0.977596
ssc-mir-27b_MI0013109	TTCACAGTGGCTAAGTTCTGCA	-0.0356274	7.52025	0.00905862	0.924174	0.977596
ssc-mir-7-1_MI0022122,ssc-mir-7-2_MI0002435	TGGAAGACTAGTGATTTTGTTGT	0.0331184	8.91726	0.00856318	0.926271	0.977793
bta-mir-409a_MI0009824,cgr-mir-409_MI0020520,mmu-mir-409_MI0001160,oar-mir-409_MI0016958,rno-mir-409a_MI0003550	GAATGTTGCTCGGTGAACCCCTT	0.048233	2.20181	0.00788809	0.929229	0.979191
ssc-mir-361_MI0013145	TCCCCCAGGTGTGATTCTGATTT	0.0424491	2.3167	0.00775244	0.929839	0.979191
ssc-mir-186_MI0002456	CAAAGAATTCTCCTTTTGGGCTTT	0.0470669	2.8231	0.00727917	0.932009	0.980293
ssc-mir-199a-1_MI0016621,ssc-mir-199a-2_MI0013093,ssc-mir-199b_MI0008219	CAGTAGTCTGCACATTGGTT	-0.0292474	5.35144	0.00702533	0.933202	0.980367
bta-mir-378-2_MI0013052	ACTGGACTTGGAGTCAGAAGGCT	-0.0367898	4.00077	0.00652948	0.935597	0.980524
ssc-mir-140_MI0002437	CAGTGGTTTTACCCTATGGTAG	-0.0321774	5.95223	0.00657194	0.935388	0.980524
ssc-let-7a-1_MI0013085,ssc-let-7a-2_MI0017984,ssc-let-7c_MI0002445	TGAGGTAGTAGGTTGTAT	-0.0309985	4.15049	0.00619186	0.93728	0.98111
ssc-mir-451_MI0016623	AAACCGTTACCATTACT	0.0350905	2.30302	0.00449026	0.946574	0.981579
ssc-mir-10a_MI0013101	ACCCTGTAGATCCGAATT	0.058007	3.02363	0.00479932	0.944769	0.981579
ssc-mir-186_MI0002456	CAAAGAATTCTCCTTTTGGGC	0.0304292	6.15627	0.00587075	0.938925	0.981579
ssc-mir-151_MI0013100	CTAGACTGAAGCTCCTTGAGG	-0.0297936	10.8436	0.00533782	0.941758	0.981579
ggo-mir-30c_MI0020658,hsa-mir-30c-2_MI0000254,lla-mir-30c_MI0002924,mne-mir-30c_MI0002925,ptr-mir-30c-2_MI0002923	CTGGGAGAAGGCTGTTTACTCTT	0.0282249	3.55612	0.00486995	0.944365	0.981579
mmu-mir-195a_MI0000237	TAGCAGCACAGAAATATTGGCAT	0.0320676	3.01289	0.00540076	0.941416	0.981579
ssc-miR-128_MIMAT0002157	TCACAGTGAACCGGTCTCTTT	-0.0260929	3.74265	0.00515489	0.942763	0.981579
ENSSSCG00000022650	TTCAAGTAATTCAGGATAGG	-0.0279351	4.02533	0.00446516	0.946724	0.981579
ssc-mir-99a_MI0013114	AACCCGTAGATCCGATC	-0.0397258	2.70473	0.00337105	0.9537	0.985302
ssc-mir-99b_MI0007077	CACCCGTAGAACCGACCTT	-0.0415391	1.98112	0.00355722	0.95244	0.985302
ssc-let-7g_MI0013087	CTGAGGTAGTAGTTTGTACAGTT	-0.0193017	7.04969	0.00338512	0.953604	0.985302
ssc-mir-181a-1_MI0010686	ACCATCGACCGTTGATTGTA	-0.0312567	3.78441	0.00294827	0.956698	0.986065
bta-mir-106b_MI0009724,cgr-mir-106b_MI0020379,mmu-mir-106b_MI0000407,ptr-mir-106b_MI0003070,rno-mir-106b_MI0000889	CCGCACTGTGGGTACTTGCTG	-0.0231453	7.59694	0.00297619	0.956493	0.986065
ENSSSCG00000027451	CAATCACTAATTCCACTGCCATCA	-0.0326695	1.52238	0.00253451	0.959848	0.988146
ssc-mir-140_MI0002437	CCACAGGGTAGAACCACGGACA	-0.0203564	7.08087	0.00209471	0.963495	0.989794
ssc-mir-30d_MI0013091	TGTAAACATCCCCGACTGGAAG	-0.0155657	10.8174	0.00206937	0.963717	0.989794
ssc-miR-199a-3p_MIMAT0013875	ACAGTAGTCTGCACATTGGTTA	-0.0162566	6.95235	0.00179147	0.966239	0.991218
mdo-miR-22_MIMAT0004092	AAGCTGCCAGTTGAAGAACTGC	0.0197946	3.43637	0.00138459	0.970318	0.993159
ssc-mir-374a_MI0013130	TTATAATACAACCTGATAAGT	-0.0186767	7.61762	0.00137636	0.970406	0.993159
ssc-mir-100_MI0013128	AACCCGTAGATCCGAACT	-0.0242396	3.99709	0.00120857	0.972268	0.993734
cgr-miR-106b-3p_MIMAT0023733,hsa-miR-106b-3p_MIMAT0004672,mmu-miR-106b-3p_MIMAT0004582,rno-miR-106b-3p_MIMAT0004727	CCGCACTGTGGGTACTTGCTGC	-0.00976364	4.85948	0.000746183	0.978207	0.993734
bta-mir-200c_MI0005038,cgr-mir-200c_MI0020453,mmu-mir-200c_MI0000694,ptr-mir-200c_MI0020598,rno-mir-200c_MI0000942	TAATACTGCCGGGTAATGATGGAG	-0.0135684	3.06436	0.000815141	0.977223	0.993734
ssc-mir-151_MI0013100	TACTAGACTGAAGCTCCTTGAG	-0.0136314	3.09367	0.000668382	0.979375	0.993734
ssc-mir-9-1_MI0002462,ssc-mir-9-2_MI0002463,ssc-mir-9-3_MI0022123	TCTTTGGTTATCTAGCTGTA	0.0172443	3.44475	0.000974053	0.975102	0.993734
bta-let-7b_MI0005453,cgr-let-7b_MI0020369,mmu-let-7b_MI0000558,oan-let-7b_MI0006720,rno-let-7b_MI0000829	TGAGGTAGTAGGTTGTGT	-0.0123939	2.03118	0.000619849	0.980137	0.993734
ssc-let-7i_MI0002447	TGAGGTAGTAGTTTGTGCTGTTG	-0.0107242	6.46068	0.000938035	0.975567	0.993734
ssc-mir-7-2_MI0002435	TGGAAGACTAGTGATTTTGTTGTTT	0.0105329	4.96115	0.000815564	0.977217	0.993734
ssc-mir-30c-1_MI0016618,ssc-mir-30c-2_MI0002461	TGTAAACATCCTACACTCTCA	0.0107198	5.45513	0.000554523	0.981213	0.993734
ssc-let-7d_MI0022120	AGAGGTAGTAGGTTGCATAGT	0.00480479	4.98707	0.000230268	0.987893	0.993902
ssc-mir-10a_MI0013101	CCCTGTAGATCCGAATTTGTGT	-0.0086025	1.81457	0.000256506	0.987222	0.993902
ssc-miR-140-3p_MIMAT0006786	TACCACAGGGTAGAACCACGGAC	0.00758958	9.17987	0.000371151	0.984629	0.993902
ssc-mir-151_MI0013100	TACTAGACTGAAGCTCCTTGAGG	-0.00754041	3.54973	0.000289529	0.986424	0.993902
ssc-let-7c_MI0002445	TGAGGTAGTAGGTTGTATGG	0.00548678	3.93875	0.000218375	0.98821	0.993902
ssc-mir-30a_MI0010688	TGTAAACATCCTCGACTGGA	-0.0103411	8.3453	0.000276095	0.986743	0.993902
ssc-mir-30c-1_MI0016618,ssc-mir-30c-2_MI0002461	TGTAAACATCCTACACTCTCAGCT	0.00166214	8.36023	3.65055e-05	0.995179	0.99976
ssc-mir-181d_MI0013108	AACATTCATTGTTGTCGGTGG	0.00133242	2.01218	5.7981e-06	0.998079	0.999821
ssc-mir-28_MI0002430	CACTAGATTGTGAGCTCCTG	-0.00014061	2.62702	5.00855e-08	0.999821	0.999821
ssc-miR-126-5p_MIMAT0018377	CATTATTACTTTTGGTACGCG	-0.000239003	5.50398	3.66766e-07	0.999517	0.999821
ssc-mir-30a_MI0010688	GTAAACATCCTCGACTGGAAGCT	0.000662291	7.55392	4.27711e-06	0.99835	0.999821

## Sheet: CD20 vs. CD16
NAME	Sequences	logFC C20 vs. C16	logCPM	LR	PValue	FDR
ssc-mir-212_MI0022140	TAACAGTCTCCAGTCACGGCC	2.88239	2.74535	28.2611	1.06005e-07	9.25425e-05
ssc-miR-17-5p_MIMAT0007755	CAAAGTGCTTACAGTGCAGGTAG	2.32162	5.84316	22.4447	2.16276e-06	0.000629364
cgr-miR-106b-5p_MIMAT0023732	TAAAGTGCTGACAGTGCAGATA	3.63982	5.00369	22.8662	1.73681e-06	0.000629364
ssc-miR-146a-5p_MIMAT0022963	TGAGAACTGAATTCCATGGGTT	1.88299	7.15355	21.3984	3.73091e-06	0.00081427
ssc-mir-146a_MI0015926	TGAGAACTGAATTCCATGGGTTG	2.4417	2.19731	17.0358	3.66824e-05	0.00640475
ssc-mir-155_MI0015907	TTAATGCTAATTGTGATAGGGGTT	2.45554	2.46872	16.3124	5.3711e-05	0.00781495
age-miR-106b_MIMAT0002761,bta-miR-106b_MIMAT0009218,cfa-miR-106b_MIMAT0006695,eca-miR-106b_MIMAT0013054,ggo-miR-106b_MIMAT0002758,hsa-miR-106b-5p_MIMAT0000680,lla-miR-106b_MIMAT0002777,mml-miR-106b_MIMAT0002772,mmu-miR-106b-5p_MIMAT0000386,mne-miR-106b_MIMAT0002780,ppa-miR-106b_MIMAT0002763,ppy-miR-106b_MIMAT0002766,ptr-miR-106b_MIMAT0002769,rno-miR-106b-5p_MIMAT0000825,sla-miR-106b_MIMAT0002775	TAAAGTGCTGACAGTGCAGAT	2.68559	3.79284	15.0173	0.000106527	0.0132855
ssc-mir-16-1_MI0008213,ssc-mir-16-2_MI0008212	TAGCAGCACGTAAATATTGGCGT	2.31811	5.1818	14.5208	0.000138624	0.0151273
ssc-miR-142-3p_MIMAT0020362	TGTAGTGTTTCCTACTTTATGG	2.50247	2.95229	13.9918	0.000183614	0.0178106
ssc-mir-20a_MI0002423	TAAAGTGCTTATAGTGCAGGTAG	1.60639	9.59919	13.4807	0.000241033	0.0210422
ssc-miR-27a_MIMAT0002148	TTCACAGTGGCTAAGTTCCGC	1.95494	8.50064	13.2293	0.000275608	0.0218732
ssc-mir-451_MI0016623	AAACCGTTACCATTACTGA	-1.78792	5.01397	11.1239	0.000852214	0.0270967
ENSSSCG00000027094, eca-mir-655_MI0012914,ggo-mir-655_MI0020701,hsa-mir-655_MI0003677,ppy-mir-655_MI0015130,ptr-mir-655_MI0020580	ATAATACATGGTTAACCTCTTT	2.13586	3.03008	11.0876	0.00086908	0.0270967
ssc-mir-186_MI0002456	CAAAGAATTCTCCTTTTGGGCT	1.58911	7.62948	11.7386	0.000612171	0.0270967
ssc-miR-186_MIMAT0002162	CAAAGAATTCTCCTTTTGGGCTT	2.29991	6.55967	12.4781	0.000411759	0.0270967
ssc-mir-186_MI0002456	CAAAGAATTCTCCTTTTGGGCTTT	2.55018	3.92612	11.8181	0.000586584	0.0270967
ssc-miR-126-5p_MIMAT0018377	CATTATTACTTTTGGTACGCG	1.84411	5.97371	11.735	0.000613351	0.0270967
ssc-miR-129b_MIMAT0020586	CTTTTTGCGGTCTGGGCTTGC	-1.83437	5.18137	11.3137	0.000769358	0.0270967
ssc-mir-345-1_MI0013117,ssc-mir-345-2_MI0022146	GCTGACTCCTAGTCCAGTGCT	2.61645	2.97395	11.8893	0.000564568	0.0270967
ssc-mir-143_MI0013098	GGTGCAGTGCTGCATCTCTGGTC	-2.3454	2.73316	11.6996	0.000625129	0.0270967
ssc-mir-212_MI0022140	TAACAGTCTCCAGTCACGGCCA	2.1128	2.02327	11.4183	0.000727251	0.0270967
ssc-miR-16_MIMAT0007754	TAGCAGCACGTAAATATTGGCG	2.13174	7.59239	11.7812	0.00059831	0.0270967
ssc-mir-361_MI0013145	TCCCCCAGGTGTGATTCTGATTT	-1.77973	2.29177	11.6426	0.000644575	0.0270967
ssc-mir-30c-1_MI0016618,ssc-mir-30c-2_MI0002461	TGTAAACATCCTACACTCTCA	1.66963	5.22955	11.1639	0.000834058	0.0270967
ssc-mir-155_MI0015907	TTAATGCTAATTGTGATAGGGGT	1.88073	2.66797	12.1506	0.000490727	0.0270967
ssc-miR-374a-5p_MIMAT0013913	TTATAATACAACCTGATAAGTG	2.05041	4.76832	11.5747	0.000668546	0.0270967
cgr-mir-27a_MI0020473,mdo-mir-27a_MI0005364	TTCACAGTGGCTAAGTTCCGCT	1.85026	4.26038	11.1419	0.000844006	0.0270967
ENSSSCG00000026963, bta-mir-375_MI0009817,mmu-mir-375_MI0000792,ppy-mir-375_MI0014920,ptr-mir-375_MI0008645,rno-mir-375_MI0006140	TTTGTTCGTTCGGCTCGCGTGA	-1.93756	9.85225	11.1784	0.000827529	0.0270967
ssc-let-7f-2_MI0022121	TGAGGTAGTAGATTGTATAGTTGT	-1.96499	2.07275	10.9471	0.00093752	0.0282226
ssc-mir-126_MI0016619	CATTATTACTTTTGGTACGC	1.88213	4.02643	10.7611	0.00103654	0.0285798
ssc-mir-195_MI0013141	TAGCAGCACAGAAATATTGGCA	1.83732	6.89091	10.6846	0.00108034	0.0285798
ssc-mir-7-1_MI0022122	TGGAAGACTAGTGATTTTGTTGTTG	2.74348	2.08644	10.7303	0.00105396	0.0285798
ssc-mir-27a_MI0002442	TTCACAGTGGCTAAGTTCCGCC	2.2284	2.28514	10.7108	0.00106513	0.0285798
ssc-mir-140_MI0002437	TACCACAGGGTAGAACCACGGA	-1.35248	10.0468	10.5916	0.00113603	0.0291691
ssc-mir-140_MI0002437	TACCACAGGGTAGAACCACGGACA	-1.92492	8.76671	10.4443	0.00123031	0.029625
lla-mir-16_MI0002964	TAGCAGCACGTAAATATTGGCGC	2.34407	2.58407	10.4727	0.00121152	0.029625
ssc-mir-135-2_MI0002416	TGTAGGGATGGAAGCCATGA	-1.55936	2.62644	10.4067	0.00125558	0.029625
bta-miR-495_MIMAT0009335,cfa-miR-495_MIMAT0006721,eca-miR-495_MIMAT0013165,hsa-miR-495-3p_MIMAT0002817,mml-miR-495_MIMAT0006357,mmu-miR-495-3p_MIMAT0003456,oar-miR-495-3p_MIMAT0019274,ppy-miR-495_MIMAT0015916,ptr-miR-495_MIMAT0008169,rno-miR-495_MIMAT0005320	AAACAAACATGGTGCACTTCTT	1.80584	2.30466	10.2563	0.0013622	0.0312948
ssc-mir-221_MI0008221	AGCTACATTGTCTGCTGGGTTTCA	1.81533	2.43689	9.83417	0.00171299	0.0364742
ssc-miR-150_MIMAT0025365	TCTCCCAACCCTTGTACCAGTG	1.49338	4.08508	9.89808	0.00165451	0.0364742
ssc-mir-146a_MI0015926	TTGAGAACTGAATTCCATGGGT	1.7714	2.51198	9.8758	0.00167467	0.0364742
ssc-mir-183_MI0002439	TATGGCACTGGTAGAATTCACTGT	-1.72739	4.39251	9.65107	0.00189241	0.0384652
ssc-mir-30b_MI0008215	TGTAAACATCCTACACTCAGC	1.43389	5.9221	9.64893	0.00189462	0.0384652
ssc-miR-1468_MIMAT0025386	CTCCGTTTGCCTGTTTTGCTGA	-1.40659	5.47599	9.53197	0.00201923	0.0397264
ssc-let-7i_MI0002447	TGAGGTAGTAGTTTGTGCTGTTG	-1.31078	6.82227	9.50623	0.00204775	0.0397264
ssc-mir-29a_MI0013090	TAGCACCATCTGAAATCGGTTAT	1.77941	2.16168	9.28164	0.00231463	0.0430738
ssc-miR-30d_MIMAT0013871	TGTAAACATCCCCGACTGGAAGCT	-1.62179	11.6086	9.2782	0.00231898	0.0430738
ssc-mir-146b_MI0010685	TGAGAACTGAATTCCATAGGCTG	1.58803	5.73757	9.16783	0.00246307	0.0447971
ssc-let-7i_MI0002447	TGAGGTAGTAGTTTGTGCTGT	-1.27381	10.8326	9.12537	0.00252088	0.0449129
ssc-mir-29a_MI0013090	TAGCACCATCTGAAATCGGTTA	1.60313	4.75786	8.9572	0.00276377	0.0460934
ssc-let-7a-2_MI0017984	TGAGGTAGTAGGTTGTATAGTTTT	-1.59283	3.98357	8.90036	0.00285114	0.0460934
ssc-let-7i_MI0002447	TGAGGTAGTAGTTTGTGCTGTT	-1.13022	14.108	8.99552	0.00270643	0.0460934
ssc-miR-24-3p_MIMAT0002134	TGGCTCAGTTCAGCAGGAACAG	1.58094	5.62506	8.98617	0.0027203	0.0460934
ssc-mir-26a_MI0002429	TTCAAGTAATCCAGGATAGG	1.30715	6.9258	8.91702	0.00282525	0.0460934
ssc-mir-101-1_MI0010678,ssc-mir-101-2_MI0010679	GTACAGTACTGTGATAACTGAA	1.24457	8.66793	8.8511	0.00292912	0.0464932
ssc-miR-140-3p_MIMAT0006786	TACCACAGGGTAGAACCACGGAC	-1.64408	9.02939	8.72335	0.00314161	0.0489754
ssc-mir-1271_MI0015922	CTTGGCACCTAGTAAGCACTC	-1.49164	5.61913	8.53336	0.00348696	0.0515952
ssc-mir-29a_MI0013090	TAGCACCATCTGAAATCGGTT	1.26685	5.26439	8.55176	0.00345189	0.0515952
ssc-mir-299_MI0014772	TGGTTTACCGTCCCACATACAT	1.59144	2.91737	8.53455	0.00348467	0.0515952
cgr-mir-532_MI0020539	CATGCCTTGAGTGTAGGACCGTTA	-1.7694	1.71479	8.46728	0.00361592	0.0526116
ssc-let-7a-1_MI0013085,ssc-let-7a-2_MI0017984	TGAGGTAGTAGGTTGTATAGTTT	-1.24903	9.04468	8.40129	0.00374955	0.0527961
ENSSSCG00000026963, bta-mir-375_MI0009817,mmu-mir-375_MI0000792,ppy-mir-375_MI0014920,ptr-mir-375_MI0008645,rno-mir-375_MI0006140	TTTGTTCGTTCGGCTCGCGTG	-1.5778	4.1655	8.41621	0.0037189	0.0527961
mmu-mir-195a_MI0000237	TAGCAGCACAGAAATATTGGCAT	1.8107	3.43805	8.22488	0.00413199	0.0572576
ssc-miR-425-3p_MIMAT0013918	ATCGGGAATGTCGTGTCCGCCC	1.67641	2.37626	8.18823	0.0042163	0.0575129
ssc-mir-140_MI0002437	ACCACAGGGTAGAACCACG	-1.42273	2.70513	8.08233	0.00446989	0.0586379
ENSSSCG00000030427, ggo-mir-590_MI0020753,hsa-mir-590_MI0003602,mmu-mir-590_MI0005519,ppy-mir-590_MI0015077,ptr-mir-590_MI0008798	TAATTTTATGTATAAGCTAGT	1.91813	3.2111	8.05087	0.00454819	0.0586379
ssc-let-7f-1_MI0002446	TGAGGTAGTAGATTGTATAGTTTT	-1.36398	4.89798	8.04322	0.00456744	0.0586379
ENSSSCG00000026963, bta-mir-375_MI0009817,mmu-mir-375_MI0000792,ppy-mir-375_MI0014920,ptr-mir-375_MI0008645,rno-mir-375_MI0006140	TTGTTCGTTCGGCTCGCGTGA	-1.42948	2.94251	8.09401	0.00444118	0.0586379
bta-mir-106b_MI0009724,cgr-mir-106b_MI0020379,mmu-mir-106b_MI0000407,ptr-mir-106b_MI0003070,rno-mir-106b_MI0000889	CCGCACTGTGGGTACTTGCT	-1.57649	4.69727	7.97884	0.00473272	0.0598792
ssc-mir-26a_MI0002429	TTCAAGTAATCCAGGATAGGCTG	1.34014	3.78841	7.92481	0.00487616	0.0608126
ssc-mir-491_MI0017993	AGTGGGGAACCCTTCCATGAGGA	2.1502	4.14663	7.89797	0.00494903	0.0608522
ssc-mir-361_MI0013145	TCCCCCAGGTGTGATTCTGATT	-1.20196	3.31621	7.86167	0.00504937	0.0612236
ssc-mir-16-1_MI0008213,ssc-mir-16-2_MI0008212	TAGCAGCACGTAAATATTGGC	1.20856	5.92491	7.70523	0.00550611	0.061626
ssc-miR-339-5p_MIMAT0013939	TCCCTGTCCTCCAGGAGCTCAC	-1.18041	6.72999	7.73894	0.00540425	0.061626
ssc-mir-143_MI0013098	TGAGATGAAGCACTGTAGCTCGG	-1.38878	4.88568	7.80741	0.00520324	0.061626
ssc-miR-30b-5p_MIMAT0007756	TGTAAACATCCTACACTCAGCT	1.30281	9.05645	7.71255	0.00548384	0.061626
ENSSSCG00000026963	TTTGTTCGTTCGGCTCGCGTGAG	-1.83212	3.11901	7.73926	0.00540328	0.061626
ENSSSCG00000026963, bta-mir-375_MI0009817,mmu-mir-375_MI0000792,ppy-mir-375_MI0014920,ptr-mir-375_MI0008645,rno-mir-375_MI0006140	TTTTGTTCGTTCGGCTCGCGTGA	-1.67424	4.38055	7.78505	0.00526802	0.061626
ENSSSCG00000026843	CAAAGCACACGGCCTGCAGAGA	-1.35134	2.49798	7.67658	0.00559421	0.0616508
bta-mir-106b_MI0009724,cgr-mir-106b_MI0020379,mmu-mir-106b_MI0000407,ptr-mir-106b_MI0003070,rno-mir-106b_MI0000889	TAAAGTGCTGACAGTGCAGA	1.87194	3.95795	7.65882	0.00564956	0.0616508
ssc-mir-181a-1_MI0010686	ACCATCGACCGTTGATTGTACC	-1.48813	5.26627	7.60319	0.00582652	0.0620311
bta-miR-150_MIMAT0003845	TCTCCCAACCCTTGTACCAGTGT	1.55898	2.32951	7.61254	0.00579639	0.0620311
ssc-mir-126_MI0016619	CGTACCGTGAGTAATAATGCG	1.43182	3.65141	7.57077	0.00593223	0.0623957
ssc-mir-146b_MI0010685	TGAGAACTGAATTCCATAGGCTGT	1.22218	6.5317	7.50975	0.00613657	0.0637765
bta-mir-378-2_MI0013052	ACTGGACTTGGAGTCAGAAGGCT	-1.56635	4.75134	7.3265	0.00679452	0.0674047
ssc-mir-143_MI0013098	CTGAGATGAAGCACTGTAGC	-1.50286	2.83497	7.33177	0.00677464	0.0674047
ssc-mir-199a-1_MI0016621,ssc-mir-199a-2_MI0013093,ssc-mir-199b_MI0008219	TACAGTAGTCTGCACATTGGTTA	1.39311	3.54346	7.34992	0.00670656	0.0674047
ssc-let-7i_MI0002447	TGAGGTAGTAGTTTGTGCTG	-0.932836	8.13612	7.38213	0.00658751	0.0674047
ssc-miR-497_MIMAT0013926	CAGCAGCACACTGTGGTTTGT	1.21837	3.44948	7.20525	0.00726907	0.0713023
ssc-mir-140_MI0002437	CACAGGGTAGAACCACGGACA	-1.58879	2.19229	7.17624	0.00738752	0.0716589
ssc-mir-30c-1_MI0016618,ssc-mir-30c-2_MI0002461	TGTAAACATCCTACACTCTCAG	1.38361	3.92003	7.13561	0.00755679	0.0717074
ENSSSCG00000018762, bta-mir-96_MI0009911,mmu-mir-96_MI0000583,oan-mir-96_MI0006666,ptr-mir-96_MI0003087,rno-mir-96_MI0000881	TTTGGCACTAGCACATTTTTGCT	1.88654	5.03577	7.14901	0.00750053	0.0717074
ssc-mir-10a_MI0013101	ATACCCTGTAGATCCGAATTTGTGT	-1.52934	3.73027	7.05848	0.00788909	0.0727684
oan-miR-200b-3p_MIMAT0006938	TAATACTGCCTGGTAATGATGAT	-1.40195	5.49608	7.05178	0.00791867	0.0727684
ssc-mir-151_MI0013100	TCGAGGAGCTCACAGTCTAGTAC	-1.44426	2.69804	7.06055	0.00787997	0.0727684
bta-mir-106b_MI0009724,cgr-mir-106b_MI0020379,mmu-mir-106b_MI0000407,ptr-mir-106b_MI0003070,rno-mir-106b_MI0000889	ACCGCACTGTGGGTACTTGCT	-1.87681	1.35936	6.86514	0.00878935	0.0791042
ssc-miR-132_MIMAT0025361	TAACAGTCTACAGCCATGGTCG	1.7562	2.46689	6.87191	0.00875609	0.0791042
oan-mir-27b_MI0006758	TTCACAGTGGCTAAGTTCTGCG	1.88042	2.98787	6.84318	0.00889802	0.079265
ssc-mir-16-1_MI0008213,ssc-mir-16-2_MI0008212	TAGCAGCACGTAAATATTGG	1.41295	2.73553	6.73264	0.00946643	0.0834767
ssc-mir-23a_MI0002427	ATCACATTGCCAGGGATTTCCAA	1.25986	3.66947	6.66296	0.00984372	0.0859357
ssc-miR-378_MIMAT0013868	ACTGGACTTGGAGTCAGAAGGC	-1.23983	7.03087	6.64207	0.00995983	0.0860885
ssc-mir-425_MI0013133	AATGACACGATCACTCCCGTTGAGT	1.46382	3.07694	6.54879	0.0104955	0.0894262
ssc-miR-574_MIMAT0013951	CACGCTCATGCACACACCCACA	1.70023	6.64311	6.53944	0.0105509	0.0894262
ssc-mir-191_MI0013095	CAACGGAATCCCAAAAGCAGC	1.44752	5.74722	6.50439	0.0107608	0.0894687
mmu-mir-146a_MI0000170,rno-mir-146a_MI0000919	TGAGAACTGAATTCCATGGGTTA	1.34289	3.54686	6.50646	0.0107484	0.0894687
ssc-mir-140_MI0002437	ACCACAGGGTAGAACCACGGA	-0.92116	9.39481	6.48104	0.0109031	0.0897965
ssc-mir-148a_MI0002418	TCAGTGCACTACAGAACTTTGTCT	-1.22594	4.2761	6.38473	0.0115106	0.0939136
ssc-mir-424_MI0013135	CAGCAGCAATTCATGTTTTGA	1.48115	3.40165	6.35566	0.0117007	0.0945808
cgr-miR-409-5p_MIMAT0023950	AGGTTACCCGAGCAACTTTGCATC	-1.64845	2.54789	6.33878	0.0118126	0.0946094
ssc-mir-183_MI0002439	TATGGCACTGGTAGAATTCACT	-1.5846	7.17834	6.2981	0.0120867	0.0959246
ssc-mir-374b_MI0013131	ATATAATACAACCTGCTAAGT	1.37798	2.77446	6.26834	0.0122914	0.0966704
ssc-mir-140_MI0002437	CCACAGGGTAGAACCACGGA	-1.12689	3.89583	6.24683	0.0124416	0.0969775
ENSSSCG00000019306_ssc-let-7g	CTGTACAGGCCACTGCCTTGC	2.00272	2.90414	6.16973	0.0129955	0.0980862
ssc-mir-1271_MI0015922	CTTGGCACCTAGTAAGCACTCA	-1.20666	4.90191	6.20117	0.0127666	0.0980862
ssc-mir-135-1_MI0002415,ssc-mir-135-2_MI0002416	TATGGCTTTTTATTCCTATGTG	1.40112	2.21535	6.18623	0.0128749	0.0980862
cfa-miR-380_MIMAT0006717	TATGTAATATGGTCCACGTCT	1.13558	5.45461	6.1646	0.0130332	0.0980862
ssc-miR-491_MIMAT0020592	AGTGGGGAACCCTTCCATGAGG	1.94094	5.63427	6.13361	0.0132636	0.0989665
ENSSSCG00000028710_ssc-mir-140	ACAGGGTAGAACCACGGACAGGA	-1.07716	4.39747	5.9236	0.0149394	0.110526
ENSSSCG00000024128, bta-mir-200b_MI0005055,cgr-mir-200b_MI0020452,mmu-mir-200b_MI0000243,oan-mir-200b_MI0006745,rno-mir-200b_MI0000944	TAATACTGCCTGGTAATGATGA	-1.26232	10.8359	5.87019	0.0153994	0.112031
ssc-mir-196b-1_MI0013137,ssc-mir-196b-2_MI0022139	TAGGTAGTTTCCTGTTGTTG	1.3416	3.4417	5.87995	0.0153142	0.112031
ssc-mir-26a_MI0002429	TTCAAGTAATCCAGGATAGGC	0.812404	8.66254	5.8372	0.0156907	0.113207
ssc-mir-30d_MI0013091	CTTTCAGTCAGATGTTTGCTGC	-1.18718	4.14891	5.80792	0.0159542	0.113357
ssc-mir-30e_MI0013092	TGTAAACATCCTTGACTGGAAG	1.15876	5.20211	5.80604	0.0159712	0.113357
ssc-miR-19b_MIMAT0013950	TGTGCAAATCCATGCAAAACTGA	1.26627	6.22311	5.77013	0.0163009	0.114763
ssc-mir-10a_MI0013101	TACCCTGTAGATCCGAATTTGTGT	-1.52752	12.8522	5.68832	0.0170782	0.118335
ssc-let-7a_MIMAT0013865	TGAGGTAGTAGGTTGTATAGTT	-1.02966	13.2553	5.68821	0.0170793	0.118335
cgr-miR-193b-3p_MIMAT0023826,eca-miR-193b_MIMAT0013056,mmu-miR-193b-3p_MIMAT0004859,oan-miR-193-3p_MIMAT0006821	AACTGGCCCACAAAGTCCCGCT	1.31981	4.79668	5.59174	0.0180454	0.119346
ssc-mir-199a-1_MI0016621,ssc-mir-199a-2_MI0013093,ssc-mir-199b_MI0008219	ACAGTAGTCTGCACATTGGT	1.17727	3.55101	5.60473	0.017912	0.119346
cfa-miR-93_MIMAT0006696,cgr-miR-93-5p_MIMAT0024013,eca-miR-93_MIMAT0013060,hsa-miR-93-5p_MIMAT0000093,mmu-miR-93-5p_MIMAT0000540,rno-miR-93-5p_MIMAT0000817	CAAAGTGCTGTTCGTGCAGGTAG	0.847432	5.73371	5.61222	0.0178356	0.119346
ENSSSCG00000026388	GGGGATGTAGCTCAGTGGT	-1.72038	1.37587	5.64989	0.0174565	0.119346
ENSSSCG00000028358, bta-mir-411c_MI0022292,oar-mir-3959_MI0016945	TGTATGTCAACTGATCCACAGT	1.51763	2.90033	5.63722	0.0175831	0.119346
ssc-mir-27a_MI0002442	TTCACAGTGGCTAAGTTCCG	0.984362	5.47081	5.61527	0.0178046	0.119346
ssc-mir-425_MI0013133	AATGACACGATCACTCCCGTTGAG	1.44274	1.96277	5.53664	0.0186223	0.121419
ssc-mir-20a_MI0002423	TAAAGTGCTTATAGTGCAGGTAGT	1.15496	2.72566	5.53525	0.0186371	0.121419
ENSSSCG00000026843, bta-mir-330_MI0009803,ggo-mir-330_MI0020635,hsa-mir-330_MI0000803,ppy-mir-330_MI0014898,ptr-mir-330_MI0008621	GCAAAGCACACGGCCTGCAGA	-1.35246	2.67686	5.48518	0.0191783	0.123108
bta-miR-200c_MIMAT0003823,cfa-miR-200c_MIMAT0006664,cgr-miR-200c_MIMAT0023843,eca-miR-200c_MIMAT0012974,hsa-miR-200c-3p_MIMAT0000617,mmu-miR-200c-3p_MIMAT0000657,ptr-miR-200c_MIMAT0024051	TAATACTGCCGGGTAATGATGGA	-1.03201	11.953	5.48769	0.0191509	0.123108
ssc-mir-181a-1_MI0010686,ssc-mir-181a-2_MI0013106	AACATTCAACGCTGTCGGTGAG	-1.61196	3.31374	5.42593	0.0198399	0.125428
ssc-mir-30e_MI0013092	TGTAAACATCCTTGACTGGAA	1.00007	3.86025	5.41445	0.0199707	0.125428
ssc-mir-27b_MI0013109	TTCACAGTGGCTAAGTTCT	-1.15405	8.88056	5.43417	0.0197464	0.125428
ssc-mir-186_MI0002456	AAAGAATTCTCCTTTTGGGCT	1.20743	2.28569	5.34829	0.0207427	0.127847
ssc-mir-140_MI0002437	ACCACAGGGTAGAACCACGGAC	-1.22284	10.3396	5.34387	0.0207953	0.127847
ssc-miR-374b-5p_MIMAT0013915	ATATAATACAACCTGCTAAGTG	1.42363	2.44847	5.3466	0.0207627	0.127847
ssc-mir-28_MI0002430	CCACTAGATTGTGAGCTCCTGG	1.10526	3.3292	5.327	0.0209975	0.128188
eca-mir-500-1_MI0012968,eca-mir-500-2_MI0012969,eca-mir-501_MI0012970	ATGCACCTGGGCAAGGATTCC	-1.54616	2.21526	5.27099	0.0216837	0.131458
ssc-mir-126_MI0016619	CTCGTACCGTGAGTAATAATG	0.939803	5.22334	5.23957	0.0220787	0.132929
ssc-mir-222_MI0013151	AGCTACATCTGGCTACTGGGT	1.25376	1.90744	5.21128	0.0224408	0.133271
ssc-mir-24-1_MI0002428	CGTGCCTACTGAGCTGAAACACA	1.26447	2.1287	5.21911	0.02234	0.133271
ssc-mir-30a_MI0010688	TGTAAACATCCTCGACTG	1.07407	2.77868	5.14189	0.0233552	0.137764
ssc-miR-210_MIMAT0007761	CTGTGCGTGTGACAGCGGCTGA	-1.42213	2.2381	5.10311	0.0238829	0.139932
ssc-mir-574_MI0013161	CACGCTCATGCACACACCCAC	1.45408	3.94962	5.07692	0.0242464	0.14018
ssc-mir-486-1_MI0013103,ssc-mir-486-2_MI0017992	TCCTGTACTGAGCTGCCCCGA	-1.16814	2.44959	5.08016	0.0242011	0.14018
ssc-miR-450b-5p_MIMAT0013927	TTTTGCAATATGTTCCTGAATA	1.09804	5.95846	5.06017	0.0244818	0.140609
ssc-mir-542_MI0013138	TTGTGACAGATTGATAACTGAAA	1.45066	2.89143	5.04502	0.0246968	0.140917
ssc-miR-30c-3p_MIMAT0022922	CTGGGAGAAGGCTGTTTACTCT	-1.05979	8.29996	4.9973	0.0253868	0.143194
ssc-miR-195_MIMAT0013928	TAGCAGCACAGAAATATTGGC	1.68241	6.65737	4.99478	0.0254239	0.143194
ssc-mir-195_MI0013141	TAGCAGCACAGAAATATTGG	1.27666	2.82516	4.9652	0.0258623	0.144729
ssc-mir-140_MI0002437	ACCACAGGGTAGAACCACGGACA	-1.3077	9.97346	4.95308	0.0260442	0.144819
ssc-mir-151_MI0013100	ACTAGACTGAAGCTCCTTGAGGA	-1.07906	3.10287	4.91551	0.0266166	0.14614
ssc-miR-429_MIMAT0020591	TAATACTGTCTGGTAATGCCGT	1.09903	5.02546	4.91998	0.0265478	0.14614
ssc-mir-150-1_MI0022133,ssc-mir-150-2_MI0022134	TCTCCCAACCCTTGTACCAGT	1.13664	3.01143	4.87132	0.0273066	0.148992
ssc-mir-500_MI0013166	AATGCACCTGGGCAAGGATTCT	-1.09829	2.80196	4.83817	0.0278364	0.150939
bta-miR-200a_MIMAT0003822,oan-miR-200a-3p_MIMAT0006936	TAACACTGTCTGGTAACGATGTT	1.16546	4.29755	4.82626	0.0280294	0.151047
ENSSSCG00000023990, ENSSSCG00000028001, bta-mir-449a_MI0009834,hsa-mir-449a_MI0001648,mmu-mir-449a_MI0001649,ppy-mir-449a_MI0014947,rno-mir-449a_MI0001650	TGGCAGTGTATTGTTAGCTGGT	1.41174	2.79809	4.78616	0.0286894	0.152718
ssc-mir-30d_MI0013091	TGTAAACATCCCCGACTGGAAGC	-1.29259	10.4754	4.79158	0.0285991	0.152718
bta-miR-93_MIMAT0003837	CAAAGTGCTGTTCGTGCAGGTA	1.23626	2.76163	4.73192	0.0296078	0.156652
ENSSSCG00000028003	ACTGGACTTGGAGTCAGAAGAC	-1.35891	2.58419	4.67481	0.0306081	0.160969
ssc-let-7a-1_MI0013085,ssc-let-7a-2_MI0017984	TGAGGTAGTAGGTTGTATA	-1.20254	3.68283	4.63355	0.0313527	0.163898
ssc-mir-411_MI0015908	ATAGTAGACCGTATAGCGTAC	0.810371	4.33621	4.61413	0.0317095	0.164776
ssc-mir-140_MI0002437	TACCACAGGGTAGAACCACG	-0.993015	4.32628	4.5979	0.0320112	0.16536
ssc-miR-744_MIMAT0015708	TGCGGGGCTAGGGCTAACAGCA	1.14337	2.46137	4.57189	0.0325007	0.165925
hsa-mir-1-1_MI0000651,mml-mir-1-1_MI0007568,ppy-mir-1-1_MI0014778,ptr-mir-1-1_MI0008412	TGGAATGTAAAGAAGTATGTATC	-1.43763	2.97435	4.57678	0.0324081	0.165925
ENSSSCG00000024128, bta-mir-200b_MI0005055,cgr-mir-200b_MI0020452,mmu-mir-200b_MI0000243,oan-mir-200b_MI0006745,rno-mir-200b_MI0000944	AATACTGCCTGGTAATGATGA	-1.38067	2.10053	4.55685	0.0327873	0.166414
ssc-mir-23a_MI0002427	ATCACATTGCCAGGGATTTCCAAT	1.18226	2.07335	4.52096	0.033482	0.168524
ssc-miR-532-5p_MIMAT0013940	CATGCCTTGAGTGTAGGACCGT	-1.03191	9.62327	4.5155	0.0335891	0.168524
ssc-mir-142_MI0013134	CATAAAGTAGAAAGCACTA	1.38915	2.60593	4.491	0.0340737	0.169979
ssc-mir-125b-2_MI0002414	ACAAGTCAGGCTCTTGGGACC	-0.881477	8.02853	4.44741	0.0349542	0.173181
ssc-miR-9_MIMAT0025358	TCTTTGGTTATCTAGCTGTATG	-0.992602	8.88133	4.4397	0.0351123	0.173181
ssc-mir-382_MI0015911	AATCATTCACGGACAACACTTT	-0.961319	4.11803	4.42815	0.0353509	0.173378
ssc-mir-101-1_MI0010678	TACAGTACTGTGATAACTGAAGAA	1.1121	2.48501	4.35441	0.0369133	0.179692
bta-mir-106b_MI0009724,cgr-mir-106b_MI0020379,mmu-mir-106b_MI0000407,ptr-mir-106b_MI0003070,rno-mir-106b_MI0000889	TACCGCACTGTGGGTACTTGCT	-1.31926	4.50468	4.33994	0.0372282	0.179692
ssc-mir-450a_MI0010683,ssc-mir-450c_MI0014776	TTTTGCGATGTGTTCCTAATA	0.970499	4.25731	4.33868	0.0372558	0.179692
ssc-mir-199a-1_MI0016621,ssc-mir-199a-2_MI0013093,ssc-mir-199b_MI0008219	TACAGTAGTCTGCACATTGGT	0.905401	4.35138	4.31209	0.0378425	0.181519
ssc-mir-451_MI0016623	AAACCGTTACCATTACTGAG	-1.36682	7.05463	4.30006	0.038111	0.181808
ssc-mir-126_MI0016619	CGTACCGTGAGTAATAATG	0.808852	3.63783	4.25833	0.0390584	0.184313
ssc-mir-30c-2_MI0002461	CTGGGAGAAGGCTGTTTACTC	-1.11643	4.46755	4.26148	0.0389859	0.184313
ssc-mir-183_MI0002439	ATGGCACTGGTAGAATTCACT	-1.36889	5.37232	4.21062	0.0401717	0.185214
ssc-mir-574_MI0013161	CACGCTCATGCACACACCCA	1.32638	3.2829	4.19589	0.0405222	0.185214
ssc-mir-126_MI0016619	CATTATTACTTTTGGTACGCGC	1.19662	2.06816	4.22773	0.0397685	0.185214
ssc-mir-21_MI0002459	GTAGCTTATCAGACTGATGTTGACT	1.77435	1.01149	4.20842	0.0402238	0.185214
ssc-mir-126_MI0016619	TCGTACCGTGAGTAATAATG	0.811938	8.77931	4.19589	0.0405222	0.185214
ssc-mir-146b_MI0010685	TGAGAACTGAATTCCATAGGCT	1.59655	5.59573	4.21434	0.0400836	0.185214
ssc-mir-378-1_MI0013088,ssc-mir-378-2_MI0016622	ACTGGACTTGGAGTCAGAAGGCC	-1.47871	2.52348	4.16895	0.0411713	0.187201
ssc-miR-28-5p_MIMAT0002136	AAGGAGCTCACAGTCTATTGAG	0.887792	3.94044	4.13895	0.041907	0.188582
ssc-miR-126-3p_MIMAT0018378	TCGTACCGTGAGTAATAATGCG	0.875046	8.54683	4.14113	0.0418532	0.188582
rno-miR-200c-3p_MIMAT0000873	TAATACTGCCGGGTAATGATG	-0.989851	5.32962	4.12716	0.0422001	0.188644
ssc-miR-365-3p_MIMAT0013904	TAATGCCCCTAAAAATCCTTAT	0.97468	4.33248	4.11243	0.0425691	0.188644
ssc-mir-411_MI0015908	TAGTAGACCGTATAGCGTAC	0.967898	3.08423	4.11496	0.0425056	0.188644
ssc-miR-34c_MIMAT0013916	AGGCAGTGTAGTTAGCTGATTGC	1.05039	12.4741	4.08305	0.0433153	0.189077
bta-mir-409a_MI0009824,cgr-mir-409_MI0020520,mmu-mir-409_MI0001160,oar-mir-409_MI0016958,rno-mir-409a_MI0003550	GAATGTTGCTCGGTGAACCCCTT	-1.25252	2.36327	4.08779	0.0431941	0.189077
ENSSSCG00000026728, ENSSSCG00000019861	TAAACGTGGATGTACTTGCTTT	2.59649	-0.192326	4.083	0.0433166	0.189077
ssc-let-7a-1_MI0013085,ssc-let-7a-2_MI0017984	TGAGGTAGTAGGTTGTATAGT	-0.925102	11.0406	4.06107	0.0438826	0.190595
bta-mir-378-2_MI0013052	CTGGACTTGGAGTCAGAAGGCT	-1.2735	3.47597	4.04228	0.0443738	0.191774
ssc-mir-222_MI0013151	AGCTACATCTGGCTACTGGGTCT	1.08161	3.5381	3.96709	0.0463979	0.198556
ssc-mir-23a_MI0002427	ATCACATTGCCAGGGATTTCCA	0.815441	6.68927	3.97043	0.0463059	0.198556
ssc-mir-1_MI0010682	TGGAATGTAAAGAAGTATGTATT	-0.956281	6.85158	3.95676	0.0466836	0.198804
ssc-mir-451_MI0016623	AAACCGTTACCATTACTGAGTTTAGT	1.15129	5.26403	3.91838	0.0477609	0.202404
ssc-mir-532_MI0013150	CATGCCTTGAGTGTAGGACCGTT	-0.960843	6.25873	3.9099	0.0480024	0.202445
ssc-mir-23b_MI0013112	ATCACATTGCCAGGGATTACC	-0.936868	8.30799	3.85824	0.0495022	0.206773
ssc-mir-1468_MI0022160	CTCCGTTTGCCTGTTTTGCTG	-0.973291	3.04403	3.86393	0.0493346	0.206773
ssc-mir-144_MI0022132	GGATATCATCATATACTGTAAGT	-0.936016	5.61294	3.83274	0.0502607	0.208941
ssc-miR-206_MIMAT0013864	TGGAATGTAAGGAAGTGTGTGA	-1.2884	2.16141	3.81044	0.0509341	0.210737
ssc-miR-23b_MIMAT0013893	ATCACATTGCCAGGGATTACCA	-1.02707	6.85034	3.76942	0.0521976	0.214294
ssc-mir-148a_MI0002418	TCAGTGCACTACAGAACTTTGTC	-0.868609	7.19935	3.76663	0.0522848	0.214294
ssc-miR-500_MIMAT0013956	ATGCACCTGGGCAAGGATTCT	-1.08972	4.90202	3.74096	0.0530939	0.216593
ssc-mir-140_MI0002437	ACAGGGTAGAACCACGGACAGG	-0.978306	2.81995	3.68309	0.0549668	0.222806
ssc-mir-143_MI0013098	CTGAGATGAAGCACTGTAGCTC	-0.881273	7.96323	3.67823	0.0551272	0.222806
ssc-mir-652_MI0015919	AATGGCGCCACTAGGGTTGTGC	1.07866	2.41743	3.66988	0.0554042	0.222893
ssc-mir-532_MI0013150	ATGCCTTGAGTGTAGGACCGT	-0.904727	2.61263	3.6266	0.0568629	0.225543
ssc-mir-101-1_MI0010678,ssc-mir-101-2_MI0010679	GTACAGTACTGTGATAACTGA	0.850317	10.2843	3.61979	0.0570962	0.225543
bta-let-7a-3_MI0005452,ggo-let-7a_MI0020621,hsa-let-7a-3_MI0000062,ppy-let-7a-3_MI0014781,ptr-let-7a-3_MI0008399	GTGAGGTAGTAGGTTGTATAGT	-1.07346	3.33332	3.62505	0.0569158	0.225543
ssc-let-7a-1_MI0013085,ssc-let-7a-2_MI0017984	TGAGGTAGTAGGTTGTATAG	-0.881557	7.20594	3.63464	0.056589	0.225543
cgr-mir-200b_MI0020452,ggo-mir-200b_MI0020847,hsa-mir-200b_MI0000342,mmu-mir-200b_MI0000243,rno-mir-200b_MI0000944	AATACTGCCTGGTAATGATGAC	-0.851969	4.84418	3.58502	0.0583026	0.227224
ENSSSCG00000024128, bta-mir-200b_MI0005055,cgr-mir-200b_MI0020452,mmu-mir-200b_MI0000243,oan-mir-200b_MI0006745,rno-mir-200b_MI0000944	TAATACTGCCTGGTAATGATG	-0.891004	6.90435	3.58747	0.0582167	0.227224
ssc-mir-335_MI0013165	TTTTTCATTATTGCTCCTGACC	-1.06652	5.07903	3.58919	0.0581566	0.227224
ssc-miR-486_MIMAT0013886	TCCTGTACTGAGCTGCCCCGAG	-0.932167	2.79341	3.57156	0.0587772	0.228056
mdo-miR-200c_MIMAT0004150	TAATACTGCCGGGTAATGATGG	-0.7041	8.83071	3.54995	0.0595473	0.230021
ssc-mir-30e_MI0013092	TGTAAACATCCTTGACTGGA	1.12139	5.71568	3.52388	0.0604906	0.232636
ssc-miR-542-3p_MIMAT0013925	TGTGACAGATTGATAACTGAAA	0.991522	6.36764	3.51461	0.06083	0.232769
ssc-mir-30e_MI0013092	TTTCAGTCGGATGTTTACAGC	-1.03393	3.70744	3.50839	0.0610586	0.232769
ssc-miR-708-5p_MIMAT0013945	AAGGAGCTTACAATCTAGCTGGG	1.01445	1.99919	3.49207	0.0616634	0.234053
ssc-mir-381_MI0015912	ATATACAAGGACAAGCTCTCT	-0.787848	6.12755	3.46904	0.0625277	0.236306
ENSSSCG00000022650	TTCAAGTAATTCAGGATAGGTT	0.725986	8.04802	3.44423	0.063473	0.238845
ssc-mir-451_MI0016623	AAACCGTTACCATTACTGAGTTTA	1.2566	3.09005	3.42191	0.0643366	0.24028
ssc-mir-182_MI0022135	TTTGGCAATGGTAGAACTCACACTGGT	1.09165	2.67251	3.42016	0.0644048	0.24028
hsa-let-7b-3p_MIMAT0004482,mmu-let-7b-3p_MIMAT0004621,rno-let-7b-3p_MIMAT0004705	CTATACAACCTACTGCCTTCCC	1.41519	1.82783	3.40317	0.0650714	0.241733
ssc-mir-532_MI0013150	CATGCCTTGAGTGTAGGAC	1.05977	1.71521	3.39304	0.0654719	0.241912
ssc-mir-339-1_MI0013149	TCCCTGTCCTCCAGGAGCTCACT	-0.691573	5.10956	3.37412	0.0662279	0.241912
ssc-mir-30c-1_MI0016618,ssc-mir-30c-2_MI0002461	TGTAAACATCCTACACTCTCAGCT	0.75947	8.23418	3.38423	0.0658227	0.241912
ssc-mir-30a_MI0010688	TGTAAACATCCTCGACTGGA	1.10052	9.2118	3.3782	0.0660641	0.241912
ssc-mir-27a_MI0002442	TTCACAGTGGCTAAGTTCC	-1.09639	6.08888	3.33753	0.0677163	0.246318
ssc-mir-125b-1_MI0013172	TCCCTGAGACCCTAACTTGTGAT	-0.947326	2.34979	3.312	0.0687757	0.247083
ssc-mir-31_MI0022127	TGCTATGCCAACATATTGCCATC	0.918809	5.90684	3.32262	0.068333	0.247083
ssc-mir-182_MI0022135	TTTGGCAATGGTAGAACTCAC	-0.758202	7.04122	3.31263	0.0687494	0.247083
ssc-let-7c_MI0002445	TGAGGTAGTAGGTTGTATG	-0.9583	2.24098	3.28617	0.0698659	0.249971
ssc-miR-199a-3p_MIMAT0013875	ACAGTAGTCTGCACATTGGTTA	0.758628	7.50671	3.22708	0.0724297	0.252924
ssc-mir-191_MI0013095	CAACGGAATCCCAAAAGCAGCTGT	0.950975	4.5304	3.23095	0.072259	0.252924
ssc-mir-143_MI0013098	TGAGATGAAGCACTGTAGC	-0.927844	8.86176	3.24475	0.0716525	0.252924
ssc-let-7f-1_MI0002446	TGAGGTAGTAGATTGTATAGTTT	-0.633627	10.3218	3.24095	0.0718192	0.252924
ssc-mir-30a_MI0010688	TGTAAACATCCTCGACTGGAA	0.77984	9.87719	3.22825	0.0723778	0.252924
ssc-mir-374a_MI0013130	TTATAATACAACCTGATAAGTGT	1.24906	2.96347	3.23407	0.0721211	0.252924
ssc-mir-151_MI0013100	CTAGACTGAAGCTCCTTGAGGAC	-0.989519	2.7611	3.21879	0.0727976	0.253196
ssc-mir-101-1_MI0010678,ssc-mir-101-2_MI0010679	TACAGTACTGTGATAACT	1.03027	2.73048	3.19833	0.0737136	0.255365
ssc-mir-182_MI0022135	TTTGGCAATGGTAGAACTCA	-0.710579	7.03109	3.18233	0.0744385	0.256857
ssc-mir-125b-2_MI0002414	ACAAGTCAGGCTCTTGGGACCTA	-0.692645	4.71571	3.17087	0.0749626	0.257647
ssc-mir-222_MI0013151	AGCTACATCTGGCTACTGGGTCTCT	-0.902122	4.82741	3.11244	0.0776965	0.265512
ssc-mir-30a_MI0010688	TGTAAACATCCTCGACTGG	0.735184	5.80133	3.10903	0.0778592	0.265512
ssc-mir-144_MI0022132	GGATATCATCATATACTGTAAG	-0.819954	5.42259	3.09082	0.0787351	0.266417
ssc-miR-7_MIMAT0002141	TGGAAGACTAGTGATTTTGTTGTT	0.796192	11.5818	3.09376	0.0785931	0.266417
ssc-mir-500_MI0013166	ATGCACCTGGGCAAGGATTCTG	-0.80526	3.27115	3.08281	0.0791235	0.266698
ssc-mir-532_MI0013150	ACATGCCTTGAGTGTAGGACCGT	-0.992431	2.27019	3.04598	0.0809372	0.266732
ssc-mir-99b_MI0007077	ACCCGTAGAACCGACCTTGCG	-0.827919	4.97433	3.04539	0.0809667	0.266732
ssc-mir-140_MI0002437	CCACAGGGTAGAACCACGGAC	-0.884081	5.30513	3.06859	0.0798189	0.266732
ssc-mir-429_MI0017991	TAATACTGTCTGGTAATGCCG	0.832203	3.29993	3.05641	0.0804192	0.266732
ssc-let-7g_MI0013087	TGAGGTAGTAGTTTGTACAGTTT	-0.916109	9.6265	3.06799	0.079848	0.266732
ssc-mir-185_MI0008218	TGGAGAGAAAGGCAGTTCCTGAT	-0.674592	4.36236	3.06116	0.0801842	0.266732
ssc-miR-145-3p_MIMAT0022919	GGATTCCTGGAAATACTGTTCT	-0.888907	4.41971	3.0194	0.0822741	0.268005
bta-let-7b_MI0005453,cgr-let-7b_MI0020369,mmu-let-7b_MI0000558,oan-let-7b_MI0006720,rno-let-7b_MI0000829	TGAGGTAGTAGGTTGTGTGGTTT	-0.710483	7.81004	3.02562	0.0819587	0.268005
ssc-mir-450b_MI0013140	TTTTGCAATATGTTCCTGAATAT	0.973396	4.12128	3.01948	0.0822698	0.268005
ssc-mir-181a-1_MI0010686	ACCATCGACCGTTGATTGTAC	-0.904122	3.2874	2.98174	0.0842087	0.272139
ssc-miR-10a-3p_MIMAT0022954	CAAATTCGTATCTAGGGGAAT	0.909078	2.94138	2.97656	0.0844785	0.272139
ssc-miR-182_MIMAT0025366	TTTGGCAATGGTAGAACTCACACT	-0.748468	11.3612	2.98735	0.0839173	0.272139
ssc-let-7c_MI0002445	TGAGGTAGTAGGTTGTATGGTTT	-0.749419	4.33517	2.96889	0.0848803	0.272428
ssc-miR-221-3p_MIMAT0007762	AGCTACATTGTCTGCTGGGTTT	0.680749	5.81174	2.93605	0.0866225	0.277002
ssc-mir-101-1_MI0010678	TACAGTACTGTGATAACTGAAGA	0.879132	7.50039	2.91096	0.0879796	0.280315
ssc-miR-504_MIMAT0013931	AGACCCTGGTCTGCACTCTATCT	-0.886878	2.64982	2.89701	0.0887438	0.281721
ssc-miR-30a-5p_MIMAT0010193	TGTAAACATCCTCGACTGGAAG	0.738391	10.6555	2.88839	0.0892203	0.282208
ssc-mir-382_MI0015911	AATCATTCACGGACAACACTT	-0.796362	3.94934	2.87023	0.0902321	0.282367
ggo-mir-30c_MI0020658,hsa-mir-30c-2_MI0000254,lla-mir-30c_MI0002924,mne-mir-30c_MI0002925,ptr-mir-30c-2_MI0002923	CTGGGAGAAGGCTGTTTACTCTT	-0.904342	2.9304	2.86378	0.0905943	0.282367
cgr-miR-409-3p_MIMAT0023951,eca-miR-409-3p_MIMAT0013152,hsa-miR-409-3p_MIMAT0001639,mml-miR-409-3p_MIMAT0006315,mmu-miR-409-3p_MIMAT0001090,ppy-miR-409-3p_MIMAT0015876,ptr-miR-409_MIMAT0008136	GAATGTTGCTCGGTGAACCCCT	-0.925552	3.84569	2.85858	0.090888	0.282367
mmu-mir-146a_MI0000170,rno-mir-146a_MI0000919	TGAGAACTGAATTCCATGGGTTAT	0.907178	2.17338	2.86505	0.0905232	0.282367
ssc-let-7a-1_MI0013085,ssc-let-7a-2_MI0017984,ssc-let-7c_MI0002445	TGAGGTAGTAGGTTGTAT	-0.968306	3.99668	2.86256	0.090663	0.282367
cgr-mir-100_MI0020376	AACCCGTAGATCCGAACTTGTGT	-0.789215	11.5262	2.82648	0.0927216	0.287042
ssc-mir-582_MI0022154	TTACAGTTGTTCAACCAGTTACT	0.79899	2.36211	2.79244	0.0947097	0.292161
ssc-mir-143_MI0013098	CTGAGATGAAGCACTGTAGCT	-0.787795	5.05486	2.76565	0.0963075	0.293973
bta-mir-409a_MI0009824,cgr-mir-409_MI0020520,mmu-mir-409_MI0001160,oar-mir-409_MI0016958,rno-mir-409a_MI0003550	GAATGTTGCTCGGTGAACCCC	-0.867208	2.67703	2.76667	0.0962459	0.293973
ssc-let-7c_MIMAT0002151	TGAGGTAGTAGGTTGTATGGTT	-0.732311	8.20665	2.772	0.0959263	0.293973
ssc-miR-215_MIMAT0010192	ATGACCTATGAATTGACAGAC	-1.23537	1.39828	2.73336	0.0982726	0.296858
bta-miR-25_MIMAT0003853,cfa-miR-25_MIMAT0006697,cgr-miR-25-3p_MIMAT0023870,eca-miR-25_MIMAT0013057,ggo-miR-25_MIMAT0002760,hsa-miR-25-3p_MIMAT0000081,lla-miR-25_MIMAT0002779,mdo-miR-25_MIMAT0004179,mml-miR-25_MIMAT0002774,mmu-miR-25-3p_MIMAT0000652,mne-miR-25_MIMAT0002782,ppa-miR-25_MIMAT0002765,ppy-miR-25_MIMAT0002768,rno-miR-25-3p_MIMAT0000795	CATTGCACTTGTCTCGGTCTGA	-0.690279	9.40995	2.73483	0.0981821	0.296858
eca-miR-200a_MIMAT0012909,ggo-miR-200a_MIMAT0024300,hsa-miR-200a-3p_MIMAT0000682,mdo-miR-200a-3p_MIMAT0004158,mml-miR-200a_MIMAT0006233,mmu-miR-200a-3p_MIMAT0000519,ppy-miR-200a_MIMAT0015796,ptr-miR-200a_MIMAT0008063,rno-miR-200a-3p_MIMAT0000874	TAACACTGTCTGGTAACGATGT	0.927241	4.63275	2.74126	0.0977877	0.296858
mdo-let-7a-1_MI0005360	CTATACAATCTACTGTCTTTCT	1.15447	2.17117	2.70869	0.0998028	0.299054
ENSSSCG00000020795, bta-mir-141_MI0009742,cgr-mir-141_MI0020403,mmu-mir-141_MI0000166,ptr-mir-141-2_MI0008542,rno-mir-141_MI0000914	TAACACTGTCTGGTAAAGATG	0.874863	5.84611	2.71472	0.0994263	0.299054
cfa-mir-300_MI0010428	TATGCAAGGACAAGCTCTCT	-0.954747	1.90078	2.70511	0.100027	0.299054
ssc-miR-99b_MIMAT0006018	CACCCGTAGAACCGACCTTGCG	-0.725877	10.9849	2.68836	0.101084	0.301182
bta-let-7b_MI0005453,cgr-let-7b_MI0020369,mmu-let-7b_MI0000558,oan-let-7b_MI0006720,rno-let-7b_MI0000829	TGAGGTAGTAGGTTGTGT	-0.929416	2.08341	2.67697	0.101809	0.302311
ENSSSCG00000027451	AATCACTAATTCCACTGCCATCA	0.877922	4.10615	2.66504	0.102575	0.302527
bta-mir-25_MI0005067,cgr-mir-25_MI0020470,mmu-mir-25_MI0000689,ppy-mir-25_MI0003069,rno-mir-25_MI0000856	CATTGCACTTGTCTCGGTCT	-0.859418	3.89349	2.66633	0.102492	0.302527
ssc-mir-30d_MI0013091	TGTAAACATCCCCGACTGGAA	-0.708715	9.29446	2.65118	0.103473	0.304148
ssc-mir-378-1_MI0013088,ssc-mir-378-2_MI0016622	CTGGACTTGGAGTCAGAAGGC	-0.83845	2.95003	2.62142	0.10543	0.30886
ssc-mir-148b_MI0013118	TCAGTGCATCACAGAACTTTGTC	-1.21023	7.03858	2.61409	0.105918	0.308942
ssc-let-7i_MI0002447	TGAGGTAGTAGTTTGTGC	-0.768679	3.61058	2.61039	0.106166	0.308942
ssc-mir-152_MI0013104	TCAGTGCATGACAGAACTTG	0.713247	4.51647	2.59792	0.107004	0.310346
ssc-mir-126_MI0016619	TCGTACCGTGAGTAATAAT	0.804278	2.67303	2.58724	0.107728	0.310385
ssc-miR-493-5p_MIMAT0025377	TTGTACATGGTAGGCTTTCATT	-1.00882	2.2896	2.59017	0.107528	0.310385
ssc-let-7c_MI0002445	TGAGGTAGTAGGTTGTATGG	-0.688522	3.25296	2.56555	0.109215	0.313633
ssc-mir-196b-1_MI0013137,ssc-mir-196b-2_MI0022139	TAGGTAGTTTCCTGTTGTTGGGA	0.874945	3.71329	2.54718	0.110491	0.316259
bta-mir-193b_MI0009764,cgr-mir-193b_MI0020439,mmu-mir-193b_MI0005484,oan-mir-193_MI0006676,sha-mir-193_MI0019619	AACTGGCCCACAAAGTCCCGCTT	0.781968	3.26383	2.51882	0.112495	0.320139
ssc-miR-34a_MIMAT0007757	TGGCAGTGTCTTAGCTGGTTGT	0.706367	3.1418	2.51762	0.11258	0.320139
ssc-mir-323_MI0002433	CACATTACACGGTCGACCTCT	-0.845948	2.54836	2.45868	0.116877	0.331278
bta-let-7b_MIMAT0004331,cfa-let-7b_MIMAT0009836,cgr-let-7b_MIMAT0023717,hsa-let-7b-5p_MIMAT0000063,mdo-let-7b_MIMAT0004162,mml-let-7b_MIMAT0006152,mmu-let-7b-5p_MIMAT0000522,oan-let-7b-5p_MIMAT0006897,ppy-let-7b_MIMAT0015722,ptr-let-7b_MIMAT0007937,rno-let-7b-5p_MIMAT0000775	TGAGGTAGTAGGTTGTGTGGTT	-0.633006	8.99497	2.4352	0.118639	0.335184
ssc-mir-30a_MI0010688	TAAACATCCTCGACTGGAAGCTG	-1.03102	1.50493	2.415	0.120178	0.336268
ssc-mir-151_MI0013100	TACTAGACTGAAGCTCCTTGAGG	-0.819546	3.07236	2.42487	0.119423	0.336268
ssc-mir-340-1_MI0013110,ssc-mir-340-2_MI0022145	TTATAAAGCAATGAGACTGA	0.909731	2.96121	2.4176	0.119979	0.336268
ssc-let-7d-3p_MIMAT0025357	CTATACGACCTGCTGCCTTTCT	0.793493	3.16645	2.40488	0.120958	0.337367
ssc-mir-199a-1_MI0016621,ssc-mir-199a-2_MI0013093	CCCAGTGTTCAGACTACCTGT	0.655239	3.46668	2.38454	0.122541	0.338455
ssc-mir-411_MI0015908	TAGTAGACCGTATAGCGTACG	0.662359	3.28182	2.38791	0.122277	0.338455
ssc-mir-135-2_MI0002416	TGTAGGGATGGAAGCCATGAAA	-0.690595	3.64379	2.38107	0.122814	0.338455
ssc-miR-758_MIMAT0015719	TTTGTGACCTGGTCCACTAAC	0.691369	3.16917	2.37999	0.122898	0.338455
ssc-miR-196b_MIMAT0025369, ssc-miR-196b-5p_MIMAT0013923	TAGGTAGTTTCCTGTTGTTGGG	0.829894	5.69596	2.37243	0.123495	0.339028
bta-mir-106b_MI0009724,cgr-mir-106b_MI0020379,mmu-mir-106b_MI0000407,ptr-mir-106b_MI0003070,rno-mir-106b_MI0000889	CCGCACTGTGGGTACTTGC	-0.865808	2.73603	2.35333	0.125016	0.342128
ssc-mir-423_MI0013099	AAGCTCGGTCTGAGGCCCCTCAGT	-0.730299	2.73437	2.29299	0.12996	0.353521
ssc-miR-1_MIMAT0010187	TGGAATGTAAAGAAGTATGTA	-0.682121	6.64022	2.29264	0.129989	0.353521
ssc-miR-199b-3p_MIMAT0007760	TACAGTAGTCTGCACATTGGTT	0.62373	7.4692	2.28286	0.130811	0.354652
ssc-mir-542_MI0013138	TTGTGACAGATTGATAACTGAA	0.807113	3.76982	2.26748	0.132114	0.357077
ssc-miR-423-3p_MIMAT0013881	AGCTCGGTCTGAGGCCCCTCAGT	-0.618901	5.5164	2.25071	0.133553	0.357643
ssc-mir-30a_MI0010688	CTTTCAGTCGGATGTTTGCAG	-0.578319	6.78685	2.25533	0.133155	0.357643
ssc-mir-126_MI0016619	GTACCGTGAGTAATAATG	0.767687	1.96654	2.25973	0.132777	0.357643
ssc-mir-10a_MI0013101	ATACCCTGTAGATCCGAATTTGT	-0.822913	9.45528	2.23969	0.134508	0.359099
ssc-mir-143_MI0013098	ATGAAGCACTGTAGCTCGGGAA	-0.8657	2.24126	2.21706	0.136492	0.361286
ssc-miR-191_MIMAT0013876	CAACGGAATCCCAAAAGCAGCTG	0.86888	7.67403	2.21153	0.136982	0.361286
bta-mir-25_MI0005067,cgr-mir-25_MI0020470,mmu-mir-25_MI0000689,ppy-mir-25_MI0003069,rno-mir-25_MI0000856	CATTGCACTTGTCTCGGTCTG	-0.638531	5.53659	2.21606	0.136581	0.361286
cgr-miR-200b_MIMAT0023842,ggo-miR-200b_MIMAT0024299,rno-miR-200b-3p_MIMAT0000875	TAATACTGCCTGGTAATGATGAC	-0.560364	11.2473	2.21848	0.136367	0.361286
ssc-miR-152_MIMAT0013887	TCAGTGCATGACAGAACTTGG	0.561459	9.68259	2.20224	0.13781	0.361287
cgr-miR-182_MIMAT0023805	TTTGGCAATGGTAGAACTCACACC	-1.04385	8.94438	2.2034	0.137707	0.361287
ssc-mir-199a-1_MI0016621,ssc-mir-199a-2_MI0013093,ssc-mir-199b_MI0008219	ACAGTAGTCTGCACATTGGTT	0.603458	8.51901	2.19117	0.138804	0.362327
ssc-mir-3613_MI0022161	TGTTGTACTTTTTTTTTTGTTC	0.690218	6.52735	2.18858	0.139037	0.362327
oan-mir-126_MI0006861,rno-mir-126a_MI0000898	CGTACCGTGAGTAATAATGCGT	0.65342	3.90514	2.183	0.139543	0.362561
ssc-mir-183_MI0002439	ATGGCACTGGTAGAATTCACTGT	-0.921473	4.74665	2.17246	0.140501	0.36397
ssc-mir-191_MI0013095	AACGGAATCCCAAAAGCAGCTG	0.872099	2.97673	2.15889	0.141747	0.366109
ssc-mir-142_MI0013134	CCCATAAAGTAGAAAGCACTA	0.925473	3.31085	2.14149	0.143362	0.36919
ssc-mir-181d_MI0013108	AACATTCATTGTTGTCGGTGG	-0.730301	2.08254	2.12563	0.144853	0.371932
ssc-mir-151_MI0013100	CTCGAGGAGCTCACAGTCTAGT	-0.711259	4.28859	2.11856	0.145523	0.372557
ssc-mir-30a_MI0010688	TGTAAACATCCTCGACTGGAAGC	0.558468	12.2789	2.09091	0.148178	0.378243
cgr-mir-200b_MI0020452,ggo-mir-200b_MI0020847,hsa-mir-200b_MI0000342,mmu-mir-200b_MI0000243,rno-mir-200b_MI0000944	TAATACTGCCTGGTAATGATGACG	-0.668102	4.36328	2.07488	0.149742	0.381122
ssc-mir-451_MI0016623	AAACCGTTACCATTACTGAGT	-0.804399	9.34915	2.04906	0.1523	0.386505
ENSSSCG00000026388	GGGGATGTAGCTCAGTGG	1.00463	2.6695	2.04192	0.153016	0.387198
ssc-mir-10a_MI0013101	CCCTGTAGATCCGAATTTGTGT	-0.903032	2.63614	2.03669	0.153543	0.387409
ssc-miR-183_MIMAT0002145	TATGGCACTGGTAGAATTCACTG	-0.796042	5.52259	1.99504	0.157815	0.397039
ssc-mir-29a_MI0013090	CTAGCACCATCTGAAATCGGTT	0.6043	3.62505	1.98371	0.159	0.398871
bta-mir-25_MI0005067,cgr-mir-25_MI0020470,mmu-mir-25_MI0000689,ppy-mir-25_MI0003069,rno-mir-25_MI0000856	ATTGCACTTGTCTCGGTCTGA	-0.701373	4.06348	1.96353	0.161136	0.401919
ssc-mir-1_MI0010682	TGGAATGTAAAGAAGTATGTAT	-0.951748	11.7385	1.96527	0.160951	0.401919
ssc-mir-101-1_MI0010678,ssc-mir-101-2_MI0010679	GTACAGTACTGTGATAACT	0.55519	7.11659	1.95413	0.162143	0.403279
ssc-mir-320_MI0013097	AAAAGCTGGGTTGAGAGGGCGAAAA	0.809396	1.7274	1.92799	0.164979	0.409166
ENSSSCG00000022650	TTCAAGTAATTCAGGATAGG	0.538417	3.90692	1.90614	0.167392	0.41328
ssc-mir-27b_MI0013109	TTCACAGTGGCTAAGTTCTG	-0.55012	9.68442	1.90442	0.167584	0.41328
ssc-miR-340_MIMAT0013891	TTATAAAGCAATGAGACTGATT	0.59586	6.17662	1.89861	0.168234	0.413712
ssc-miR-185_MIMAT0007759	TGGAGAGAAAGGCAGTTCCTGA	-0.492145	7.96733	1.89395	0.168758	0.413835
ssc-mir-34c-1_MI0013132,ssc-mir-34c-2_MI0022128	AGGCAGTGTAGTTAGCTGATT	0.664652	8.95267	1.87951	0.170389	0.414345
ssc-mir-136_MI0002452	ATCATCGTCTCAAATGAGTCT	0.597563	3.60703	1.88216	0.170089	0.414345
bta-mir-200c_MI0005038,cgr-mir-200c_MI0020453,mmu-mir-200c_MI0000694,ptr-mir-200c_MI0020598,rno-mir-200c_MI0000942	TAATACTGCCGGGTAATGA	-0.784851	3.94517	1.88103	0.170217	0.414345
ssc-mir-10a_MI0013101	ACCCTGTAGATCCGAATTTGTGT	-0.877447	13.1789	1.85121	0.173643	0.421084
ssc-mir-451_MI0016623	AAACCGTTACCATTACTGAGTTT	0.828906	5.86956	1.84262	0.174644	0.421172
ssc-mir-27b_MI0013109	GTTCACAGTGGCTAAGTTCTGC	-0.873141	3.91486	1.8445	0.174424	0.421172
ssc-mir-320_MI0013097	AAAGCTGGGTTGAGAGGGCGA	-0.655475	5.47418	1.82612	0.176587	0.422949
ssc-mir-140_MI0002437	CCACAGGGTAGAACCACGGACA	-0.731481	6.75082	1.82808	0.176354	0.422949
ssc-let-7c_MI0002445	TGAGGTAGTAGGTTGTATGGT	-0.5745	5.81488	1.82403	0.176834	0.422949
ssc-mir-191_MI0013095	AACGGAATCCCAAAAGCAGCT	0.632668	3.35004	1.79108	0.180794	0.424048
ssc-mir-21_MI0002459	AGCTTATCAGACTGATGTTGAC	0.495013	6.6596	1.79523	0.180291	0.424048
ssc-mir-152_MI0013104	AGTGCATGACAGAACTTGG	0.64415	3.48262	1.7961	0.180184	0.424048
ssc-miR-151-3p_MIMAT0013883	CTAGACTGAAGCTCCTTGAGGA	-0.563915	9.40053	1.79667	0.180116	0.424048
ssc-miR-148b-5p_MIMAT0022955	GAAGTTCTGTTATACACTCAGGC	0.700096	2.37588	1.81553	0.177846	0.424048
ssc-mir-101-1_MI0010678,ssc-mir-101-2_MI0010679	TACAGTACTGTGATAACTGA	0.609301	9.17582	1.79607	0.180189	0.424048
ssc-mir-4334_MI0015921	TCCCTGTCCTCCAGGAGCTCC	-0.861157	4.29105	1.79574	0.180229	0.424048
ssc-mir-374a_MI0013130	TTATAATACAACCTGATAAGT	0.702563	8.15441	1.78394	0.181666	0.424048
ssc-mir-182_MI0022135	TTTGGCAATGGTAGAACTCACACTGG	0.695129	6.27242	1.78648	0.181355	0.424048
ssc-mir-148b_MI0013118	TCAGTGCATCACAGAACTTTGTCT	-0.97095	2.75173	1.76973	0.183415	0.42699
ssc-mir-101-1_MI0010678,ssc-mir-101-2_MI0010679	GTACAGTACTGTGATAACTGAAG	0.687243	3.18121	1.75695	0.185005	0.428408
ssc-mir-10b_MI0013102	TACCCTGTAGAACCGAATTTGTGT	-0.761467	11.7894	1.75721	0.184973	0.428408
ssc-mir-145_MI0002417	GTCCAGTTTTCCCAGGAATC	0.690051	4.09225	1.73886	0.187284	0.432536
ssc-mir-21_MI0002459	GTAGCTTATCAGACTGATGTTGA	0.681696	5.52201	1.73378	0.187929	0.432882
ssc-mir-423_MI0013099	TGAGGGGCAGAGAGCGAGAC	0.821039	2.00909	1.70361	0.191816	0.440672
ssc-mir-23a_MI0002427	ATCACATTGCCAGGGATTT	0.806235	1.87098	1.69666	0.192726	0.441601
ssc-mir-451_MI0016623	AAACCGTTACCATTACTGAGTTTAG	0.899972	3.54571	1.679	0.195057	0.445773
ssc-miR-671-5p_MIMAT0025381	AGGAAGCCCTGGAGGGGCTGGAGG	0.800872	2.50499	1.66407	0.197055	0.446828
ssc-mir-34c-1_MI0013132,ssc-mir-34c-2_MI0022128	AGGCAGTGTAGTTAGCTGAT	0.682976	5.38089	1.67149	0.19606	0.446828
ssc-mir-125b-1_MI0013172,ssc-mir-125b-2_MI0002414	TCCCTGAGACCCTAACTTGT	-0.648105	5.57299	1.66451	0.196996	0.446828
cgr-mir-151_MI0020412,mmu-mir-151_MI0000173,ppy-mir-151a_MI0014841,ptr-mir-151_MI0008551,rno-mir-151_MI0000647	TCGAGGAGCTCACAGTCTAGTAT	-0.585701	5.22531	1.65395	0.198422	0.448764
ssc-mir-3613_MI0022161	TGTTGTACTTTTTTTTTTGTT	0.60857	2.88273	1.6413	0.200147	0.451494
ssc-mir-299_MI0014772	GTATGTGGGACGGTAAACCGCT	-0.60723	2.76332	1.63461	0.201067	0.452401
ssc-mir-411_MI0015908	ATAGTAGACCGTATAGCGTACG	0.529573	3.91253	1.62438	0.202482	0.454414
ssc-mir-221_MI0008221	AGCTACATTGTCTGCTGGGTT	0.630523	2.34003	1.6169	0.203525	0.455583
ssc-mir-126_MI0016619	CTCGTACCGTGAGTAATAATGCG	0.474165	4.65296	1.60295	0.205485	0.458795
ssc-miR-10a-5p_MIMAT0013884	TACCCTGTAGATCCGAATTTGT	-0.806485	16.2455	1.59637	0.206418	0.459702
bta-let-7b_MI0005453,cgr-let-7b_MI0020369,mmu-let-7b_MI0000558,oan-let-7b_MI0006720,rno-let-7b_MI0000829	TGAGGTAGTAGGTTGTGTGG	-0.620534	5.86725	1.58514	0.208022	0.460922
ssc-mir-374a_MI0013130	TTATCAGGTTGTATTGTAATT	0.585922	3.0298	1.58554	0.207964	0.460922
ssc-miR-101_MIMAT0010185	TACAGTACTGTGATAACTGAA	0.581306	8.49246	1.56828	0.210458	0.465138
ssc-mir-144_MI0022132	GGATATCATCATATACTGTA	-0.790666	1.61912	1.55026	0.213097	0.469782
bta-mir-409a_MI0009824,cgr-mir-409_MI0020520,mmu-mir-409_MI0001160,oar-mir-409_MI0016958,rno-mir-409a_MI0003550	GAATGTTGCTCGGTGAACCC	-0.707325	1.68979	1.53972	0.21466	0.472035
bta-let-7a-3_MI0005452,ggo-let-7a_MI0020621,hsa-let-7a-3_MI0000062,ppy-let-7a-3_MI0014781,ptr-let-7a-3_MI0008399	GTGAGGTAGTAGGTTGTATAGTT	-0.726251	2.81519	1.5343	0.215469	0.472624
ssc-let-7i_MI0002447	CTGCGCAAGCTACTGCCTTGCT	0.64327	3.20138	1.5263	0.216669	0.474066
ssc-mir-362_MI0015913	AATCCTTGGAACCTAGGTGTGAG	0.725361	1.87049	1.52014	0.217598	0.474907
ssc-mir-181d_MI0013108	AACATTCATTGTTGTCGGTGGGT	-0.639797	3.04244	1.48074	0.22366	0.482111
ssc-mir-31_MI0022127	AGGCAAGATGCTGGCATAGCT	0.575847	3.78493	1.48875	0.22241	0.482111
ssc-mir-183_MI0002439	ATGGCACTGGTAGAATTCACTG	-0.734089	4.9014	1.49128	0.222017	0.482111
ssc-mir-151_MI0013100	TAGACTGAAGCTCCTTGAGGA	-0.624913	2.44246	1.48647	0.222764	0.482111
ssc-mir-9-1_MI0002462,ssc-mir-9-2_MI0002463,ssc-mir-9-3_MI0022123	TCTTTGGTTATCTAGCTGTAT	-0.685545	7.26727	1.48288	0.223325	0.482111
ssc-mir-99a_MI0013114	AAACCCGTAGATCCGATCTTGT	-0.753383	9.57225	1.46118	0.226743	0.484725
ssc-mir-191_MI0013095	CAACGGAATCCCAAAAGCAGCT	0.545918	8.88262	1.45897	0.227093	0.484725
ssc-miR-4334-3p_MIMAT0020366	TCCCTGTCCTCCAGGAGCTC	-0.481519	5.94098	1.46701	0.225819	0.484725
ssc-mir-494_MI0015934	TGAAACATACACGGGAAACCTCT	0.682122	2.96038	1.45979	0.226963	0.484725
ssc-mir-34c-1_MI0013132,ssc-mir-34c-2_MI0022128	AGGCAGTGTAGTTAGCTGATTG	0.554354	9.80568	1.44353	0.229569	0.488814
ssc-mir-181c_MI0002438	ACCATCGACCGTTGAGTGGAC	-0.581797	2.65897	1.43516	0.230924	0.490024
ssc-mir-151_MI0013100	ACTAGACTGAAGCTCCTTGAGG	-0.564278	4.60495	1.43118	0.231572	0.490024
ssc-miR-143-5p_MIMAT0017374	GGTGCAGTGCTGCATCTCTGG	-0.482147	6.35046	1.42965	0.231821	0.490024
ssc-mir-100_MI0013128	AACCCGTAGATCCGAACTTGTGC	-0.793147	9.22368	1.41629	0.234015	0.493467
bta-mir-200a_MI0005037,mmu-mir-200a_MI0000554,ppy-mir-200a_MI0014861,ptr-mir-200a_MI0008573,rno-mir-200a_MI0000943	CATCTTACCGGACAGTGCTGGAT	-0.580577	2.52988	1.41257	0.23463	0.493571
ssc-mir-378-1_MI0013088,ssc-mir-378-2_MI0016622	ACTGGACTTGGAGTCAGAAGG	-0.701104	3.46395	1.39656	0.2373	0.494779
cgr-miR-106b-3p_MIMAT0023733,hsa-miR-106b-3p_MIMAT0004672,mmu-miR-106b-3p_MIMAT0004582,rno-miR-106b-3p_MIMAT0004727	CCGCACTGTGGGTACTTGCTGC	-0.615438	4.77764	1.39791	0.237073	0.494779
ssc-mir-205_MI0002440	TCCTTCATTCCACCGGAGTCTGT	-0.581569	4.92107	1.39947	0.236812	0.494779
ssc-mir-139_MI0002453	TCTACAGTGCACGTGTCTCCAGT	0.551272	3.14132	1.39554	0.237471	0.494779
ssc-mir-205_MI0002440	TCCTTCATTCCACCGGAGTCT	0.647426	2.95946	1.38368	0.239476	0.497768
ssc-mir-30a_MI0010688	GTAAACATCCTCGACTGGAAG	0.673238	2.1219	1.37832	0.240387	0.498476
ssc-mir-342_MI0013153	TCTCACACAGAAATCGCACCCG	0.547943	3.67014	1.37495	0.240964	0.498487
ssc-miR-450a_MIMAT0010188	TTTTGCGATGTGTTCCTAATAT	0.692343	3.59806	1.36872	0.242032	0.499514
ssc-mir-30e_MI0013092	TGTAAACATCCTTGACTGGAAGC	0.413699	6.81437	1.36518	0.242641	0.499589
ssc-miR-135_MIMAT0002121	TATGGCTTTTTATTCCTATGTGA	0.55151	4.17854	1.3567	0.24411	0.50143
ssc-mir-182_MI0022135	TTTGGCAATGGTAGAACTC	-0.560529	4.07471	1.34678	0.245841	0.503802
ssc-mir-99b_MI0007077	ACCCGTAGAACCGACCTTGC	-0.59541	3.66893	1.33446	0.248013	0.507061
ssc-mir-199a-1_MI0016621,ssc-mir-199a-2_MI0013093,ssc-mir-199b_MI0008219	CAGTAGTCTGCACATTGGTTA	0.460627	4.94184	1.33017	0.248776	0.507433
ssc-mir-186_MI0002456	CAAAGAATTCTCCTTTTGGGC	0.488011	6.44178	1.31809	0.250935	0.509486
ssc-mir-214_MI0002441	TACAGCAGGCACAGACAGGCAGT	0.481165	3.58387	1.31801	0.25095	0.509486
ssc-mir-1468_MI0022160	CTCCGTTTGCCTGTTTTGCT	0.654973	2.85992	1.3114	0.252141	0.510716
ssc-mir-107_MI0002449	AGCAGCATTGTACAGGGCTATC	-0.521651	4.44487	1.30147	0.253945	0.511743
ssc-miR-107_MIMAT0002155	AGCAGCATTGTACAGGGCTATCA	-0.53176	3.80455	1.29255	0.255578	0.511743
ssc-mir-23b_MI0013112	ATCACATTGCCAGGGATTAC	-0.592755	4.01024	1.29352	0.2554	0.511743
ssc-mir-30d_MI0013091	TGTAAACATCCCCGACTGGAAG	-0.534316	10.163	1.29623	0.254903	0.511743
ssc-mir-542_MI0013138	TGTGACAGATTGATAACTGA	0.504473	6.96173	1.29892	0.25441	0.511743
ssc-miR-100_MIMAT0013911	AACCCGTAGATCCGAACTTGTG	-0.468784	10.8622	1.27826	0.258223	0.512338
ssc-mir-125b-2_MI0002414	ACAAGTCAGGCTCTTGGGACCT	-0.410347	6.51094	1.27916	0.258055	0.512338
ssc-mir-27a_MI0002442	AGGGCTTAGCTGCTTGTGAGC	0.584795	2.22158	1.28628	0.256734	0.512338
ssc-mir-504_MI0013143	GACCCTGGTCTGCACTCTATC	0.685066	2.31992	1.28414	0.257131	0.512338
oan-mir-103-1_MI0006930	AGCAGCATTGTACAGGGCTATGAG	-0.513954	3.11703	1.2691	0.259936	0.51338
ssc-mir-101-1_MI0010678,ssc-mir-101-2_MI0010679	GTACAGTACTGTGATAACTG	0.587008	4.56021	1.26603	0.260513	0.51338
ssc-mir-135-2_MI0002416	TGTAGGGATGGAAGCCATGAA	-0.573667	2.54823	1.26912	0.259933	0.51338
ssc-let-7d_MI0022120	AGAGGTAGTAGGTTGCATAGT	-0.425958	4.60355	1.25891	0.261857	0.514868
ssc-mir-100_MI0013128	ACCCGTAGATCCGAACTTGTG	-0.523896	4.6267	1.25379	0.26283	0.51562
bta-mir-106b_MI0009724,cgr-mir-106b_MI0020379,mmu-mir-106b_MI0000407,ptr-mir-106b_MI0003070,rno-mir-106b_MI0000889	ACCGCACTGTGGGTACTTGCTG	-0.649197	1.8663	1.24433	0.264638	0.517673
ggo-let-7b_MIMAT0024077	TGAGGTAGTAGGTTGTGTGGT	-0.455803	7.28514	1.24212	0.265063	0.517673
ssc-mir-24-1_MI0002428,ssc-mir-24-2_MI0013111	CTGGCTCAGTTCAGCAGGAAC	0.587217	3.17229	1.22736	0.267922	0.520926
ssc-mir-30a_MI0010688	TGTAAACATCCTCGACTGGAAGCTG	-0.627862	2.05935	1.2279	0.267815	0.520926
ssc-mir-542_MI0013138	TGTGACAGATTGATAACTGAA	0.507733	6.11988	1.20574	0.272178	0.528026
ssc-mir-148b_MI0013118	TCAGTGCATCACAGAACTTTG	-0.662771	8.06223	1.20225	0.272873	0.528163
oan-mir-126_MI0006861,rno-mir-126a_MI0000898	TCGTACCGTGAGTAATAATGCGT	0.506852	4.18241	1.19931	0.273459	0.528163
ssc-mir-342_MI0013153	TCTCACACAGAAATCGCACCCGTC	-0.610609	6.90182	1.19274	0.274778	0.529539
hsa-mir-203a_MI0000283,mmu-mir-203_MI0000246,ppy-mir-203_MI0014862,ptr-mir-203_MI0008575,rno-mir-203a_MI0000945	TGAAATGTTTAGGACCACTAGA	0.506401	7.35536	1.16853	0.279703	0.535485
ssc-mir-143_MI0013098	TGAGATGAAGCACTGTAGCT	-0.53383	11.9024	1.1687	0.279668	0.535485
ssc-mir-27a_MI0002442,ssc-mir-27b_MI0013109	TTCACAGTGGCTAAGTTC	-0.521818	3.38031	1.17384	0.278614	0.535485
ssc-mir-381_MI0015912	ATATACAAGGACAAGCTCTC	-0.669116	1.89548	1.14535	0.284525	0.543524
ssc-mir-100_MI0013128	ACCCGTAGATCCGAACTTGTGC	-0.489471	3.22575	1.14046	0.285555	0.544301
ssc-mir-181b-1_MI0013107,ssc-mir-181b-2_MI0002420	AACATTCATTGCTGTCGGTGGGT	-0.447764	3.32438	1.13218	0.28731	0.545265
ssc-mir-28_MI0002430	CACTAGATTGTGAGCTCCTGGAG	0.67246	2.47501	1.13336	0.287059	0.545265
ssc-mir-34c-1_MI0013132,ssc-mir-34c-2_MI0022128	AGGCAGTGTAGTTAGCTGA	0.739362	3.42916	1.11709	0.290545	0.550208
ssc-mir-500_MI0013166	ATGCACCTGGGCAAGGATTCTGA	-0.416047	4.62267	1.11118	0.291825	0.550773
ssc-mir-28_MI0002430	CACTAGATTGTGAGCTCCT	-0.660282	1.73427	1.1041	0.293367	0.550773
ssc-mir-532_MI0013150	CATGCCTTGAGTGTAGGACCG	-0.455354	5.56507	1.10474	0.293229	0.550773
ssc-mir-26a_MI0002429	TTCAAGTAATCCAGGATAG	0.594919	2.57618	1.10436	0.293312	0.550773
ssc-miR-127_MIMAT0013932	TCGGATCCGTCTGAGCTTGGCT	-0.436555	4.90818	1.098	0.294705	0.552097
ssc-mir-30c-2_MI0002461	TGGGAGAAGGCTGTTTACTCT	-0.469312	3.70856	1.09459	0.295456	0.552319
ssc-mir-99a_MI0013114	ACCCGTAGATCCGATCTTGT	-0.708113	3.38243	1.09056	0.296346	0.5528
ssc-mir-497_MI0013139	CAGCAGCACACTGTGGTTTGTA	0.506931	3.15071	1.07779	0.299192	0.554623
ssc-mir-199a-1_MI0016621,ssc-mir-199a-2_MI0013093	CCAGTGTTCAGACTACCTGTTC	0.551483	2.3972	1.07762	0.29923	0.554623
ssc-mir-27b_MI0013109	TTCACAGTGGCTAAGTTCTGCAC	-0.593762	3.28868	1.08311	0.298004	0.554623
ssc-mir-148a_MI0002418	TCAGTGCACTACAGAACTTT	-0.430115	6.43554	1.0727	0.300336	0.555494
ssc-mir-99b_MI0007077	CACCCGTAGAACCGACCTT	-0.727269	2.4037	1.06706	0.301611	0.556674
ssc-mir-99a_MI0013114	AACCCGTAGATCCGATCTTGTGG	0.74673	3.95769	1.06423	0.302253	0.556682
ssc-mir-99b_MI0007077	CACCCGTAGAACCGACCTTG	-0.430977	5.98641	1.05562	0.304217	0.558699
ssc-mir-21_MI0002459	TAGCTTATCAGACTGATG	0.467325	3.82732	1.05382	0.304628	0.558699
ENSSSCG00000027451	ATCACTAATTCCACTGCCATC	0.504916	5.15018	1.04498	0.306666	0.560287
ENSSSCG00000027451	CAATCACTAATTCCACTGCCATCA	0.742697	2.0317	1.0445	0.306778	0.560287
ssc-mir-10a_MI0013101	ATACCCTGTAGATCCGAATTTG	-0.466182	5.82007	1.03946	0.307947	0.561248
sha-miR-193_MIMAT0022792	AACTGGCCCACAAAGTCCCGC	0.563609	2.87378	1.02755	0.310734	0.565148
ssc-mir-664_MI0013123	CAGGCTAGGAGAAGTGATTGGA	-0.589141	2.68759	1.01852	0.312869	0.567848
ssc-mir-199b_MI0008219	CCCAGTGTTTAGACTATCTGTTC	-0.543645	10.9593	0.99237	0.319164	0.57807
ssc-mir-30e_MI0013092	CTTTCAGTCGGATGTTTACAG	-0.421218	6.69722	0.973924	0.323704	0.585079
ssc-let-7f-1_MI0002446,ssc-let-7f-2_MI0022121	TGAGGTAGTAGATTGTATAG	-0.330102	9.66015	0.963206	0.326381	0.588699
ENSSSCG00000020795, bta-mir-141_MI0009742,cgr-mir-141_MI0020403,mmu-mir-141_MI0000166,ptr-mir-141-2_MI0008542,rno-mir-141_MI0000914	TAACACTGTCTGGTAAAGATGG	0.541975	8.08425	0.957542	0.327807	0.588838
ssc-mir-10b_MI0013102	TACCCTGTAGAACCGAATT	-0.45131	5.51184	0.959912	0.327209	0.588838
ssc-miR-10b_MIMAT0013885	TACCCTGTAGAACCGAATTTGT	-0.555531	16.359	0.951584	0.329316	0.590335
EMBL_AM920653_AM920653_Sus scrofa_LET-7F, _clone pMPe18	TGAGGTAGTAGATTGTATAGTC	-0.63494	11.1553	0.948119	0.330199	0.590704
ssc-mir-500_MI0013166	TAATCCTTGCTACCTGGGTGAGA	0.566166	2.2343	0.942219	0.331708	0.59219
ssc-mir-10b_MI0013102	ACCCTGTAGAACCGAATTTGTGT	-0.556507	12.9416	0.938138	0.332757	0.592851
ssc-miR-143-3p_MIMAT0013879	TGAGATGAAGCACTGTAGCTC	-0.391529	15.8078	0.932242	0.334281	0.594353
ssc-mir-1_MI0010682	TGGAATGTAAAGAAGTATGT	-0.429999	6.38461	0.925451	0.336048	0.59507
ssc-mir-19b-1_MI0013160,ssc-mir-19b-2_MI0013159	TGTGCAAATCCATGCAAAACTG	0.452739	5.70514	0.926287	0.33583	0.59507
ssc-mir-98_MI0013122	TGAGGTAGTAAGTTGTATTGT	-0.398615	5.51805	0.921943	0.336965	0.595487
ssc-mir-30e_MI0013092	CTTTCAGTCGGATGTTTAC	-0.518208	3.16927	0.916363	0.338432	0.59687
ssc-mir-101-1_MI0010678,ssc-mir-101-2_MI0010679	TACAGTACTGTGATAACTGAAG	0.438602	10.651	0.913388	0.339217	0.597049
ssc-let-7i_MIMAT0002153	TGAGGTAGTAGTTTGTGCT	-0.463113	3.46813	0.90999	0.340117	0.597429
ssc-mir-181c_MI0002438	ACCATCGACCGTTGAGTGGACC	-0.472962	3.83825	0.891481	0.345076	0.601435
ssc-mir-34c-1_MI0013132,ssc-mir-34c-2_MI0022128	ATCACTAACCACACGGCCAGG	0.438617	4.20735	0.888654	0.345842	0.601435
ssc-mir-99b_MI0007077	CACCCGTAGAACCGACCT	-0.542818	1.97535	0.89622	0.343797	0.601435
ssc-let-7f-1_MI0002446,ssc-let-7f-2_MI0022121	TGAGGTAGTAGATTGTATAGT	-0.364562	13.6197	0.897429	0.343472	0.601435
ssc-mir-664_MI0013123	TTCATTTATCTCCCAGCCTACA	0.519382	2.62594	0.890774	0.345268	0.601435
ssc-mir-23b_MI0013112	ATCACATTGCCAGGGATTACCAC	-0.419941	5.43951	0.882056	0.347639	0.603358
ssc-miR-181d-5p_MIMAT0013888	AACATTCATTGTTGTCGGTGGGTT	0.492034	2.11046	0.872906	0.350152	0.606513
ssc-miR-148b-3p_MIMAT0013901	TCAGTGCATCACAGAACTTTGT	-0.632771	13.0495	0.861749	0.35325	0.609576
ssc-let-7f-1_MI0002446,ssc-let-7f-2_MI0022121	TGAGGTAGTAGATTGTATA	-0.310552	6.28613	0.86151	0.353316	0.609576
ssc-miR-451_MIMAT0018382	AAACCGTTACCATTACTGAGTT	0.50694	7.15799	0.84179	0.358885	0.611306
ssc-miR-129a_MIMAT0013959	AAGCCCTTACCCCAAAAAGCAT	0.4643	2.62949	0.842851	0.358583	0.611306
ssc-miR-222_MIMAT0013942	AGCTACATCTGGCTACTGGGTCTC	-0.418325	4.60508	0.835101	0.360802	0.611306
ssc-mir-151_MI0013100	CTAGACTGAAGCTCCTTGA	-0.520094	4.56657	0.845744	0.357759	0.611306
ssc-mir-320_MI0013097	GAAAAGCTGGGTTGAGAGGGCGA	-0.417416	4.09592	0.841849	0.358869	0.611306
ssc-mir-34c-1_MI0013132,ssc-mir-34c-2_MI0022128	TAGGCAGTGTAGTTAGCTGAT	0.620351	2.37595	0.837471	0.360121	0.611306
ssc-miR-769-5p_MIMAT0020363	TGAGACCTCTGGGTTCTGAGC	-0.353536	6.65078	0.838189	0.359915	0.611306
ssc-miR-98_MIMAT0013905	TGAGGTAGTAAGTTGTATTGTT	0.394508	7.0857	0.848174	0.357069	0.611306
bta-let-7b_MI0005453,cgr-let-7b_MI0020369,mmu-let-7b_MI0000558,oan-let-7b_MI0006720,rno-let-7b_MI0000829	TGAGGTAGTAGGTTGTGTG	-0.542461	1.96285	0.833293	0.361322	0.611306
ssc-mir-204_MI0002458	TTCCCTTTGTCATCCTATGCC	-0.431923	3.34493	0.854581	0.35526	0.611306
ssc-mir-199b_MI0008219	CCAGTGTTTAGACTATCTGTTC	-0.464556	4.63092	0.821559	0.364725	0.614681
ssc-miR-125a_MIMAT0013897	TCCCTGAGACCCTTTAACCTGTG	-0.451931	5.72257	0.821654	0.364697	0.614681
ssc-mir-381_MI0015912	TATACAAGGACAAGCTCTCTGT	0.390116	5.09705	0.795935	0.372311	0.626258
ssc-miR-296-3p_MIMAT0022958	AGGGTTGGGCGGAGGCTTTCC	-0.574943	2.00745	0.786944	0.375026	0.629594
hsa-mir-203a_MI0000283,mmu-mir-203_MI0000246,ppy-mir-203_MI0014862,ptr-mir-203_MI0008575,rno-mir-203a_MI0000945	GTGAAATGTTTAGGACCACTAGA	0.412379	7.51244	0.77087	0.379948	0.629594
ENSSSCG00000026234, ggo-mir-660_MI0020711,hsa-mir-660_MI0003684,mml-mir-660_MI0007901,ppy-mir-660_MI0015133,ptr-mir-660_MI0008845	TACCCATTGCATATCGGAGTTG	0.487817	2.41166	0.773189	0.379232	0.629594
ssc-mir-92b_MI0013126	TATTGCACTCGTCCCGGCCT	0.431702	3.50199	0.770495	0.380064	0.629594
ssc-mir-9-1_MI0002462,ssc-mir-9-2_MI0002463,ssc-mir-9-3_MI0022123	TCTTTGGTTATCTAGCTGTA	-0.477094	2.84566	0.773652	0.37909	0.629594
ssc-mir-144_MI0022132	TGGGATATCATCATATACTGT	0.58077	1.62833	0.782952	0.37624	0.629594
ssc-mir-340-1_MI0013110,ssc-mir-340-2_MI0022145	TTATAAAGCAATGAGACTGAT	0.394749	4.21041	0.778256	0.377675	0.629594
ssc-mir-182_MI0022135	TTTGGCAATGGTAGAACTCACA	-0.385589	9.77935	0.775278	0.378589	0.629594
ssc-mir-381_MI0015912	TATACAAGGACAAGCTCTCTG	0.408371	5.58605	0.759216	0.383574	0.634205
ssc-mir-99a_MI0013114	AACCCGTAGATCCGATCTTGT	-0.511366	14.3877	0.753108	0.385494	0.636175
ssc-mir-100_MI0013128	AACCCGTAGATCCGAACT	-0.519808	4.78801	0.742616	0.388824	0.64046
ssc-mir-148a_MI0002418	AGTGCACTACAGAACTTTGT	-0.459578	9.26297	0.736429	0.390807	0.642514
ssc-mir-30a_MI0010688	TTTCAGTCGGATGTTTGCAG	-0.437368	3.12538	0.732099	0.392204	0.643597
ssc-mir-30a_MI0010688	CTTTCAGTCGGATGTTTGCAGCC	-0.535702	2.11951	0.720273	0.396054	0.647572
ssc-mir-128-1_MI0002451	TCACAGTGAACCGGTCTCTTTT	0.378076	2.9877	0.720105	0.396109	0.647572
ssc-mir-199a-1_MI0016621,ssc-mir-199a-2_MI0013093	CCCAGTGTTCAGACTACCTGTT	0.31389	7.91274	0.709093	0.399745	0.652294
ssc-mir-100_MI0013128	AACCCGTAGATCCGAACTTGT	-0.528804	13.0632	0.702101	0.402079	0.653288
ssc-mir-10a_MI0013101	ATACCCTGTAGATCCGAATTT	-0.485302	2.56755	0.696104	0.404096	0.653288
ssc-let-7f-1_MI0002446,ssc-let-7f-2_MI0022121	GAGGTAGTAGATTGTATAGTT	-0.401358	3.4528	0.70091	0.402478	0.653288
ssc-mir-143_MI0013098	GATGAAGCACTGTAGCTCGGGAA	-0.43668	2.11952	0.697734	0.403546	0.653288
ssc-mir-2320_MI0017997	TGGCACAGGGTCCAGCTGTCGGC	0.494233	2.64687	0.699778	0.402858	0.653288
ssc-mir-30c-2_MI0002461	CTGGGAGAAGGCTGTTTACT	-0.496412	1.64356	0.69118	0.405763	0.653569
ssc-let-7f-2_MI0022121	TGAGGTAGTAGATTGTATAGTTG	-0.279745	7.36805	0.691169	0.405767	0.653569
ssc-miR-499-5p_MIMAT0013877	TTAAGACTTGCAGTGATGTTT	0.310439	3.83471	0.68662	0.407316	0.654857
ssc-mir-148a_MI0002418	AAAGTTCTGAGACACTCCGA	-0.511003	2.00152	0.661407	0.416064	0.656824
ssc-mir-28_MI0002430	AAGGAGCTCACAGTCTATTGA	-0.396209	7.503	0.675446	0.411159	0.656824
ssc-mir-10a_MI0013101	ACCCTGTAGATCCGAATTTGT	-0.548668	13.0945	0.661461	0.416045	0.656824
ssc-miR-31_MIMAT0025360	AGGCAAGATGCTGGCATAGCTG	0.378683	4.06104	0.662665	0.415621	0.656824
ssc-mir-92a-1_MI0013125,ssc-mir-92a-2_MI0013124	ATTGCACTTGTCCCGGCCTGT	0.516464	4.14278	0.675365	0.411187	0.656824
ssc-miR-30e-3p_MIMAT0013873	CTTTCAGTCGGATGTTTACAGC	-0.47962	7.02531	0.669428	0.413251	0.656824
ssc-mir-30a_MI0010688	GTAAACATCCTCGACTGGAAGC	0.40615	2.86914	0.669341	0.413281	0.656824
ssc-mir-381_MI0015912	TATACAAGGACAAGCTCTCT	-0.346286	5.68887	0.673177	0.411946	0.656824
ssc-miR-92a_MIMAT0013908	TATTGCACTTGTCCCGGCCTGT	0.416987	9.1159	0.670145	0.413001	0.656824
ssc-mir-182_MI0022135	TTTGGCAATGGTAGAACTCACAC	-0.391423	9.02796	0.661408	0.416063	0.656824
ssc-mir-582_MI0022154	TAACCGGTTGAACAACTGAACCC	-0.41506	3.33383	0.658947	0.416932	0.657006
ssc-mir-28_MI0002430	CACTAGATTGTGAGCTCCTGG	0.390848	8.04024	0.648264	0.420734	0.661161
ssc-miR-676-3p_MIMAT0013943	CCGTCCTAAGGTTGTTGAGTT	-0.462321	2.26761	0.64729	0.421083	0.661161
ssc-mir-497_MI0013139	CAGCAGCACACTGTGGTTTGTAC	-0.422833	2.58655	0.637992	0.424439	0.661707
ssc-mir-199b_MI0008219	CCCAGTGTTTAGACTATCTGT	0.300637	4.13465	0.641121	0.423305	0.661707
ssc-let-7f-1_MI0002446,ssc-let-7f-2_MI0022121	GAGGTAGTAGATTGTATAGT	-0.452197	2.21308	0.637927	0.424462	0.661707
bta-mir-200c_MI0005038,cgr-mir-200c_MI0020453,mmu-mir-200c_MI0000694,ptr-mir-200c_MI0020598,rno-mir-200c_MI0000942	TAATACTGCCGGGTAATGAT	-0.45755	2.91044	0.642939	0.422648	0.661707
ssc-mir-127_MI0013144	TGAAGCTCAGAGGGCTCTGATT	0.451028	2.25316	0.633379	0.426119	0.663105
ssc-mir-126_MI0016619	GTACCGTGAGTAATAATGC	0.324744	4.16092	0.623558	0.429728	0.667531
ssc-mir-34c-1_MI0013132,ssc-mir-34c-2_MI0022128	TAGGCAGTGTAGTTAGCTGATT	0.421407	6.0813	0.618927	0.431446	0.66901
ssc-mir-125b-1_MI0013172,ssc-mir-125b-2_MI0002414	TCCCTGAGACCCTAACTTGTG	-0.379667	5.81899	0.615291	0.432803	0.669923
ssc-mir-146a_MI0015926	TGAGAACTGAATTCCATGGGT	0.334515	4.4747	0.611045	0.434395	0.671198
ssc-mir-99b_MI0007077	CACCCGTAGAACCGACCTTGC	-0.387331	10.2707	0.601031	0.438185	0.673392
ssc-mir-199b_MI0008219	CCCAGTGTTTAGACTATCTGTTCA	-0.458051	4.27015	0.60245	0.437645	0.673392
ssc-mir-21_MI0002459	TAGCTTATCAGACTGATGTTG	0.357374	13.2001	0.604259	0.436958	0.673392
ssc-mir-299_MI0014772	TATGTGGGACGGTAAACCGCT	0.319211	3.46172	0.599155	0.4389	0.673392
ssc-mir-497_MI0013139	AGCAGCACACTGTGGTTTGTAC	-0.387145	2.46334	0.583525	0.444934	0.680891
ssc-let-7g_MI0013087	GAGGTAGTAGTTTGTACAGTT	-0.392777	3.19563	0.582465	0.445348	0.680891
mmu-mir-92a-2_MI0000580,rno-mir-92a-2_MI0000879	TATTGCACTTGTCCCGGCCTGA	0.400401	2.49707	0.576327	0.447756	0.680994
ssc-mir-339-2_MI0022144	TCCCTGTCCTCCAGGAGCTCAT	-0.354687	3.55985	0.579196	0.446628	0.680994
ssc-let-7e_MI0013086	TGAGGTAGGAGGTTGTATAG	-0.338649	2.98245	0.577765	0.44719	0.680994
ENSSSCG00000024128, bta-mir-200b_MI0005055,cgr-mir-200b_MI0020452,mmu-mir-200b_MI0000243,oan-mir-200b_MI0006745,rno-mir-200b_MI0000944	CATCTTACTGGGCAGCATTGG	0.474569	4.60754	0.573835	0.448739	0.681303
ssc-mir-455_MI0013170	GCAGTCCATGGGCATATACACT	0.454788	2.64694	0.566882	0.451501	0.682066
ssc-mir-151_MI0013100	TACTAGACTGAAGCTCCTTGAG	-0.479248	3.08569	0.560821	0.453929	0.682066
ssc-mir-21_MI0002459	TAGCTTATCAGACTGATGT	0.408494	6.96397	0.564522	0.452444	0.682066
ssc-mir-126_MI0016619	TCGTACCGTGAGTAATAATGC	0.263233	11.0599	0.562649	0.453195	0.682066
ssc-let-7f_MIMAT0002152	TGAGGTAGTAGATTGTATAGTT	-0.260836	15.504	0.563682	0.45278	0.682066
hsa-mir-203a_MI0000283,mmu-mir-203_MI0000246,ppy-mir-203_MI0014862,ptr-mir-203_MI0008575,rno-mir-203a_MI0000945	TGTGAAATGTTTAGGACCACTAGA	0.66535	1.04078	0.561491	0.45366	0.682066
ssc-mir-10a_MI0013101	ATACCCTGTAGATCCGAATTTGTG	-0.332145	4.18369	0.549917	0.458352	0.687527
ssc-mir-320_MI0013097	AAAAGCTGGGTTGAGAGGGCG	-0.338945	4.1026	0.544152	0.460717	0.688367
ssc-mir-320_MI0013097	AAAAGCTGGGTTGAGAGGGCGA	-0.329644	9.5594	0.534387	0.464768	0.688367
ssc-mir-362_MI0015913	AATCCTTGGAACCTAGGTGTGAGT	0.301075	3.77877	0.546039	0.459941	0.688367
ssc-miR-1249_MIMAT0025385	ACGCCCTTCCCCCCCTTCTTCA	0.458397	3.04776	0.536381	0.463937	0.688367
ssc-mir-151_MI0013100	CTAGACTGAAGCTCCTTGAGG	-0.350347	10.7415	0.537429	0.4635	0.688367
ssc-miR-455-3p_MIMAT0013960	GCAGTCCATGGGCATATACAC	0.420235	1.97096	0.540852	0.46208	0.688367
ssc-mir-299_MI0014772	TATGTGGGACGGTAAACCGCTT	0.291246	3.93486	0.531426	0.466008	0.688367
ssc-mir-143_MI0013098	TCTGAGATGAAGCACTGTAGCTC	-0.384297	2.59059	0.539625	0.462588	0.688367
ssc-let-7e_MI0013086	TGAGGTAGGAGGTTGTATAGTTG	0.311065	3.99152	0.53317	0.465277	0.688367
ssc-mir-199a-1_MI0016621,ssc-mir-199a-2_MI0013093,ssc-mir-199b_MI0008219	CAGTAGTCTGCACATTGGTT	0.293235	5.69435	0.525593	0.468465	0.690828
ssc-mir-22_MI0014770	AAGCTGCCAGTTGAAGAACT	-0.38849	3.24282	0.522111	0.469943	0.691838
ssc-mir-148a_MI0002418	TCAGTGCACTACAGAACTT	-0.314664	3.96869	0.518473	0.471494	0.692953
ssc-mir-23a_MI0002427	ATCACATTGCCAGGGATTTC	0.404837	4.26338	0.515419	0.472802	0.692994
ssc-miR-128_MIMAT0002157	TCACAGTGAACCGGTCTCTTT	0.315539	4.16344	0.514704	0.47311	0.692994
ssc-mir-140_MI0002437	CAGTGGTTTTACCCTATGGTAG	0.328501	6.39554	0.50988	0.475191	0.694877
ssc-mir-10a_MI0013101	ACCCTGTAGATCCGAATTTGTGTA	-0.475288	3.57978	0.491374	0.483315	0.702053
ssc-mir-151_MI0013100	ACTAGACTGAAGCTCCTTGAG	-0.433476	3.49798	0.492703	0.482724	0.702053
cgr-mir-143_MI0020405,mmu-mir-143_MI0000257,ppy-mir-143_MI0002551,ptr-mir-143_MI0002549,rno-mir-143_MI0000916	TGAGATGAAGCACTGTAGCTCAG	-0.418579	3.21915	0.494303	0.482014	0.702053
ssc-let-7g_MIMAT0013867	TGAGGTAGTAGTTTGTACAGTT	-0.310134	14.9279	0.494852	0.481771	0.702053
ssc-mir-142_MI0013134	CCCATAAAGTAGAAAGCACT	0.38802	4.00216	0.485256	0.486051	0.702521
ssc-miR-148a-3p_MIMAT0002124	TCAGTGCACTACAGAACTTTGT	-0.377374	15.1458	0.485537	0.485925	0.702521
EMBL_AM920654_AM920654_Sus scrofa_MIR-143, _clone pMPg26	TGAGATGAAGCACTGTAGCTCT	-0.249611	15.5328	0.486691	0.485407	0.702521
ssc-mir-151_MI0013100	TCGAGGAGCTCACAGTCTAGTA	0.281569	5.93565	0.480506	0.488193	0.704451
ssc-miR-374a-3p_MIMAT0013914	CTTATCAGGTTGTATTGTAATT	-0.242194	8.44901	0.476284	0.49011	0.705843
ssc-mir-30a_MI0010688	GTAAACATCCTCGACTGGAAGCT	-0.233992	6.99667	0.474826	0.490775	0.705843
ssc-mir-125a_MI0013115	TCCCTGAGACCCTTTAACCTGTGA	-0.308101	3.60953	0.470163	0.492912	0.70775
ssc-mir-28_MI0002430	ACTAGATTGTGAGCTCCTGG	0.365764	2.30574	0.466031	0.494819	0.708416
ssc-mir-24-1_MI0002428,ssc-mir-24-2_MI0013111	TGGCTCAGTTCAGCAGGAACA	0.284102	4.47636	0.465643	0.494998	0.708416
ssc-mir-103-1_MI0002448,ssc-mir-103-2_MI0013105	AGCAGCATTGTACAGGGCTATG	-0.247738	7.54291	0.459018	0.498083	0.711664
ssc-mir-27b_MI0013109	TTCACAGTGGCTAAGTTCTGCA	0.382886	8.09193	0.455438	0.499764	0.712898
ssc-mir-361_MI0013145	TTATCAGAATCTCCAGGGGTACT	0.318488	4.04847	0.450742	0.501983	0.714896
ssc-let-7g_MI0013087	CTGAGGTAGTAGTTTGTACAGTT	-0.292441	6.887	0.44406	0.505169	0.717659
bta-mir-200c_MI0005038,cgr-mir-200c_MI0020453,mmu-mir-200c_MI0000694,ptr-mir-200c_MI0020598,rno-mir-200c_MI0000942	TAATACTGCCGGGTAATGATGGAG	-0.312814	2.85495	0.443231	0.505567	0.717659
bta-mir-200c_MI0005038,cgr-mir-200c_MI0020453,mmu-mir-200c_MI0000694,ptr-mir-200c_MI0020598,rno-mir-200c_MI0000942	CTAATACTGCCGGGTAATGATGGA	0.333659	2.27871	0.437965	0.508106	0.718925
ssc-miR-450c-5p_MIMAT0015717	TTTTGCGATGTGTTCCTAATAC	0.334004	5.72203	0.438441	0.507876	0.718925
sha-mir-716a_MI0019600	AAACGAGAACTTTGAAGGC	-0.512955	1.88179	0.429802	0.512086	0.723384
ssc-mir-499_MI0013096	TTAAGACTTGCAGTGATGTTTA	0.317054	2.61626	0.426623	0.513651	0.724422
ssc-mir-10b_MI0013102	ACCCTGTAGAACCGAATTTGT	-0.387798	11.8118	0.422657	0.515614	0.726018
bta-mir-100_MI0009720,oan-mir-100_MI0006815,ppa-mir-100_MI0002711,ppy-mir-100_MI0002712,ptr-mir-100_MI0002713	AACCCGTAGATCCGAACTTGTGG	0.375833	3.91605	0.416501	0.518688	0.726042
ssc-mir-363-1_MI0014771,ssc-mir-363-2_MI0022147	AATTGCACGGTATCCATCTGT	-0.426766	2.33513	0.417286	0.518294	0.726042
ssc-mir-148b_MI0013118	AGTGCATCACAGAACTTTGT	-0.372995	7.26299	0.412662	0.520621	0.726042
ssc-mir-135-2_MI0002416	ATGTAGGGATGGAAGCCATGAA	0.414519	1.85918	0.415921	0.518979	0.726042
ssc-mir-103-1_MI0002448,ssc-mir-103-2_MI0013105	CAGCATTGTACAGGGCTATGA	0.25694	4.56633	0.413035	0.520433	0.726042
ssc-mir-450a_MI0010683,ssc-mir-450c_MI0014776	TTTTGCGATGTGTTCCTAAT	0.352773	4.97052	0.415809	0.519036	0.726042
bta-mir-200a_MI0005037,mmu-mir-200a_MI0000554,oan-mir-200a_MI0006744,ptr-mir-200a_MI0008573,rno-mir-200a_MI0000943	TAACACTGTCTGGTAACGATG	0.313865	7.32194	0.407758	0.52311	0.728349
ssc-mir-148b_MI0013118	TCAGTGCATCACAGAACTTT	-0.37053	2.87329	0.404174	0.524942	0.729736
ssc-mir-504_MI0013143	AGACCCTGGTCTGCACTCTAT	-0.317202	2.77357	0.396179	0.529069	0.731977
ssc-mir-10b_MI0013102	TACCCTGTAGAACCGAAT	-0.30477	3.32698	0.396705	0.528796	0.731977
ssc-mir-143_MI0013098	TGAGATGAAGCACTGTAGCTCG	-0.24967	12.4281	0.396944	0.528672	0.731977
ssc-mir-10a_MI0013101	TACCCTGTAGATCCGAATTTG	-0.288596	8.65836	0.392097	0.531199	0.732601
ssc-mir-7-1_MI0022122,ssc-mir-7-2_MI0002435	TGGAAGACTAGTGATTTTGTTGT	0.280468	9.24402	0.392874	0.530793	0.732601
ssc-mir-100_MI0013128	AACCCGTAGATCCGAACTTG	-0.262388	4.58859	0.388704	0.532982	0.7339
ssc-mir-7-1_MI0022122,ssc-mir-7-2_MI0002435	TGGAAGACTAGTGATTTTGT	-0.30608	3.16251	0.386195	0.534306	0.734566
EMBL_AM920654_AM920654_Sus scrofa_MIR-143, _clone pMPg26	GAGATGAAGCACTGTAGCTCT	-0.288924	3.14528	0.383296	0.535845	0.735523
ssc-mir-221_MI0008221	ACCTGGCATACAATGTAGATTTC	-0.30754	2.38809	0.381231	0.536945	0.735876
ssc-mir-363-1_MI0014771,ssc-mir-363-2_MI0022147	AATTGCACGGTATCCATCTGTA	0.318903	3.44021	0.377552	0.538916	0.736593
ssc-mir-10b_MI0013102	TACCCTGTAGAACCGAATTTG	-0.253812	9.70079	0.377107	0.539155	0.736593
ssc-mir-214_MI0002441	ACAGCAGGCACAGACAGGCAGT	0.267325	4.65863	0.37014	0.542928	0.738281
ssc-mir-151_MI0013100	TCGAGGAGCTCACAGTCTAG	0.282903	2.66879	0.371785	0.542033	0.738281
ssc-miR-26a_MIMAT0002135	TTCAAGTAATCCAGGATAGGCT	0.221364	11.7333	0.37165	0.542106	0.738281
ssc-mir-30a_MI0010688	TAAACATCCTCGACTGGAAGCT	-0.233237	3.95073	0.362962	0.546866	0.742479
ssc-mir-30d_MI0013091	TGTAAACATCCCCGACTGGA	0.230828	7.96808	0.35924	0.548928	0.744122
hsa-mir-203a_MI0000283,mmu-mir-203_MI0000246,ppy-mir-203_MI0014862,ptr-mir-203_MI0008575,rno-mir-203a_MI0000945	GTGAAATGTTTAGGACCACTA	0.348381	3.8948	0.350533	0.553812	0.749578
ssc-miR-370_MIMAT0025373	GCCTGCTGGGGTGGAACCTGGT	-0.428453	2.10476	0.348736	0.554829	0.749793
ssc-mir-99a_MI0013114	AACCCGTAGATCCGATCT	0.485721	6.01796	0.346895	0.555876	0.750046
ssc-mir-10a_MI0013101	TACCCTGTAGATCCGAAT	0.345996	3.59261	0.343616	0.557749	0.750255
ssc-mir-24-1_MI0002428,ssc-mir-24-2_MI0013111	TGGCTCAGTTCAGCAGGAAC	-0.266682	9.1577	0.344614	0.557178	0.750255
ENSSSCG00000026843	GCAAAGCACACGGCCTGCAGAGA	-0.33294	2.12126	0.337404	0.561332	0.750571
ssc-mir-145_MI0002417	TCCAGTTTTCCCAGGAATCCCT	0.313484	3.62372	0.337246	0.561423	0.750571
ssc-mir-7-1_MI0022122,ssc-mir-7-2_MI0002435	TGGAAGACTAGTGATTTTGTTG	0.270803	5.39618	0.339847	0.559918	0.750571
ssc-mir-204_MI0002458	TTCCCTTTGTCATCCTATGCCTG	-0.294947	2.94007	0.340725	0.559411	0.750571
ssc-miR-374b-3p_MIMAT0017378	CTTATCAGGTTGTATTATCATT	0.31703	2.03514	0.332469	0.564209	0.753141
ssc-mir-181a-1_MI0010686	ACCATCGACCGTTGATTGTA	-0.348828	2.25638	0.328796	0.566369	0.75487
ssc-mir-381_MI0015912	TATACAAGGACAAGCTCT	-0.338907	1.61365	0.324264	0.569056	0.757296
cgr-mir-100_MI0020376	AACCCGTAGATCCGAACTTGTGTT	0.264202	2.42489	0.316254	0.573868	0.759677
ENSSSCG00000027451	AATCACTAATTCCACTGCCATC	0.269404	7.50264	0.315498	0.574326	0.759677
ssc-mir-125b-2_MI0002414	ACAAGTCAGGCTCTTGGGAC	-0.23263	5.29188	0.315998	0.574023	0.759677
ssc-mir-126_MI0016619	CGTACCGTGAGTAATAATGC	0.195754	6.72247	0.318323	0.572617	0.759677
bta-mir-30a_MI0005054,cgr-mir-30a_MI0020484,mmu-mir-30a_MI0000144,oan-mir-30a_MI0006729,rno-mir-30a_MI0000870	TTTCAGTCGGATGTTTGCAGCT	-0.255491	3.48445	0.311716	0.576629	0.761569
ssc-mir-125a_MI0013115	TCCCTGAGACCCTTTAACCTG	-0.367517	2.72995	0.305326	0.580563	0.76491
ssc-mir-185_MI0008218	TGGAGAGAAAGGCAGTTCCTG	-0.24158	3.10465	0.304764	0.580911	0.76491
ssc-let-7g_MI0013087	TGAGGTAGTAGTTTGTACAGT	-0.325302	11.6683	0.296218	0.586263	0.768481
ssc-mir-744_MI0014769	TGCGGGGCTAGGGCTAACAGC	-0.294688	3.74958	0.29825	0.584982	0.768481
ENSSSCG00000023990, ENSSSCG00000028001, bta-mir-449a_MI0009834,hsa-mir-449a_MI0001648,mmu-mir-449a_MI0001649,ppy-mir-449a_MI0014947,rno-mir-449a_MI0001650	TGGCAGTGTATTGTTAGCTGG	0.278823	2.51695	0.296611	0.586015	0.768481
ssc-mir-10b_MI0013102	ACCCTGTAGAACCGAATTTG	-0.232473	4.75011	0.288875	0.590942	0.769989
cfa-miR-200a_MIMAT0009865,hsa-miR-200a-5p_MIMAT0001620,mmu-miR-200a-5p_MIMAT0004619	CATCTTACCGGACAGTGCTGGA	-0.259137	5.68067	0.289508	0.590536	0.769989
ssc-mir-30a_MI0010688	CTTTCAGTCGGATGTTTGC	-0.289582	4.29795	0.291066	0.589538	0.769989
ssc-miR-361-5p_MIMAT0013933	TTATCAGAATCTCCAGGGGTAC	0.235369	6.42242	0.289454	0.590571	0.769989
ssc-let-7d_MI0022120	AGAGGTAGTAGGTTGCATAGTTT	-0.24531	2.72152	0.285114	0.593369	0.77085
ssc-mir-34c-1_MI0013132,ssc-mir-34c-2_MI0022128	CTAGGCAGTGTAGTTAGCTGATT	0.349921	2.61568	0.285378	0.593198	0.77085
ssc-mir-28_MI0002430	CACTAGATTGTGAGCTCCTG	0.325072	2.45152	0.282527	0.59505	0.771884
ssc-mir-21_MI0002459	GCTTATCAGACTGATGTTGA	0.24142	4.87039	0.276455	0.599034	0.7759
ssc-mir-106a_MI0002412	AAAAGTGCTTACAGTGCAGGTAG	0.375477	2.24997	0.271622	0.602246	0.778905
ssc-mir-136_MI0002452	CATCATCGTCTCAAATGAGTCT	0.219294	4.86824	0.269884	0.60341	0.779255
ssc-mir-21_MI0002459	TAGCTTATCAGACTGATGTTGAC	0.190802	17.1038	0.266952	0.605384	0.78065
ssc-mir-221_MI0008221	AGCTACATTGTCTGCTGGGTTTC	0.217534	6.95373	0.26559	0.606306	0.780686
ENSSSCG00000024128, bta-mir-200b_MI0005055,cgr-mir-200b_MI0020452,mmu-mir-200b_MI0000243,oan-mir-200b_MI0006745,rno-mir-200b_MI0000944	TAATACTGCCTGGTAATGAT	-0.254203	2.94496	0.262171	0.608632	0.782527
hsa-mir-203a_MI0000283,mmu-mir-203_MI0000246,ppy-mir-203_MI0014862,ptr-mir-203_MI0008575,rno-mir-203a_MI0000945	TGAAATGTTTAGGACCACTA	0.396894	2.10669	0.256574	0.612484	0.785955
ssc-mir-423_MI0013099	TGAGGGGCAGAGAGCGAGACT	0.248815	4.16687	0.255687	0.613099	0.785955
ssc-mir-23a_MI0002427,ssc-mir-23b_MI0013112	ATCACATTGCCAGGGATT	0.276223	1.97899	0.25217	0.615552	0.787942
cfa-mir-203_MI0010363	GTGAAATGTTTAGGACCACTAGC	-0.357713	2.70506	0.244167	0.621212	0.792393
ssc-mir-34c-1_MI0013132,ssc-mir-34c-2_MI0022128	TAGGCAGTGTAGTTAGCTGATTG	0.226078	4.76622	0.242148	0.622659	0.792393
ssc-mir-190b_MI0017988	TGATATGTTTGATATTGGGTTGT	-0.27055	2.29298	0.242448	0.622444	0.792393
hsa-miR-203b-3p_MIMAT0019814	TTGAACTGTTAAGAACCACTGGA	-0.268121	2.36639	0.24491	0.620682	0.792393
ssc-mir-320_MI0013097	AAAGCTGGGTTGAGAGGGCGAA	0.235139	3.50625	0.232495	0.62968	0.799227
ssc-mir-769_MI0013168	TGAGACCTCTGGGTTCTGAGCT	-0.172481	6.93317	0.23225	0.62986	0.799227
ssc-mir-30a_MI0010688	TGTAAACATCCTCGACTGGAAGCT	-0.174827	13.2045	0.228048	0.632975	0.802013
ssc-miR-339_MIMAT0025372	TCCCTGTCCTCCAGGAGCTCA	0.218116	6.68092	0.224691	0.635489	0.802171
ggo-miR-203b_MIMAT0024264,rno-miR-203b-3p_MIMAT0017800	TTGAACTGTTAAGAACCACTGG	-0.227124	3.67585	0.224203	0.635856	0.802171
ssc-mir-542_MI0013138	TTGTGACAGATTGATAACTGA	0.228448	5.45404	0.22431	0.635775	0.802171
ssc-mir-34c-1_MI0013132,ssc-mir-34c-2_MI0022128	AATCACTAACCACACGGCCAGG	0.220652	3.86248	0.221146	0.638168	0.802768
ssc-mir-450b_MI0013140	TTTTGCAATATGTTCCTGAAT	-0.199999	9.42905	0.222251	0.63733	0.802768
cfa-miR-203_MIMAT0009866,hsa-miR-203a_MIMAT0000264,mml-miR-203_MIMAT0006234,mmu-miR-203-3p_MIMAT0000236,ppy-miR-203_MIMAT0015797,ptr-miR-203_MIMAT0008065,rno-miR-203a-3p_MIMAT0000876	GTGAAATGTTTAGGACCACTAG	0.27607	7.38818	0.218276	0.640356	0.804361
ssc-mir-21_MI0002459	TAGCTTATCAGACTGATGTTGACTGT	-0.358453	1.26397	0.216203	0.641948	0.8048
ENSSSCG00000022650	TTCAAGTAATTCAGGATAGGT	0.19724	6.0163	0.215424	0.642549	0.8048
cfa-mir-429_MI0001644	TAATACTGTCTGGTAATGCCGTT	0.261974	2.8377	0.209621	0.647065	0.809295
ssc-mir-21_MI0002459	GCTTATCAGACTGATGTTGAC	0.173695	4.45743	0.205779	0.650096	0.811525
ssc-mir-151_MI0013100	TAGACTGAAGCTCCTTGAGG	-0.230655	3.5648	0.20501	0.650707	0.811525
ssc-mir-148a_MI0002418	CAGTGCACTACAGAACTTTGT	-0.253558	2.22977	0.197431	0.656803	0.816793
ssc-mir-92b_MI0013126	TATTGCACTCGTCCCGGCCTC	0.217735	3.04224	0.197475	0.656767	0.816793
bta-miR-409a_MIMAT0009310,eca-miR-409-5p_MIMAT0013151,hsa-miR-409-5p_MIMAT0001638,mml-miR-409-5p_MIMAT0006314,mmu-miR-409-5p_MIMAT0004746,oar-miR-409-5p_MIMAT0019327,ppy-miR-409-5p_MIMAT0015875,rno-miR-409a-5p_MIMAT0003204	AGGTTACCCGAGCAACTTTGCAT	-0.306774	4.59798	0.195864	0.65808	0.817218
ssc-mir-101-1_MI0010678,ssc-mir-101-2_MI0010679	ACAGTACTGTGATAACTGAAG	0.264714	1.75407	0.190238	0.662719	0.821809
ssc-mir-100_MI0013128	ACCCGTAGATCCGAACTTGT	-0.310721	5.73916	0.187871	0.664694	0.823089
ENSSSCG00000018762, bta-mir-96_MI0009911,mmu-mir-96_MI0000583,oan-mir-96_MI0006666,ptr-mir-96_MI0003087,rno-mir-96_MI0000881	TTTGGCACTAGCACATTTTTG	-0.372827	2.86155	0.18657	0.665787	0.823275
ssc-mir-99a_MI0013114	AACCCGTAGATCCGATCTT	0.309751	4.1682	0.182923	0.668874	0.825877
ENSSSCG00000027451	ATCACTAATTCCACTGCCATCA	0.221842	3.95483	0.181855	0.669784	0.825877
ssc-miR-103_MIMAT0002154	AGCAGCATTGTACAGGGCTATGA	-0.160435	11.628	0.176231	0.674633	0.830571
ssc-mir-10a_MI0013101	TACCCTGTAGATCCGAATT	-0.274344	6.23508	0.175243	0.675493	0.830571
ssc-mir-381_MI0015912	ATATACAAGGACAAGCTCTCTG	0.207284	4.96002	0.172974	0.677482	0.831509
ssc-mir-30e_MI0013092	GTAAACATCCTTGACTGGAAGCT	0.168706	4.48042	0.171125	0.679114	0.831509
ssc-mir-24-1_MI0002428	GTGCCTACTGAGCTGAAACACA	0.205388	2.51432	0.171718	0.678589	0.831509
ssc-mir-30e_MI0013092	CTTTCAGTCGGATGTTTACA	-0.290257	6.19271	0.168897	0.681094	0.832767
ssc-mir-532_MI0013150	CATGCCTTGAGTGTAGGACC	-0.19461	5.33192	0.163323	0.686115	0.834653
ssc-mir-151_MI0013100	CTAGACTGAAGCTCCTTG	-0.277266	1.78355	0.165194	0.684419	0.834653
ssc-miR-218_MIMAT0025371, ssc-miR-218-5p_MIMAT0022961	TTGTGCTTGATCTAACCATGT	0.186272	2.69175	0.162943	0.686461	0.834653
ssc-mir-30d_MI0013091	TTTCAGTCAGATGTTTGCTGC	0.19575	2.47618	0.164029	0.685474	0.834653
ssc-miR-1343_MIMAT0020596	CTCCTGGGGCCCGCACTCTCGC	-0.190251	3.03225	0.160102	0.689063	0.836651
ssc-miR-146b_MIMAT0010190	TGAGAACTGAATTCCATAGGC	0.337696	4.097	0.158976	0.690101	0.836748
ssc-mir-451_MI0016623	AAACCGTTACCATTACT	0.235232	1.91537	0.146396	0.702004	0.843575
ssc-mir-320_MI0013097	AAAGCTGGGTTGAGAGGGCGAAA	0.198502	2.73828	0.142932	0.705383	0.843575
ssc-mir-99a_MI0013114	AACCCGTAGATCCGATCTTG	-0.17866	5.59727	0.141314	0.706978	0.843575
ssc-mir-21_MI0002459	AGCTTATCAGACTGATGTTGACT	0.178138	4.12408	0.145142	0.703222	0.843575
ENSSSCG00000024128, bta-mir-200b_MI0005055,cgr-mir-200b_MI0020452,mmu-mir-200b_MI0000243,oan-mir-200b_MI0006745,rno-mir-200b_MI0000944	CATCTTACTGGGCAGCATTGGA	0.194669	5.0981	0.14822	0.700243	0.843575
cgr-miR-151-3p_MIMAT0023783,mmu-miR-151-3p_MIMAT0000161,rno-miR-151-3p_MIMAT0000614	CTAGACTGAGGCTCCTTGAGG	-0.275665	1.87445	0.142092	0.70621	0.843575
cgr-mir-143_MI0020405,mmu-mir-143_MI0000257,ppy-mir-143_MI0002551,ptr-mir-143_MI0002549,rno-mir-143_MI0000916	CTGAGATGAAGCACTGTAGCTCA	-0.17474	3.47929	0.141818	0.70648	0.843575
ssc-mir-21_MI0002459	GCTTATCAGACTGATGTTGACT	0.232918	1.84993	0.141977	0.706323	0.843575
ssc-miR-145-5p_MIMAT0002123	GTCCAGTTTTCCCAGGAATCCCTT	-0.208773	5.66751	0.140961	0.707327	0.843575
ssc-mir-7-2_MI0002435	TGGAAGACTAGTGATTTTGTTGTTT	0.188058	5.24461	0.141672	0.706624	0.843575
mmu-mir-5105_MI0018013	TGGGGGGCCCAAGTCCTTCTGATCGAGGCC	0.223189	2.50154	0.145385	0.702985	0.843575
ssc-mir-95_MI0002436	TTCAACGGGTATTTATTGAGC	0.174485	3.74414	0.141929	0.706371	0.843575
ssc-mir-186_MI0002456	CAAAGAATTCTCCTTTTGGG	0.23278	3.29425	0.137848	0.71043	0.84609
ssc-miR-192_MIMAT0013910	CTGACCTATGAATTGACAGCC	0.186923	3.59015	0.136908	0.711375	0.84609
ssc-miR-125b_MIMAT0002120	TCCCTGAGACCCTAACTTGTGA	-0.156732	7.06513	0.135941	0.71235	0.846097
ssc-mir-10a_MI0013101	TACCCTGTAGATCCGAATTT	-0.209825	5.54841	0.133915	0.714406	0.847387
ssc-mir-28_MI0002430	AAGGAGCTCACAGTCTATTG	0.18947	4.51617	0.13195	0.716419	0.848621
ssc-miR-28-3p_MIMAT0015211	CACTAGATTGTGAGCTCCTGGA	-0.165758	7.82811	0.128605	0.719883	0.851569
ssc-mir-10a_MI0013101	TACCCTGTAGATCCGAATTTGTGTA	-0.258039	3.04567	0.122522	0.726315	0.858015
ssc-mir-21_MI0002459	GTAGCTTATCAGACTGATGTTG	0.178312	4.95704	0.119848	0.729199	0.859097
ssc-let-7f-1_MI0002446,ssc-let-7f-2_MI0022121	TGAGGTAGTAGATTGTA	0.134112	3.76949	0.120117	0.728908	0.859097
ssc-mir-381_MI0015912	TATACAAGGACAAGCTCTC	0.183999	2.27755	0.11816	0.731038	0.860103
ssc-miR-199a-5p_MIMAT0013874	CCCAGTGTTCAGACTACCTGTTC	0.101665	9.20274	0.109058	0.741219	0.868869
ssc-mir-148b_MI0013118	GAAGTTCTGTTATACACTCAGG	-0.157668	2.49896	0.110003	0.740141	0.868869
ssc-miR-21_MIMAT0002165	TAGCTTATCAGACTGATGTTGA	0.137606	17.3196	0.108835	0.741475	0.868869
ssc-mir-103-1_MI0002448,ssc-mir-103-2_MI0013105,ssc-mir-107_MI0002449	AGCAGCATTGTACAGGGCTAT	0.132427	3.84973	0.104804	0.74614	0.871419
ssc-mir-103-1_MI0002448,ssc-mir-103-2_MI0013105	AGCAGCATTGTACAGGGCTATGAA	0.11712	7.55135	0.103579	0.747577	0.871419
ssc-mir-103-2_MI0013105	AGCAGCATTGTACAGGGCTATGAAA	0.155505	3.98325	0.102437	0.748924	0.871419
ssc-mir-145_MI0002417	GTCCAGTTTTCCCAGGAATCC	0.149814	7.55792	0.101834	0.74964	0.871419
ssc-mir-4331_MI0015910	TGGCGTAGATCACAGACACAGC	-0.181095	3.69514	0.102307	0.749078	0.871419
hsa-mir-203a_MI0000283,mmu-mir-203_MI0000246,ppy-mir-203_MI0014862,ptr-mir-203_MI0008575,rno-mir-203a_MI0000945	TGTGAAATGTTTAGGACCACTAG	0.290535	1.86583	0.102698	0.748615	0.871419
ssc-mir-221_MI0008221	ACCTGGCATACAATGTAGATTTCT	-0.175452	3.13753	0.0993812	0.752573	0.873208
ssc-mir-10b_MI0013102	TACCCTGTAGAACCGAATTT	-0.131531	5.81197	0.0988789	0.753179	0.873208
ssc-mir-140_MI0002437	ACCACAGGGTAGAACCACGG	0.132461	3.31133	0.0964303	0.756156	0.875497
ssc-mir-10a_MI0013101	ACCCTGTAGATCCGAATT	-0.232226	3.91932	0.0943353	0.758736	0.87732
ssc-mir-7-1_MI0022122,ssc-mir-7-2_MI0002435	TGGAAGACTAGTGATTTTGTT	0.135366	4.60652	0.0922446	0.761343	0.87917
ssc-miR-214_MIMAT0002147	ACAGCAGGCACAGACAGGCAG	0.151724	2.4548	0.091273	0.762565	0.879418
ssc-mir-31_MI0022127	AGGCAAGATGCTGGCATAGCTGT	0.13712	5.0078	0.0897901	0.764444	0.880422
ssc-mir-21_MI0002459	TAGCTTATCAGACTGATGTT	0.137524	8.03006	0.0881567	0.766534	0.881665
ssc-mir-148b_MI0013118	AGTGCATCACAGAACTTTG	-0.190011	2.43831	0.083492	0.77262	0.885167
ssc-mir-500_MI0013166	TAATCCTTGCTACCTGGGTGAGAGT	-0.17445	2.29725	0.0841651	0.77173	0.885167
hsa-mir-203a_MI0000283,mmu-mir-203_MI0000246,ppy-mir-203_MI0014862,ptr-mir-203_MI0008575,rno-mir-203a_MI0000945	TGAAATGTTTAGGACCACTAG	0.194318	6.84668	0.0843989	0.771422	0.885167
ssc-mir-143_MI0013098	GGTGCAGTGCTGCATCTCTGGT	-0.173239	4.84247	0.0808711	0.77612	0.888012
ssc-mir-10a_MI0013101	ACCCTGTAGATCCGAATTT	0.184205	3.24134	0.0781366	0.779839	0.891098
ssc-mir-10a_MI0013101	ACCCTGTAGATCCGAATTTG	-0.133159	5.51012	0.0730318	0.786973	0.895147
ssc-miR-199b-5p_MIMAT0017339	CCCAGTGTTTAGACTATCTGTT	0.107666	7.81673	0.0740744	0.785494	0.895147
ssc-mir-143_MI0013098	GATGAAGCACTGTAGCTCGGGA	-0.132601	4.13167	0.0726737	0.787483	0.895147
ssc-miR-9-1_MIMAT0002168, ssc-miR-9-2_MIMAT0002169	TCTTTGGTTATCTAGCTGTATGA	-0.140947	9.87298	0.0745758	0.784787	0.895147
ssc-mir-27a_MI0002442	AGGGCTTAGCTGCTTGTGAGCA	-0.113858	4.13039	0.0683263	0.793789	0.901142
ssc-mir-21_MI0002459	AGCTTATCAGACTGATGTTGA	0.105155	6.729	0.0671877	0.795476	0.901354
ENSSSCG00000024128, bta-mir-200b_MI0005055,cgr-mir-200b_MI0020452,mmu-mir-200b_MI0000243,oan-mir-200b_MI0006745,rno-mir-200b_MI0000944	ATCTTACTGGGCAGCATTGGA	-0.127922	4.15025	0.0652847	0.79833	0.901354
ENSSSCG00000025147, oar-mir-323b_MI0016951	CCCAATACACGGTCGATCTCT	-0.165283	1.82514	0.064751	0.799139	0.901354
ssc-miR-664-3p_MIMAT0013907	TATTCATTTATCTCCCAGCCTACA	0.117699	4.1372	0.0660091	0.797239	0.901354
ssc-mir-152_MI0013104	TCAGTGCATGACAGAACTT	0.136432	3.20756	0.0657125	0.797685	0.901354
ssc-mir-664_MI0013123	TATTCATTTATCTCCCAGCCT	-0.135756	2.77257	0.0637279	0.800698	0.901948
ssc-let-7g_MI0013087	TGAGGTAGTAGTTTGTAC	-0.093718	5.43187	0.0612729	0.804495	0.905057
ssc-mir-320_MI0013097	AAAAGCTGGGTTGAGAGGGCGAAA	0.100124	4.80468	0.0578615	0.809908	0.90827
bta-mir-93_MI0005050,cgr-mir-93_MI0020562,mmu-mir-93_MI0000581,ptr-mir-93_MI0003071,rno-mir-93_MI0000880	CAAAGTGCTGTTCGTGCAGGTAGT	0.11661	2.80137	0.0575118	0.810473	0.90827
ssc-mir-450b_MI0013140	TTTTTGCAATATGTTCCTGAAT	-0.103568	5.15654	0.0585997	0.808723	0.90827
ssc-let-7g_MI0013087	TGAGGTAGTAGTTTGTACAG	-0.114185	7.91841	0.0562775	0.812479	0.909352
ssc-mir-425_MI0013133	CATCGGGAATGTCGTGTCCGCC	-0.131877	2.90162	0.0532683	0.817471	0.912526
bta-mir-106b_MI0009724,cgr-mir-106b_MI0020379,mmu-mir-106b_MI0000407,ptr-mir-106b_MI0003070,rno-mir-106b_MI0000889	CCGCACTGTGGGTACTTGCTG	0.123652	6.9216	0.0531395	0.817688	0.912526
ssc-miR-205_MIMAT0002146	TCCTTCATTCCACCGGAGTCTG	-0.134814	3.41081	0.0526877	0.818451	0.912526
ssc-mir-374a_MI0013130	CTTATCAGGTTGTATTGTAAT	0.0837225	4.95838	0.049366	0.82417	0.91773
ssc-mir-10b_MI0013102	ACCCTGTAGAACCGAATTTGTG	-0.0847987	11.354	0.0486619	0.825408	0.917938
bta-mir-25_MI0005067,cgr-mir-25_MI0020470,mmu-mir-25_MI0000689,ppy-mir-25_MI0003069,rno-mir-25_MI0000856	CATTGCACTTGTCTCGGTCTGAC	-0.117408	2.0481	0.0467015	0.828906	0.920655
ssc-mir-143_MI0013098	TGAGATGAAGCACTGTAG	0.0864944	5.33619	0.0449146	0.832161	0.921925
ENSSSCG00000018762, bta-mir-96_MI0009911,mmu-mir-96_MI0000583,oan-mir-96_MI0006666,ptr-mir-96_MI0003087,rno-mir-96_MI0000881	TTTGGCACTAGCACATTTTTGC	0.138066	5.52035	0.0449773	0.832046	0.921925
ssc-mir-181a-1_MI0010686,ssc-mir-181a-2_MI0013106	AACATTCAACGCTGTCGGTGAGT	-0.110728	4.64557	0.0406524	0.84021	0.926141
ssc-miR-30a-3p_MIMAT0015300	CTTTCAGTCGGATGTTTGCAGC	-0.106664	8.06752	0.0419193	0.837774	0.926141
ssc-mir-125b-2_MI0002414	TCACAAGTCAGGCTCTTGGGAC	0.106234	2.66644	0.0411346	0.839278	0.926141
ssc-mir-30a_MI0010688	TTTCAGTCGGATGTTTGCAGCC	0.124281	2.01708	0.0416687	0.838253	0.926141
bta-mir-200a_MI0005037,mmu-mir-200a_MI0000554,ppy-mir-200a_MI0014861,ptr-mir-200a_MI0008573,rno-mir-200a_MI0000943	ATCTTACCGGACAGTGCTGGAT	0.094994	2.63641	0.0393854	0.842687	0.9277
ssc-miR-320_MIMAT0013878	AAAAGCTGGGTTGAGAGGGCGAA	0.0783116	6.70451	0.0382788	0.844884	0.92888
ssc-mir-9-1_MI0002462,ssc-mir-9-2_MI0002463,ssc-mir-9-3_MI0022123	CTTTGGTTATCTAGCTGTATGA	-0.102826	2.70604	0.0377791	0.845887	0.92888
ssc-miR-204_MIMAT0002164	TTCCCTTTGTCATCCTATGCCT	0.0823199	7.96847	0.036809	0.847855	0.929871
ssc-mir-504_MI0013143	AGACCCTGGTCTGCACTCTATC	-0.0823379	4.8923	0.0305006	0.861359	0.939695
sha-mir-199a_MI0019611	CCCAGTGTTCAGACTACCTGTC	-0.10183	3.73857	0.0296563	0.863272	0.939695
cgr-miR-199b_MIMAT0023838,mmu-miR-199b-5p_MIMAT0000672	CCCAGTGTTTAGACTACCTGTTC	-0.117202	2.23945	0.0287217	0.865423	0.939695
ssc-mir-151_MI0013100	CTAGACTGAAGCTCCTTGAG	-0.0843394	8.4992	0.0314328	0.859278	0.939695
ssc-mir-10b_MI0013102	TACCCTGTAGAACCGAATTTGTG	-0.0735119	12.9289	0.031686	0.858719	0.939695
ssc-mir-152_MI0013104	TCAGTGCATGACAGAACTTGGG	-0.0999651	2.94632	0.0290018	0.864775	0.939695
ssc-mir-423_MI0013099	TGAGGGGCAGAGAGCGAGACTTTT	0.085263	4.38287	0.0310753	0.860073	0.939695
ssc-mir-182_MI0022135	TTTGGCAATGGTAGAACT	-0.0987921	2.18555	0.029127	0.864486	0.939695
ssc-mir-664_MI0013123	TATTCATTTATCTCCCAGCCTAC	0.088633	4.03549	0.026531	0.87061	0.942981
ssc-mir-182_MI0022135	TTTGGCAATGGTAGAACTCACACTG	-0.0806444	7.8885	0.026596	0.870453	0.942981
ssc-let-7d-5p_MIMAT0025356	AGAGGTAGTAGGTTGCATAGTT	-0.0587231	6.10636	0.0248399	0.874767	0.943969
ssc-miR-423-5p_MIMAT0013880	TGAGGGGCAGAGAGCGAGACTTT	0.0798453	6.66015	0.0250542	0.874232	0.943969
ssc-mir-30d_MI0013091	TGTAAACATCCCCGACTGG	0.0701538	3.51797	0.0248753	0.874678	0.943969
ssc-miR-148a-5p_MIMAT0022920	AAAGTTCTGAGACACTCCGACT	-0.0905214	3.76151	0.0236759	0.877713	0.944046
rno-miR-200a-5p_MIMAT0017151	CATCTTACCGGACAGTGCTGG	0.0692861	2.96993	0.0231539	0.879058	0.944046
ssc-miR-532-3p_MIMAT0013941	CCTCCCACACCCAAGGCTTGCA	-0.0820055	2.22313	0.0236948	0.877664	0.944046
ssc-let-7f-1_MI0002446,ssc-let-7f-2_MI0022121	TGAGGTAGTAGATTGTAT	-0.0576596	6.38694	0.0231133	0.879163	0.944046
ssc-mir-145_MI0002417	ATTCCTGGAAATACTGTTCTT	-0.0767943	3.93736	0.0215766	0.883219	0.947236
ssc-miR-342_MIMAT0013944	TCTCACACAGAAATCGCACCCGTCA	-0.0797744	3.15589	0.0208098	0.885298	0.948301
ssc-mir-381_MI0015912	ATATACAAGGACAAGCTCTCTGT	0.0652756	3.62723	0.0197576	0.888216	0.949098
ssc-mir-143_MI0013098	GAGATGAAGCACTGTAGCTC	0.0709668	3.26789	0.0198447	0.887972	0.949098
cgr-mir-100_MI0020376	ACCCGTAGATCCGAACTTGTGT	-0.0773456	4.07445	0.0190212	0.890306	0.950167
ssc-mir-769_MI0013168	TGAGACCTCTGGGTTCTGAG	-0.0620036	2.31495	0.0175578	0.894584	0.953568
ssc-miR-30c-5p_MIMAT0002167	TGTAAACATCCTACACTCTCAGC	-0.0526308	8.62912	0.0161979	0.898726	0.956006
ssc-mir-30a_MI0010688	TTTCAGTCGGATGTTTGCAGC	-0.0601677	5.82868	0.0160901	0.899062	0.956006
ssc-mir-99a_MI0013114	AACCCGTAGATCCGATC	-0.0698305	2.73004	0.0151335	0.902093	0.957032
ssc-mir-22_MI0014770	AAGCTGCCAGTTGAAGAAC	0.0478803	3.63051	0.0146471	0.903671	0.957032
ssc-mir-127_MI0013144	TCGGATCCGTCTGAGCTTGG	-0.0641528	8.48959	0.014913	0.902805	0.957032
ssc-let-7e_MIMAT0013866	TGAGGTAGGAGGTTGTATAGTT	-0.042862	8.73488	0.0144216	0.904412	0.957032
ssc-let-7e_MI0013086	TGAGGTAGGAGGTTGTATAGT	-0.0472237	6.95489	0.0138598	0.906284	0.957852
ssc-miR-22-3p_MIMAT0015710	AAGCTGCCAGTTGAAGAACTGT	0.0461096	5.37268	0.0126805	0.910342	0.960887
ENSSSCG00000027451	CAATCACTAATTCCACTGCCATC	0.0542079	4.59467	0.0120867	0.912457	0.960887
ssc-let-7g_MI0013087	CTGAGGTAGTAGTTTGTACAGT	-0.0612144	4.51968	0.0121306	0.912299	0.960887
ssc-mir-30a_MI0010688	CTTTCAGTCGGATGTTTGCA	-0.0587459	3.96269	0.0114694	0.914713	0.961068
ssc-miR-151-5p_MIMAT0013882	TCGAGGAGCTCACAGTCTAGT	0.0435945	9.1462	0.0114377	0.914831	0.961068
bta-mir-30a_MI0005054,cgr-mir-30a_MI0020484,mmu-mir-30a_MI0000144,oan-mir-30a_MI0006729,rno-mir-30a_MI0000870	CTTTCAGTCGGATGTTTGCAGCT	-0.0523693	3.2604	0.010927	0.916747	0.961486
ssc-mir-145_MI0002417	GTCCAGTTTTCCCAGGAATCCCT	-0.0534507	9.5898	0.0107473	0.917432	0.961486
ssc-mir-145_MI0002417	GTCCAGTTTTCCCAGGAATCCC	0.0458907	8.71547	0.0101292	0.919833	0.961694
ssc-mir-125a_MI0013115	TCCCTGAGACCCTTTAACCTGT	0.0568861	6.5313	0.0101604	0.91971	0.961694
ssc-mir-21_MI0002459	AGCTTATCAGACTGATGTTG	0.0488333	2.7815	0.0095135	0.9223	0.963119
mdo-miR-22_MIMAT0004092	AAGCTGCCAGTTGAAGAACTGC	0.0510234	3.07211	0.00819035	0.927889	0.965492
ssc-mir-126_MI0016619	CTCGTACCGTGAGTAATAATGC	0.0336274	7.71068	0.00836233	0.927138	0.965492
ssc-miR-27b-3p_MIMAT0013890	TTCACAGTGGCTAAGTTCTGC	0.0462129	12.9254	0.00829738	0.927421	0.965492
ssc-miR-23a_MIMAT0002133	ATCACATTGCCAGGGATTTCC	0.0335557	8.10978	0.00711064	0.932798	0.968291
ssc-miR-92b-3p_MIMAT0013909	TATTGCACTCGTCCCGGCCTCC	0.0393412	6.29964	0.00728377	0.931987	0.968291
ssc-mir-21_MI0002459	TAGCTTATCAGACTGATGTTGACT	0.040132	14.3277	0.00659832	0.935259	0.969693
ssc-mir-99b_MI0007077	CACCCGTAGAACCGACCTTGCGG	-0.0491689	2.73943	0.00529993	0.941965	0.975487
ssc-mir-100_MI0013128	AACCCGTAGATCCGAACTT	-0.0496904	3.32853	0.00450066	0.946512	0.979035
ssc-mir-378-1_MI0013088,ssc-mir-378-2_MI0016622	ACTGGACTTGGAGTCAGAAG	-0.0281952	2.69193	0.00363025	0.951955	0.979262
ENSSSCG00000021103	AGGACTGTCAAACCTGAGAAT	0.0307073	1.82746	0.00352877	0.952631	0.979262
ssc-mir-199a-1_MI0016621,ssc-mir-199a-2_MI0013093	CCCAGTGTTCAGACTACCTGTTCA	-0.036194	2.53266	0.00376473	0.951075	0.979262
ssc-mir-151_MI0013100	GAGGAGCTCACAGTCTAGT	0.026418	3.78585	0.00383868	0.950597	0.979262
ssc-miR-144_MIMAT0025364	TACAGTATAGATGATGTAC	0.0454727	3.42364	0.00323562	0.954639	0.979262
ssc-mir-148a_MI0002418	TCAGTGCACTACAGAACT	0.0263431	2.91947	0.00344946	0.953165	0.979262
ssc-mir-342_MI0013153	TCTCACACAGAAATCGCACCCGT	-0.0285044	4.56083	0.00337681	0.953661	0.979262
cfa-mir-203_MI0010363	TGAAATGTTTAGGACCACTAGC	-0.0410007	4.94233	0.00308502	0.955706	0.979262
ssc-mir-92a-1_MI0013125	TATTGCACTTGTCCCGGCCTGTT	-0.025514	6.31192	0.00284575	0.957457	0.979906
ssc-mir-10a_MI0013101	ACCCTGTAGATCCGAATTTGTG	-0.0204924	11.4123	0.00247303	0.960338	0.981704
ssc-miR-99a_MIMAT0013896	AACCCGTAGATCCGATCTTGTG	0.0211985	9.04291	0.00191817	0.965066	0.982188
ssc-mir-92a-1_MI0013125,ssc-mir-92a-2_MI0013124	TATTGCACTTGTCCCGGCCTG	-0.0247207	1.78388	0.00193404	0.964922	0.982188
ssc-mir-148a_MI0002418	TCAGTGCACTACAGAACTTTG	-0.0164247	9.5584	0.00189129	0.965312	0.982188
ssc-let-7g_MI0013087	TGAGGTAGTAGTTTGTACA	0.0215184	4.74642	0.00202143	0.964139	0.982188
ssc-miR-221-5p_MIMAT0022949	ACCTGGCATACAATGTAGATTTCTGT	0.0208133	3.72113	0.00105837	0.974047	0.984859
ssc-mir-148a_MI0002418	AGTGCACTACAGAACTTTG	0.013415	3.73187	0.000957515	0.975314	0.984859
bta-mir-200a_MI0005037,mmu-mir-200a_MI0000554,ppy-mir-200a_MI0014861,ptr-mir-200a_MI0008573,rno-mir-200a_MI0000943	ATCTTACCGGACAGTGCTGGA	-0.0184093	2.06079	0.00116715	0.972747	0.984859
ssc-mir-192_MI0013127	CTGACCTATGAATTGACAGC	-0.0187915	2.82275	0.00103237	0.974368	0.984859
ssc-mir-140_MI0002437	TACCACAGGGTAGAACCACGG	-0.0113494	5.57128	0.000833898	0.976962	0.984859
ssc-miR-15b_MIMAT0002125	TAGCAGCACATCATGGTTTACA	0.0172513	2.91763	0.000899608	0.976072	0.984859
ssc-miR-30e-5p_MIMAT0013872	TGTAAACATCCTTGACTGGAAGCT	-0.013112	8.88729	0.00116751	0.972743	0.984859
ssc-mir-450b_MI0013140	TTTTGCAATATGTTCCTGAA	0.014377	2.65551	0.000841402	0.976859	0.984859
ssc-mir-127_MI0013144	TCGGATCCGTCTGAGCTTGGC	-0.00992185	4.40329	0.000668449	0.979373	0.986151
hsa-mir-203a_MI0000283,mmu-mir-203_MI0000246,ppy-mir-203_MI0014862,ptr-mir-203_MI0008575,rno-mir-203a_MI0000945	GTGAAATGTTTAGGACCACT	0.0114774	3.9629	0.000471497	0.982676	0.988327
ssc-mir-10a_MI0013101	TACCCTGTAGATCCGAATTTGTG	0.00777922	11.8512	0.000412358	0.983799	0.988327
ssc-mir-145_MI0002417	ATTCCTGGAAATACTGTTCT	-0.00768316	3.58465	0.000190394	0.988991	0.992401
ssc-mir-196b-1_MI0013137,ssc-mir-196b-2_MI0022139	TAGGTAGTTTCCTGTTGTTGG	-0.00408846	6.36995	8.49249e-05	0.992647	0.99348
ggo-miR-143_MIMAT0002258,lla-miR-143_MIMAT0002260,ppa-miR-143_MIMAT0002261,ppy-miR-143_MIMAT0002259,ptr-miR-143_MIMAT0002257,rno-miR-143-3p_MIMAT0000849	TGAGATGAAGCACTGTAGCTCA	0.00333498	10.1149	6.67798e-05	0.99348	0.99348
ssc-mir-423_MI0013099	TGAGGGGCAGAGAGCGAGACTT	0.00431889	3.80088	7.24269e-05	0.99321	0.99348

## Sheet: D12 P vs. C
NAME	Sequences	logFC	logCPM	LR	PValue	FDR
sha-miR-193_MIMAT0022792	AACTGGCCCACAAAGTCCCGC	-1.80337	2.6622	11.8579	0.000574166	0.196576
ssc-mir-10a_MI0013101	ATACCCTGTAGATCCGAATTTGTG	-1.29903	3.70154	10.3427	0.00129984	0.196576
bta-mir-25_MI0005067,cgr-mir-25_MI0020470,mmu-mir-25_MI0000689,ppy-mir-25_MI0003069,rno-mir-25_MI0000856	CATTGCACTTGTCTCGGTCT	1.56046	3.98263	10.9476	0.000937236	0.196576
ssc-mir-212_MI0022140	TAACAGTCTCCAGTCACGGCCA	3.27028	1.98691	13.4167	0.000249401	0.196576
ssc-mir-486-1_MI0013103,ssc-mir-486-2_MI0017992	TCCTGTACTGAGCTGCCCCGA	2.04444	2.64861	10.2715	0.00135104	0.196576
ssc-mir-126_MI0016619	TCGTACCGTGAGTAATAAT	1.85862	2.87478	11.0853	0.00087014	0.196576
ssc-let-7a-1_MI0013085,ssc-let-7a-2_MI0017984	TGAGGTAGTAGGTTGTATA	1.7206	3.96224	9.53851	0.00201205	0.219565
bta-let-7b_MI0005453,cgr-let-7b_MI0020369,mmu-let-7b_MI0000558,oan-let-7b_MI0006720,rno-let-7b_MI0000829	TGAGGTAGTAGGTTGTGT	2.45293	2.05495	9.74846	0.00179473	0.219565
ssc-mir-222_MI0013151	AGCTACATCTGGCTACTGGGT	-1.7466	1.80847	8.6433	0.00328266	0.220443
ssc-mir-23a_MI0002427	ATCACATTGCCAGGGATTTCCAAT	2.1372	2.27545	9.17927	0.00244771	0.220443
ssc-miR-132_MIMAT0025361	TAACAGTCTACAGCCATGGTCG	2.582	2.34551	8.68097	0.0032155	0.220443
rno-miR-200c-3p_MIMAT0000873	TAATACTGCCGGGTAATGATG	1.36486	5.78889	8.69986	0.00318235	0.220443
ssc-miR-127_MIMAT0013932	TCGGATCCGTCTGAGCTTGGCT	1.14027	5.0341	8.73531	0.00312107	0.220443
ssc-mir-29a_MI0013090	TAGCACCATCTGAAATCGGTTA	-1.54632	4.36708	8.42718	0.00369654	0.230506
ssc-miR-486_MIMAT0013886	TCCTGTACTGAGCTGCCCCGAG	1.90363	3.12186	8.07227	0.00449477	0.261596
cgr-miR-409-5p_MIMAT0023950	AGGTTACCCGAGCAACTTTGCATC	1.7893	2.74168	7.79816	0.00522996	0.28536
ssc-let-7c_MI0002445	TGAGGTAGTAGGTTGTATGG	1.17941	3.65453	7.64831	0.00568254	0.291815
ssc-mir-92a-1_MI0013125,ssc-mir-92a-2_MI0013124	TATTGCACTTGTCCCGGCCTG	1.60166	2.18022	7.12411	0.00760542	0.345717
ssc-mir-361_MI0013145	TCCCCCAGGTGTGATTCTGATT	1.05447	3.57391	7.05143	0.0079202	0.345717
ssc-miR-30d_MIMAT0013871	TGTAAACATCCCCGACTGGAAGCT	1.47353	12.2825	7.16977	0.00741424	0.345717
ssc-mir-30d_MI0013091	TGTAAACATCCCCGACTGGAAGC	1.80595	11.2	6.64782	0.00992772	0.412709
oan-mir-126_MI0006861,rno-mir-126a_MI0000898	CGTACCGTGAGTAATAATGCGT	1.02207	3.97744	6.30408	0.012046	0.438174
cgr-mir-143_MI0020405,mmu-mir-143_MI0000257,ppy-mir-143_MI0002551,ptr-mir-143_MI0002549,rno-mir-143_MI0000916	TGAGATGAAGCACTGTAGCTCAG	-1.79044	2.96858	6.3155	0.0119687	0.438174
ssc-miR-218_MIMAT0025371, ssc-miR-218-5p_MIMAT0022961	TTGTGCTTGATCTAACCATGT	1.401	3.13841	6.43184	0.0112092	0.438174
ssc-mir-10b_MI0013102	TACCCTGTAGAACCGAATT	-1.00867	5.33372	6.22688	0.0125825	0.439383
ssc-mir-10a_MI0013101	TACCCTGTAGATCCGAATTTGTG	-0.850937	11.5109	6.05768	0.013846	0.464904
ssc-mir-10b_MI0013102	TACCCTGTAGAACCGAATTTGTG	-0.93024	12.856	5.83239	0.0157337	0.496754
ssc-mir-10b_MI0013102	TACCCTGTAGAACCGAATTTGTGT	-1.37596	11.3366	5.8103	0.0159325	0.496754
ssc-mir-451_MI0016623	AAACCGTTACCATTACT	1.30566	2.13621	4.70994	0.0299887	0.510031
sha-mir-716a_MI0019600	AAACGAGAACTTTGAAGGC	-1.78356	1.63317	5.50854	0.0189238	0.510031
ssc-mir-181a-1_MI0010686,ssc-mir-181a-2_MI0013106	AACATTCAACGCTGTCGGTGAG	1.5405	3.38533	4.70249	0.030119	0.510031
ssc-mir-22_MI0014770	AAGCTGCCAGTTGAAGAAC	0.94775	3.77571	5.62089	0.0177477	0.510031
ssc-mir-140_MI0002437	ACCACAGGGTAGAACCACGGA	-0.687145	9.34958	5.01321	0.0251547	0.510031
ssc-mir-10a_MI0013101	ACCCTGTAGATCCGAATTTGTG	-0.804263	11.0224	4.59141	0.0321326	0.510031
ssc-mir-222_MI0013151	AGCTACATCTGGCTACTGGGTCTCT	1.16705	5.34692	4.73406	0.029571	0.510031
ssc-mir-221_MI0008221	AGCTACATTGTCTGCTGGGTT	1.01209	2.72939	4.74911	0.0293135	0.510031
ssc-mir-10a_MI0013101	ATACCCTGTAGATCCGAATTT	-1.27562	2.15088	5.15609	0.023165	0.510031
ssc-mir-10a_MI0013101	ATACCCTGTAGATCCGAATTTGTGT	-1.34201	3.17994	5.47461	0.0192947	0.510031
ssc-mir-23a_MI0002427	ATCACATTGCCAGGGATTTCCAA	1.11695	3.89563	4.63775	0.031276	0.510031
ssc-mir-140_MI0002437	CCACAGGGTAGAACCACGGA	-0.834724	3.79639	4.67361	0.0306296	0.510031
ENSSSCG00000025147, oar-mir-323b_MI0016951	CCCAATACACGGTCGATCTCT	1.79197	1.94893	5.32509	0.0210206	0.510031
ssc-mir-1468_MI0022160	CTCCGTTTGCCTGTTTTGCTG	1.14922	3.15643	5.13894	0.023395	0.510031
ssc-mir-30e_MI0013092	CTTTCAGTCGGATGTTTACAG	-0.885272	6.65931	4.81647	0.028189	0.510031
ssc-let-7f-1_MI0002446,ssc-let-7f-2_MI0022121	GAGGTAGTAGATTGTATAGT	-1.1498	2.18885	4.85502	0.0275658	0.510031
ssc-mir-30a_MI0010688	GTAAACATCCTCGACTGGAAGC	1.06056	3.01102	5.19482	0.0226543	0.510031
ssc-mir-212_MI0022140	TAACAGTCTCCAGTCACGGCC	1.4626	2.74268	5.25446	0.0218905	0.510031
ssc-mir-10b_MI0013102	TACCCTGTAGAACCGAATTTG	-0.792787	9.80706	4.61099	0.0317676	0.510031
ssc-mir-361_MI0013145	TCCCCCAGGTGTGATTCTGATTT	1.32782	2.30328	5.28422	0.0215196	0.510031
ssc-mir-190b_MI0017988	TGATATGTTTGATATTGGGTTGT	1.28188	2.3962	4.77557	0.0288663	0.510031
ssc-mir-30d_MI0013091	TGTAAACATCCCCGACTGGAAG	0.924063	10.5377	4.69821	0.030194	0.510031
hsa-mir-203a_MI0000283,mmu-mir-203_MI0000246,ppy-mir-203_MI0014862,ptr-mir-203_MI0008575,rno-mir-203a_MI0000945	TGTGAAATGTTTAGGACCACTAGA	1.89823	1.84528	4.62124	0.0315783	0.510031
ssc-mir-499_MI0013096	TTAAGACTTGCAGTGATGTTTA	1.13791	2.77591	4.7149	0.0299023	0.510031
ssc-mir-26a_MI0002429	TTCAAGTAATCCAGGATAGG	-0.991116	6.90166	5.18986	0.022719	0.510031
ssc-mir-26a_MI0002429	TTCAAGTAATCCAGGATAGGC	-0.751476	8.57676	5.23303	0.0221619	0.510031
ssc-mir-335_MI0013165	TTTTTCATTATTGCTCCTGACC	1.26866	5.06809	5.07167	0.0243199	0.510031
ssc-miR-210_MIMAT0007761	CTGTGCGTGTGACAGCGGCTGA	-1.09944	2.07936	4.51454	0.033608	0.521032
ssc-mir-148b_MI0013118	TCAGTGCATCACAGAACTTT	1.40209	3.11594	4.49082	0.0340774	0.521032
ssc-mir-125b-1_MI0013172,ssc-mir-125b-2_MI0002414	TCCCTGAGACCCTAACTTGT	1.04628	5.76234	4.46401	0.0346161	0.521032
bta-let-7b_MI0005453,cgr-let-7b_MI0020369,mmu-let-7b_MI0000558,oan-let-7b_MI0006720,rno-let-7b_MI0000829	TGAGGTAGTAGGTTGTGTGGTTT	0.83208	8.0019	4.36836	0.0366123	0.541737
ssc-mir-125b-2_MI0002414	ACAAGTCAGGCTCTTGGGACCTA	0.81356	4.72851	4.24904	0.0392726	0.55571
ssc-miR-222_MIMAT0013942	AGCTACATCTGGCTACTGGGTCTC	1.02554	4.98277	4.21074	0.0401689	0.55571
ggo-mir-30c_MI0020658,hsa-mir-30c-2_MI0000254,lla-mir-30c_MI0002924,mne-mir-30c_MI0002925,ptr-mir-30c-2_MI0002923	CTGGGAGAAGGCTGTTTACTCTT	1.04823	3.29177	4.16055	0.0413759	0.55571
bta-mir-200c_MI0005038,cgr-mir-200c_MI0020453,mmu-mir-200c_MI0000694,ptr-mir-200c_MI0020598,rno-mir-200c_MI0000942	TAATACTGCCGGGTAATGAT	1.21508	3.15201	4.23101	0.0396919	0.55571
ssc-mir-30d_MI0013091	TGTAAACATCCCCGACTGGAA	0.840081	9.58316	4.17401	0.0410486	0.55571
ssc-mir-582_MI0022154	TTACAGTTGTTCAACCAGTTACT	1.14295	2.36279	4.21581	0.040049	0.55571
ssc-mir-10b_MI0013102	TACCCTGTAGAACCGAAT	-0.980601	3.03197	4.10792	0.0426829	0.564579
ssc-mir-186_MI0002456	AAAGAATTCTCCTTTTGGGCT	-0.957932	2.07718	3.79239	0.0514862	0.579335
ssc-mir-10a_MI0013101	ATACCCTGTAGATCCGAATTTG	-0.815715	5.47595	3.86916	0.0491812	0.579335
ssc-miR-186_MIMAT0002162	CAAAGAATTCTCCTTTTGGGCTT	-1.10676	6.01086	3.8199	0.0506474	0.579335
ssc-mir-199a-1_MI0016621,ssc-mir-199a-2_MI0013093	CCCAGTGTTCAGACTACCTGTT	0.662674	8.05949	3.74111	0.0530891	0.579335
ssc-mir-126_MI0016619	CGTACCGTGAGTAATAATGC	0.560315	6.64962	3.77954	0.0518828	0.579335
ssc-mir-151_MI0013100	CTAGACTGAAGCTCCTTGAG	-0.966469	8.48797	3.92299	0.0476302	0.579335
ssc-mir-1271_MI0015922	CTTGGCACCTAGTAAGCACTCA	1.06898	5.06111	4.00497	0.0453662	0.579335
ssc-mir-143_MI0013098	GATGAAGCACTGTAGCTCGGGA	-1.17055	4.17544	3.94558	0.0469946	0.579335
ssc-miR-429_MIMAT0020591	TAATACTGTCTGGTAATGCCGT	-0.920019	4.63526	3.75825	0.0525476	0.579335
ssc-miR-196b_MIMAT0025369, ssc-miR-196b-5p_MIMAT0013923	TAGGTAGTTTCCTGTTGTTGGG	-0.999329	5.3258	3.8811	0.0488325	0.579335
ssc-mir-127_MI0013144	TCGGATCCGTCTGAGCTTGG	1.1343	9.04454	3.87815	0.0489183	0.579335
ssc-mir-146b_MI0010685	TGAGAACTGAATTCCATAGGCTGT	0.933228	7.00152	4.0349	0.0445683	0.579335
ssc-mir-423_MI0013099	TGAGGGGCAGAGAGCGAGAC	-1.1584	2.09348	3.76973	0.0521881	0.579335
ssc-miR-758_MIMAT0015719	TTTGTGACCTGGTCCACTAAC	0.831977	3.2921	3.84173	0.049992	0.579335
ssc-mir-10b_MI0013102	TACCCTGTAGAACCGAATTT	-0.696822	5.88235	3.71883	0.0538021	0.579867
ssc-mir-10b_MI0013102	ACCCTGTAGAACCGAATTTGTGT	-1.15747	12.4889	3.68164	0.0550147	0.585706
ssc-miR-28-5p_MIMAT0002136	AAGGAGCTCACAGTCTATTGAG	-0.914846	3.76156	3.5353	0.0600756	0.59089
ssc-mir-148b_MI0013118	AGTGCATCACAGAACTTTGT	1.13798	7.68105	3.51349	0.060871	0.59089
ssc-mir-10a_MI0013101	ATACCCTGTAGATCCGAATTTGT	-1.04446	8.94256	3.43239	0.0639294	0.59089
ssc-mir-144_MI0022132	GGATATCATCATATACTGTAAGT	1.04776	6.22298	3.42503	0.064215	0.59089
hsa-mir-203a_MI0000283,mmu-mir-203_MI0000246,ppy-mir-203_MI0014862,ptr-mir-203_MI0008575,rno-mir-203a_MI0000945	GTGAAATGTTTAGGACCACTAGA	1.10588	8.15952	3.50568	0.0611589	0.59089
ssc-miR-10b_MIMAT0013885	TACCCTGTAGAACCGAATTTGT	-1.10723	15.935	3.4985	0.0614243	0.59089
ssc-miR-10a-5p_MIMAT0013884	TACCCTGTAGATCCGAATTTGT	-1.33459	15.6633	3.62878	0.0567886	0.59089
ssc-mir-411_MI0015908	TAGTAGACCGTATAGCGTAC	0.896007	2.95699	3.60407	0.0576382	0.59089
mmu-mir-92a-2_MI0000580,rno-mir-92a-2_MI0000879	TATTGCACTTGTCCCGGCCTGA	0.977923	2.64328	3.4242	0.0642474	0.59089
ssc-mir-152_MI0013104	TCAGTGCATGACAGAACTT	0.957169	3.2355	3.50935	0.0610234	0.59089
ssc-mir-146b_MI0010685	TGAGAACTGAATTCCATAGGCT	-1.26862	5.27529	3.56062	0.0591657	0.59089
ssc-let-7c_MI0002445	TGAGGTAGTAGGTTGTATGGT	0.730524	5.98481	3.48146	0.06206	0.59089
ssc-mir-450a_MI0010683,ssc-mir-450c_MI0014776	TTTTGCGATGTGTTCCTAATA	-0.839444	4.21046	3.42283	0.0643007	0.59089
bta-let-7a-3_MI0005452,ggo-let-7a_MI0020621,hsa-let-7a-3_MI0000062,ppy-let-7a-3_MI0014781,ptr-let-7a-3_MI0008399	GTGAGGTAGTAGGTTGTATAGT	0.993264	3.72197	3.38302	0.0658713	0.592842
ssc-miR-30c-5p_MIMAT0002167	TGTAAACATCCTACACTCTCAGC	0.679563	8.77935	3.39564	0.065369	0.592842
ssc-mir-10b_MI0013102	ACCCTGTAGAACCGAATTTGTG	-0.620995	11.3076	3.32574	0.0682032	0.593412
ENSSSCG00000024128, bta-mir-200b_MI0005055,cgr-mir-200b_MI0020452,mmu-mir-200b_MI0000243,oan-mir-200b_MI0006745,rno-mir-200b_MI0000944	CATCTTACTGGGCAGCATTGG	-1.17561	4.19968	3.33657	0.0677559	0.593412
ssc-miR-146b_MIMAT0010190	TGAGAACTGAATTCCATAGGC	-1.41142	3.87808	3.31492	0.0686537	0.593412
ssc-mir-30a_MI0010688	TGTAAACATCCTCGACTGGAAGCT	0.61577	13.7352	3.35931	0.066826	0.593412
ssc-miR-199b-5p_MIMAT0017339	CCCAGTGTTTAGACTATCTGTT	0.592054	7.90085	3.29446	0.069514	0.594958
bta-mir-200c_MI0005038,cgr-mir-200c_MI0020453,mmu-mir-200c_MI0000694,ptr-mir-200c_MI0020598,rno-mir-200c_MI0000942	TAATACTGCCGGGTAATGA	1.06299	4.37977	3.24954	0.0714437	0.605537
bta-let-7b_MI0005453,cgr-let-7b_MI0020369,mmu-let-7b_MI0000558,oan-let-7b_MI0006720,rno-let-7b_MI0000829	TGAGGTAGTAGGTTGTGTGG	0.883875	6.31785	3.21519	0.0729578	0.612424
ssc-mir-10a_MI0013101	TACCCTGTAGATCCGAATTTGTGTA	-1.37241	2.54897	3.14669	0.0760813	0.620738
ssc-mir-29a_MI0013090	TAGCACCATCTGAAATCGGTTAT	-1.37855	1.89526	3.16331	0.0753102	0.620738
ssc-mir-16-1_MI0008213,ssc-mir-16-2_MI0008212	TAGCAGCACGTAAATATTGGC	-0.700547	5.66543	3.14972	0.0759401	0.620738
ssc-let-7a_MIMAT0013865	TGAGGTAGTAGGTTGTATAGTT	0.659917	13.3664	3.09601	0.0784843	0.634415
ssc-mir-151_MI0013100	ACTAGACTGAAGCTCCTTGAG	-1.0524	3.42213	3.03549	0.081462	0.639669
ssc-mir-10a_MI0013101	TACCCTGTAGATCCGAATTTG	-0.792274	8.42073	3.04719	0.080877	0.639669
ssc-mir-381_MI0015912	TATACAAGGACAAGCTCTCTG	-0.732751	5.49904	3.03815	0.0813285	0.639669
ssc-mir-27a_MI0002442	TTCACAGTGGCTAAGTTCCGCC	-1.12294	1.96281	3.02352	0.0820652	0.639669
ENSSSCG00000024128, bta-mir-200b_MI0005055,cgr-mir-200b_MI0020452,mmu-mir-200b_MI0000243,oan-mir-200b_MI0006745,rno-mir-200b_MI0000944	TAATACTGCCTGGTAATGATGA	0.795066	10.9654	2.99813	0.0833608	0.644018
ssc-mir-381_MI0015912	ATATACAAGGACAAGCTCTCTG	-0.766272	4.81966	2.95273	0.0857326	0.650822
ENSSSCG00000024128, bta-mir-200b_MI0005055,cgr-mir-200b_MI0020452,mmu-mir-200b_MI0000243,oan-mir-200b_MI0006745,rno-mir-200b_MI0000944	CATCTTACTGGGCAGCATTGGA	-0.806167	4.8218	2.96042	0.0853256	0.650822
ssc-let-7g_MI0013087	TGAGGTAGTAGTTTGTACA	0.849615	4.81047	2.9347	0.0866947	0.652452
ssc-mir-181a-1_MI0010686	ACCATCGACCGTTGATTGTACC	0.916924	5.41042	2.8119	0.0935676	0.654041
bta-miR-25_MIMAT0003853,cfa-miR-25_MIMAT0006697,cgr-miR-25-3p_MIMAT0023870,eca-miR-25_MIMAT0013057,ggo-miR-25_MIMAT0002760,hsa-miR-25-3p_MIMAT0000081,lla-miR-25_MIMAT0002779,mdo-miR-25_MIMAT0004179,mml-miR-25_MIMAT0002774,mmu-miR-25-3p_MIMAT0000652,mne-miR-25_MIMAT0002782,ppa-miR-25_MIMAT0002765,ppy-miR-25_MIMAT0002768,rno-miR-25-3p_MIMAT0000795	CATTGCACTTGTCTCGGTCTGA	0.625285	9.53395	2.85469	0.091108	0.654041
bta-mir-200c_MI0005038,cgr-mir-200c_MI0020453,mmu-mir-200c_MI0000694,ptr-mir-200c_MI0020598,rno-mir-200c_MI0000942	CTAATACTGCCGGGTAATGATGGA	0.849601	2.40766	2.83426	0.0922734	0.654041
cgr-miR-106b-5p_MIMAT0023732	TAAAGTGCTGACAGTGCAGATA	-1.06601	4.33701	2.89677	0.0887572	0.654041
ssc-mir-140_MI0002437	TACCACAGGGTAGAACCACGGA	-0.591832	10.0716	2.78506	0.0951469	0.654041
ssc-mir-10a_MI0013101	TACCCTGTAGATCCGAATTT	-0.972767	5.21555	2.80817	0.0937855	0.654041
ssc-miR-148b-3p_MIMAT0013901	TCAGTGCATCACAGAACTTTGT	1.14814	13.4553	2.83929	0.0919847	0.654041
ssc-mir-9-1_MI0002462,ssc-mir-9-2_MI0002463,ssc-mir-9-3_MI0022123	TCTTTGGTTATCTAGCTGTAT	1.01663	7.61279	2.80174	0.0941622	0.654041
ssc-mir-127_MI0013144	TGAAGCTCAGAGGGCTCTGATT	-0.886436	2.25591	2.78785	0.0949816	0.654041
ssc-let-7a-1_MI0013085,ssc-let-7a-2_MI0017984	TGAGGTAGTAGGTTGTATAGT	0.705175	11.3178	2.8405	0.0919157	0.654041
ssc-miR-499-5p_MIMAT0013877	TTAAGACTTGCAGTGATGTTT	0.593218	3.87403	2.84095	0.09189	0.654041
ssc-mir-10a_MI0013101	TACCCTGTAGATCCGAATT	-1.21213	5.74767	2.76736	0.0962049	0.656147
bta-mir-409a_MI0009824,cgr-mir-409_MI0020520,mmu-mir-409_MI0001160,oar-mir-409_MI0016958,rno-mir-409a_MI0003550	GAATGTTGCTCGGTGAACCCC	0.90015	2.84917	2.68765	0.101129	0.659532
EMBL_AM920654_AM920654_Sus scrofa_MIR-143, _clone pMPg26	GAGATGAAGCACTGTAGCTCT	-0.853569	3.0686	2.7257	0.0987446	0.659532
ssc-mir-21_MI0002459	GCTTATCAGACTGATGTTGA	-0.809038	4.93219	2.71111	0.0996515	0.659532
hsa-mir-203a_MI0000283,mmu-mir-203_MI0000246,ppy-mir-203_MI0014862,ptr-mir-203_MI0008575,rno-mir-203a_MI0000945	GTGAAATGTTTAGGACCACT	0.844307	4.41506	2.67733	0.101786	0.659532
ENSSSCG00000026234, ggo-mir-660_MI0020711,hsa-mir-660_MI0003684,mml-mir-660_MI0007901,ppy-mir-660_MI0015133,ptr-mir-660_MI0008845	TACCCATTGCATATCGGAGTTG	0.923569	2.50433	2.67044	0.102228	0.659532
ssc-miR-423-5p_MIMAT0013880	TGAGGGGCAGAGAGCGAGACTTT	-0.865723	6.5895	2.69309	0.100784	0.659532
ssc-let-7a-1_MI0013085,ssc-let-7a-2_MI0017984	TGAGGTAGTAGGTTGTATAGTTT	0.688652	9.05824	2.68491	0.101303	0.659532
ssc-mir-542_MI0013138	TGTGACAGATTGATAACTGAA	-0.701339	5.99621	2.66241	0.102745	0.659532
ENSSSCG00000024128, bta-mir-200b_MI0005055,cgr-mir-200b_MI0020452,mmu-mir-200b_MI0000243,oan-mir-200b_MI0006745,rno-mir-200b_MI0000944	AATACTGCCTGGTAATGATGA	1.11809	2.18334	2.62382	0.105271	0.663099
ssc-mir-221_MI0008221	ACCTGGCATACAATGTAGATTTC	0.75076	2.53838	2.58786	0.107685	0.663099
ssc-mir-497_MI0013139	CAGCAGCACACTGTGGTTTGTAC	0.901385	2.6575	2.59642	0.107105	0.663099
ssc-mir-494_MI0015934	TGAAACATACACGGGAAACCTCT	0.997256	2.94022	2.6311	0.104789	0.663099
ssc-mir-769_MI0013168	TGAGACCTCTGGGTTCTGAGCT	-0.463501	6.8953	2.59582	0.107146	0.663099
ssc-mir-542_MI0013138	TTGTGACAGATTGATAACTGAA	-0.800117	3.5309	2.58533	0.107858	0.663099
ssc-mir-99b_MI0007077	CACCCGTAGAACCGACCT	0.993326	1.95877	2.55036	0.110269	0.673181
ssc-let-7c_MI0002445	TGAGGTAGTAGGTTGTATGGTTT	0.67026	4.44448	2.53585	0.111287	0.674679
hsa-miR-203b-3p_MIMAT0019814	TTGAACTGTTAAGAACCACTGGA	-0.839438	2.31046	2.52195	0.112272	0.675953
ssc-mir-299_MI0014772	TATGTGGGACGGTAAACCGCT	-0.646027	3.40137	2.49955	0.113879	0.680933
ssc-mir-381_MI0015912	TATACAAGGACAAGCTCTCT	0.586561	5.92915	2.46608	0.116328	0.686177
ssc-miR-493-5p_MIMAT0025377	TTGTACATGGTAGGCTTTCATT	1.06955	2.42481	2.47131	0.115942	0.686177
ssc-mir-320_MI0013097	AAAAGCTGGGTTGAGAGGGCGAAAA	0.968063	1.53615	2.18861	0.139035	0.696918
ssc-mir-382_MI0015911	AATCATTCACGGACAACACTTT	0.572259	4.2931	2.15336	0.142258	0.696918
ssc-mir-425_MI0013133	AATGACACGATCACTCCCGTTGAGT	-0.758472	2.87817	2.06647	0.150569	0.696918
ssc-mir-363-1_MI0014771,ssc-mir-363-2_MI0022147	AATTGCACGGTATCCATCTGT	-0.95706	2.29495	2.20678	0.137405	0.696918
ssc-mir-100_MI0013128	ACCCGTAGATCCGAACTTGTGC	0.86308	3.22419	2.19887	0.138112	0.696918
ssc-mir-10a_MI0013101	ACCCTGTAGATCCGAATTTG	-0.735147	5.2761	2.25946	0.1328	0.696918
ssc-mir-10a_MI0013101	ACCCTGTAGATCCGAATTTGT	-1.15487	12.4926	2.28457	0.130666	0.696918
ssc-mir-28_MI0002430	ACTAGATTGTGAGCTCCTGG	-0.812839	2.22561	2.3471	0.125516	0.696918
oan-mir-103-1_MI0006930	AGCAGCATTGTACAGGGCTATGAG	0.649106	3.19886	2.13322	0.144138	0.696918
ssc-miR-23b_MIMAT0013893	ATCACATTGCCAGGGATTACCA	0.729256	7.00416	2.19289	0.138649	0.696918
[truncated: 715 more rows]

## Sheet: D16 P vs. C
NAME	Sequences	logFC	logCPM	LR	PValue	FDR
[truncated: 873 more rows]

## Sheet: D20 P vs. C
NAME	Sequences	logFC	logCPM	LR	PValue	FDR
[truncated: 873 more rows]
