# Supplementary material for: Expression of microRNAs and isomiRs in the porcine endometrium: implications for gene regulation at the maternal-conceptus interface
Source: BMC Genomics. 2015 Nov 6;16:906. doi: 10.1186/s12864-015-2172-2 (PMC4636777; doi:10.1186/s12864-015-2172-2)
Supplement: Additional file 7: Table S4. — List of DE miRNAs found in pregnant and cyclic endometria organized into 7 clusters according to the SOTA algorithm. Numbers in brackets indicate numbers of miRNAs displaying similar profiles and assigned to each cluster. (XLSX 19 kb) [file 12864_2015_2172_MOESM7_ESM.xlsx]

## Sheet: Arkusz1
Supplemental Table S4. List of DE miRNAs found in pregnant and cyclic endometria organized into 7 clusters according to the SOTA algorithm.
Cluster 1 (22)		Cluster 2 (16)		Cluster 3 (20)		Cluster 4 (19)		Cluster 5 (25)		Cluster 6 (22)		Cluster 7 (54)
mdo-miR-22_MIMAT0004092	AAGCTGCCAGTTGAAGAACTGC	bta-miR-25_MIMAT0003853, cfa-miR-25_MIMAT0006697, cgr-miR-25-3p_MIMAT0023870, eca-miR-25_MIMAT0013057, ggo-miR-25_MIMAT0002760, hsa-miR-25-3p_MIMAT0000081, lla-miR-25_MIMAT0002779, mdo-miR-25_MIMAT0004179, mml-miR-25_MIMAT0002774, mmu-miR-25-3p_MIMAT0000652, mne-miR-25_MIMAT0002782, ppa-miR-25_MIMAT0002765, ppy-miR-25_MIMAT0002768, rno-miR-25-3p_MIMAT0000795	CATTGCACTTGTCTCGGTCTGA	bta-miR-200c_MIMAT0003823, cfa-miR-200c_MIMAT0006664, cgr-miR-200c_MIMAT0023843, eca-miR-200c_MIMAT0012974, hsa-miR-200c-3p_MIMAT0000617, mmu-miR-200c-3p_MIMAT0000657, ptr-miR-200c_MIMAT0024051	TAATACTGCCGGGTAATGATGGA	bta-let-7b_MIMAT0004331, cfa-let-7b_MIMAT0009836, cgr-let-7b_MIMAT0023717, hsa-let-7b-5p_MIMAT0000063, mdo-let-7b_MIMAT0004162, mml-let-7b_MIMAT0006152, mmu-let-7b-5p_MIMAT0000522, oan-let-7b-5p_MIMAT0006897, ppy-let-7b_MIMAT0015722, ptr-let-7b_MIMAT0007937, rno-let-7b-5p_MIMAT0000775	TGAGGTAGTAGGTTGTGTGGTT	cgr-miR-409-3p_MIMAT0023951, eca-miR-409-3p_MIMAT0013152, hsa-miR-409-3p_MIMAT0001639, mml-miR-409-3p_MIMAT0006315, mmu-miR-409-3p_MIMAT0001090, ppy-miR-409-3p_MIMAT0015876, ptr-miR-409_MIMAT0008136	GAATGTTGCTCGGTGAACCCCT	cfa-miR-203_MIMAT0009866, hsa-miR-203a_MIMAT0000264, mml-miR-203_MIMAT0006234, mmu-miR-203-3p_MIMAT0000236, ppy-miR-203_MIMAT0015797, ptr-miR-203_MIMAT0008065, rno-miR-203a-3p_MIMAT0000876	GTGAAATGTTTAGGACCACTAG	age-miR-106b_MIMAT0002761, bta-miR-106b_MIMAT0009218, cfa-miR-106b_MIMAT0006695, eca-miR-106b_MIMAT0013054, ggo-miR-106b_MIMAT0002758, hsa-miR-106b-5p_MIMAT0000680, lla-miR-106b_MIMAT0002777, mml-miR-106b_MIMAT0002772, mmu-miR-106b-5p_MIMAT0000386, mne-miR-106b_MIMAT0002780, ppa-miR-106b_MIMAT0002763, ppy-miR-106b_MIMAT0002766, ptr-miR-106b_MIMAT0002769, rno-miR-106b-5p_MIMAT0000825, sla-miR-106b…	TAAAGTGCTGACAGTGCAGAT
ssc-let-7d-5p_MIMAT0025356	AGAGGTAGTAGGTTGCATAGTT	rno-miR-200c-3p_MIMAT0000873	TAATACTGCCGGGTAATGATG	cfa-miR-200a_MIMAT0009865, hsa-miR-200a-5p_MIMAT0001620, mmu-miR-200a-5p_MIMAT0004619	CATCTTACCGGACAGTGCTGGA	bta-miR-409a_MIMAT0009310, eca-miR-409-5p_MIMAT0013151, hsa-miR-409-5p_MIMAT0001638, mml-miR-409-5p_MIMAT0006314, mmu-miR-409-5p_MIMAT0004746, oar-miR-409-5p_MIMAT0019327, ppy-miR-409-5p_MIMAT0015875, rno-miR-409a-5p_MIMAT0003204	AGGTTACCCGAGCAACTTTGCAT	rno-miR-200a-5p_MIMAT0017151	CATCTTACCGGACAGTGCTGG	cgr-miR-106b-3p_MIMAT0023733, hsa-miR-106b-3p_MIMAT0004672, mmu-miR-106b-3p_MIMAT0004582, rno-miR-106b-3p_MIMAT0004727	CCGCACTGTGGGTACTTGCTGC	bta-miR-150_MIMAT0003845	TCTCCCAACCCTTGTACCAGTGT
ssc-miR-126-3p_MIMAT0018378	TCGTACCGTGAGTAATAATGCG	ssc-let-7g_MIMAT0013867	TGAGGTAGTAGTTTGTACAGTT	cgr-miR-182_MIMAT0023805	TTTGGCAATGGTAGAACTCACACC	cgr-miR-200b_MIMAT0023842, ggo-miR-200b_MIMAT0024299, rno-miR-200b-3p_MIMAT0000875	TAATACTGCCTGGTAATGATGAC	ssc-let-7e_MIMAT0013866	TGAGGTAGGAGGTTGTATAGTT	cgr-miR-151-3p_MIMAT0023783, mmu-miR-151-3p_MIMAT0000161, rno-miR-151-3p_MIMAT0000614	CTAGACTGAGGCTCCTTGAGG	bta-miR-200a_MIMAT0003822, oan-miR-200a-3p_MIMAT0006936	TAACACTGTCTGGTAACGATGTT
ssc-miR-129a_MIMAT0013959	AAGCCCTTACCCCAAAAAGCAT	ssc-let-7i_MIMAT0002153	TGAGGTAGTAGTTTGTGCT	ggo-let-7b_MIMAT0024077	TGAGGTAGTAGGTTGTGTGGT	cgr-miR-409-5p_MIMAT0023950	AGGTTACCCGAGCAACTTTGCATC	ssc-miR-10a-5p_MIMAT0013884	TACCCTGTAGATCCGAATTTGT	ggo-miR-203b_MIMAT0024264, rno-miR-203b-3p_MIMAT0017800	TTGAACTGTTAAGAACCACTGG	bta-miR-495_MIMAT0009335, cfa-miR-495_MIMAT0006721, eca-miR-495_MIMAT0013165, hsa-miR-495-3p_MIMAT0002817, mml-miR-495_MIMAT0006357, mmu-miR-495-3p_MIMAT0003456, oar-miR-495-3p_MIMAT0019274, ppy-miR-495_MIMAT0015916, ptr-miR-495_MIMAT0008169, rno-miR-495_MIMAT0005320	AAACAAACATGGTGCACTTCTT
ssc-miR-132_MIMAT0025361	TAACAGTCTACAGCCATGGTCG	ssc-miR-1_MIMAT0010187	TGGAATGTAAAGAAGTATGTA	mdo-miR-200c_MIMAT0004150	TAATACTGCCGGGTAATGATGG	oan-miR-200b-3p_MIMAT0006938	TAATACTGCCTGGTAATGATGAT	ssc-miR-10b_MIMAT0013885	TACCCTGTAGAACCGAATTTGT	hsa-miR-203b-3p_MIMAT0019814	TTGAACTGTTAAGAACCACTGGA	bta-miR-93_MIMAT0003837	CAAAGTGCTGTTCGTGCAGGTA
ssc-miR-135_MIMAT0002121	TATGGCTTTTTATTCCTATGTGA	ssc-miR-100_MIMAT0013911	AACCCGTAGATCCGAACTTGTG	ssc-let-7f_MIMAT0002152	TGAGGTAGTAGATTGTATAGTT	ssc-let-7a_MIMAT0013865	TGAGGTAGTAGGTTGTATAGTT	ssc-miR-1343_MIMAT0020596	CTCCTGGGGCCCGCACTCTCGC	ssc-miR-143-3p_MIMAT0013879	TGAGATGAAGCACTGTAGCTC	cfa-miR-380_MIMAT0006717	TATGTAATATGGTCCACGTCT
ssc-miR-15b_MIMAT0002125	TAGCAGCACATCATGGTTTACA	ssc-miR-143-5p_MIMAT0017374	GGTGCAGTGCTGCATCTCTGG	ssc-miR-129b_MIMAT0020586	CTTTTTGCGGTCTGGGCTTGC	ssc-let-7c_MIMAT0002151	TGAGGTAGTAGGTTGTATGGTT	ssc-miR-144_MIMAT0025364	TACAGTATAGATGATGTAC	ssc-miR-146b_MIMAT0010190	TGAGAACTGAATTCCATAGGC	cfa-miR-93_MIMAT0006696, cgr-miR-93-5p_MIMAT0024013, eca-miR-93_MIMAT0013060, hsa-miR-93-5p_MIMAT0000093, mmu-miR-93-5p_MIMAT0000540, rno-miR-93-5p_MIMAT0000817	CAAAGTGCTGTTCGTGCAGGTAG
ssc-miR-199b-5p_MIMAT0017339	CCCAGTGTTTAGACTATCTGTT	ssc-miR-145-3p_MIMAT0022919	GGATTCCTGGAAATACTGTTCT	ssc-miR-140-3p_MIMAT0006786	TACCACAGGGTAGAACCACGGAC	ssc-miR-107_MIMAT0002155	AGCAGCATTGTACAGGGCTATCA	ssc-miR-181d-5p_MIMAT0013888	AACATTCATTGTTGTCGGTGGGTT	ssc-miR-151-3p_MIMAT0013883	CTAGACTGAAGCTCCTTGAGGA	cgr-miR-106b-5p_MIMAT0023732	TAAAGTGCTGACAGTGCAGATA
ssc-miR-214_MIMAT0002147	ACAGCAGGCACAGACAGGCAG	ssc-miR-148b-3p_MIMAT0013901	TCAGTGCATCACAGAACTTTGT	ssc-miR-148a-3p_MIMAT0002124	TCAGTGCACTACAGAACTTTGT	ssc-miR-125a_MIMAT0013897	TCCCTGAGACCCTTTAACCTGTG	ssc-miR-199a-5p_MIMAT0013874	CCCAGTGTTCAGACTACCTGTTC	ssc-miR-185_MIMAT0007759	TGGAGAGAAAGGCAGTTCCTGA	cgr-miR-193b-3p_MIMAT0023826, eca-miR-193b_MIMAT0013056, mmu-miR-193b-3p_MIMAT0004859, oan-miR-193-3p_MIMAT0006821	AACTGGCCCACAAAGTCCCGCT
ssc-miR-218_MIMAT0025371, ssc-miR-218-5p_MIMAT0022961	TTGTGCTTGATCTAACCATGT	ssc-miR-215_MIMAT0010192	ATGACCTATGAATTGACAGAC	ssc-miR-148a-5p_MIMAT0022920	AAAGTTCTGAGACACTCCGACT	ssc-miR-125b_MIMAT0002120	TCCCTGAGACCCTAACTTGTGA	ssc-miR-205_MIMAT0002146	TCCTTCATTCCACCGGAGTCTG	ssc-miR-204_MIMAT0002164	TTCCCTTTGTCATCCTATGCCT	eca-miR-200a_MIMAT0012909, ggo-miR-200a_MIMAT0024300, hsa-miR-200a-3p_MIMAT0000682, mdo-miR-200a-3p_MIMAT0004158, mml-miR-200a_MIMAT0006233, mmu-miR-200a-3p_MIMAT0000519, ppy-miR-200a_MIMAT0015796, ptr-miR-200a_MIMAT0008063, rno-miR-200a-3p_MIMAT0000874	TAACACTGTCTGGTAACGATGT
ssc-miR-22-3p_MIMAT0015710	AAGCTGCCAGTTGAAGAACTGT	ssc-miR-221-5p_MIMAT0022949	ACCTGGCATACAATGTAGATTTCTGT	ssc-miR-151-5p_MIMAT0013882	TCGAGGAGCTCACAGTCTAGT	ssc-miR-127_MIMAT0013932	TCGGATCCGTCTGAGCTTGGCT	ssc-miR-27b-3p_MIMAT0013890	TTCACAGTGGCTAAGTTCTGC	ssc-miR-21_MIMAT0002165	TAGCTTATCAGACTGATGTTGA	ggo-miR-143_MIMAT0002258, lla-miR-143_MIMAT0002260, ppa-miR-143_MIMAT0002261, ppy-miR-143_MIMAT0002259, ptr-miR-143_MIMAT0002257, rno-miR-143-3p_MIMAT0000849	TGAGATGAAGCACTGTAGCTCA
ssc-miR-23a_MIMAT0002133	ATCACATTGCCAGGGATTTCC	ssc-miR-222_MIMAT0013942	AGCTACATCTGGCTACTGGGTCTC	ssc-miR-182_MIMAT0025366	TTTGGCAATGGTAGAACTCACACT	ssc-miR-1468_MIMAT0025386	CTCCGTTTGCCTGTTTTGCTGA	ssc-miR-296-3p_MIMAT0022958	AGGGTTGGGCGGAGGCTTTCC	ssc-miR-210_MIMAT0007761	CTGTGCGTGTGACAGCGGCTGA	hsa-let-7b-3p_MIMAT0004482, mmu-let-7b-3p_MIMAT0004621, rno-let-7b-3p_MIMAT0004705	CTATACAACCTACTGCCTTCCC
ssc-miR-26a_MIMAT0002135	TTCAAGTAATCCAGGATAGGCT	ssc-miR-30c-5p_MIMAT0002167	TGTAAACATCCTACACTCTCAGC	ssc-miR-183_MIMAT0002145	TATGGCACTGGTAGAATTCACTG	ssc-miR-23b_MIMAT0013893	ATCACATTGCCAGGGATTACCA	ssc-miR-320_MIMAT0013878	AAAAGCTGGGTTGAGAGGGCGAA	ssc-miR-28-3p_MIMAT0015211	CACTAGATTGTGAGCTCCTGGA	sha-miR-193_MIMAT0022792	AACTGGCCCACAAAGTCCCGC
ssc-miR-30a-5p_MIMAT0010193	TGTAAACATCCTCGACTGGAAG	ssc-miR-374a-3p_MIMAT0013914	CTTATCAGGTTGTATTGTAATT	ssc-miR-206_MIMAT0013864	TGGAATGTAAGGAAGTGTGTGA	ssc-miR-339-5p_MIMAT0013939	TCCCTGTCCTCCAGGAGCTCAC	ssc-miR-34a_MIMAT0007757	TGGCAGTGTCTTAGCTGGTTGT	ssc-miR-30e-3p_MIMAT0013873	CTTTCAGTCGGATGTTTACAGC	ssc-let-7d-3p_MIMAT0025357	CTATACGACCTGCTGCCTTTCT
ssc-miR-31_MIMAT0025360	AGGCAAGATGCTGGCATAGCTG	ssc-miR-486_MIMAT0013886	TCCTGTACTGAGCTGCCCCGAG	ssc-miR-30a-3p_MIMAT0015300	CTTTCAGTCGGATGTTTGCAGC	ssc-miR-423-3p_MIMAT0013881	AGCTCGGTCTGAGGCCCCTCAGT	ssc-miR-361-5p_MIMAT0013933	TTATCAGAATCTCCAGGGGTAC	ssc-miR-30e-5p_MIMAT0013872	TGTAAACATCCTTGACTGGAAGCT	ssc-miR-101_MIMAT0010185	TACAGTACTGTGATAACTGAA
ssc-miR-455-3p_MIMAT0013960	GCAGTCCATGGGCATATACAC	ssc-miR-145-5p_MIMAT0002123	GTCCAGTTTTCCCAGGAATCCCTT	ssc-miR-30c-3p_MIMAT0022922	CTGGGAGAAGGCTGTTTACTCT	ssc-miR-493-5p_MIMAT0025377	TTGTACATGGTAGGCTTTCATT	ssc-miR-423-5p_MIMAT0013880	TGAGGGGCAGAGAGCGAGACTTT	ssc-miR-342_MIMAT0013944	TCTCACACAGAAATCGCACCCGTCA	ssc-miR-10a-3p_MIMAT0022954	CAAATTCGTATCTAGGGGAAT
ssc-miR-499-5p_MIMAT0013877	TTAAGACTTGCAGTGATGTTT			ssc-miR-30d_MIMAT0013871	TGTAAACATCCCCGACTGGAAGCT	ssc-miR-500_MIMAT0013956	ATGCACCTGGGCAAGGATTCT	ssc-miR-425-3p_MIMAT0013918	ATCGGGAATGTCGTGTCCGCCC	ssc-miR-370_MIMAT0025373	GCCTGCTGGGGTGGAACCTGGT	ssc-miR-1249_MIMAT0025385	ACGCCCTTCCCCCCCTTCTTCA
ssc-miR-671-5p_MIMAT0025381	AGGAAGCCCTGGAGGGGCTGGAGG			ssc-miR-374b-3p_MIMAT0017378	CTTATCAGGTTGTATTATCATT	ssc-miR-99b_MIMAT0006018	CACCCGTAGAACCGACCTTGCG	ssc-miR-429_MIMAT0020591	TAATACTGTCTGGTAATGCCGT	ssc-miR-378_MIMAT0013868	ACTGGACTTGGAGTCAGAAGGC	ssc-miR-126-5p_MIMAT0018377	CATTATTACTTTTGGTACGCG
ssc-miR-708-5p_MIMAT0013945	AAGGAGCTTACAATCTAGCTGGG			ssc-miR-532-5p_MIMAT0013940	CATGCCTTGAGTGTAGGACCGT	ssc-miR-4334-3p_MIMAT0020366	TCCCTGTCCTCCAGGAGCTC	ssc-miR-450a_MIMAT0010188	TTTTGCGATGTGTTCCTAATAT	ssc-miR-532-3p_MIMAT0013941	CCTCCCACACCCAAGGCTTGCA	ssc-miR-128_MIMAT0002157	TCACAGTGAACCGGTCTCTTT
ssc-miR-92a_MIMAT0013908	TATTGCACTTGTCCCGGCCTGT			ssc-miR-9_MIMAT0025358	TCTTTGGTTATCTAGCTGTATG			ssc-miR-450c-5p_MIMAT0015717	TTTTGCGATGTGTTCCTAATAC	ssc-miR-664-3p_MIMAT0013907	TATTCATTTATCTCCCAGCCTACA	ssc-miR-142-3p_MIMAT0020362	TGTAGTGTTTCCTACTTTATGG
ssc-miR-99a_MIMAT0013896	AACCCGTAGATCCGATCTTGTG							ssc-miR-504_MIMAT0013931	AGACCCTGGTCTGCACTCTATCT	ssc-miR-769-5p_MIMAT0020363	TGAGACCTCTGGGTTCTGAGC	ssc-miR-146a-5p_MIMAT0022963	TGAGAACTGAATTCCATGGGTT
ssc-miR-103_MIMAT0002154	AGCAGCATTGTACAGGGCTATGA							ssc-miR-542-3p_MIMAT0013925	TGTGACAGATTGATAACTGAAA	ssc-miR-9-1_MIMAT0002168, ssc-miR-9-2_MIMAT0002169	TCTTTGGTTATCTAGCTGTATGA	ssc-miR-148b-5p_MIMAT0022955	GAAGTTCTGTTATACACTCAGGC
								ssc-miR-676-3p_MIMAT0013943	CCGTCCTAAGGTTGTTGAGTT			ssc-miR-150_MIMAT0025365	TCTCCCAACCCTTGTACCAGTG
								ssc-miR-92b-3p_MIMAT0013909	TATTGCACTCGTCCCGGCCTCC			ssc-miR-152_MIMAT0013887	TCAGTGCATGACAGAACTTGG
								cgr-miR-199b_MIMAT0023838, mmu-miR-199b-5p_MIMAT0000672	CCCAGTGTTTAGACTACCTGTTC			ssc-miR-16_MIMAT0007754	TAGCAGCACGTAAATATTGGCG
												ssc-miR-17-5p_MIMAT0007755	CAAAGTGCTTACAGTGCAGGTAG
												ssc-miR-186_MIMAT0002162	CAAAGAATTCTCCTTTTGGGCTT
												ssc-miR-191_MIMAT0013876	CAACGGAATCCCAAAAGCAGCTG
												ssc-miR-192_MIMAT0013910	CTGACCTATGAATTGACAGCC
												ssc-miR-195_MIMAT0013928	TAGCAGCACAGAAATATTGGC
												ssc-miR-196b_MIMAT0025369, ssc-miR-196b-5p_MIMAT0013923	TAGGTAGTTTCCTGTTGTTGGG
												ssc-miR-199a-3p_MIMAT0013875	ACAGTAGTCTGCACATTGGTTA
												ssc-miR-199b-3p_MIMAT0007760	TACAGTAGTCTGCACATTGGTT
												ssc-miR-19b_MIMAT0013950	TGTGCAAATCCATGCAAAACTGA
												ssc-miR-221-3p_MIMAT0007762	AGCTACATTGTCTGCTGGGTTT
												ssc-miR-24-3p_MIMAT0002134	TGGCTCAGTTCAGCAGGAACAG
												ssc-miR-27a_MIMAT0002148	TTCACAGTGGCTAAGTTCCGC
												ssc-miR-28-5p_MIMAT0002136	AAGGAGCTCACAGTCTATTGAG
												ssc-miR-30b-5p_MIMAT0007756	TGTAAACATCCTACACTCAGCT
												ssc-miR-339_MIMAT0025372	TCCCTGTCCTCCAGGAGCTCA
												ssc-miR-340_MIMAT0013891	TTATAAAGCAATGAGACTGATT
												ssc-miR-34c_MIMAT0013916	AGGCAGTGTAGTTAGCTGATTGC
												ssc-miR-365-3p_MIMAT0013904	TAATGCCCCTAAAAATCCTTAT
												ssc-miR-374a-5p_MIMAT0013913	TTATAATACAACCTGATAAGTG
												ssc-miR-374b-5p_MIMAT0013915	ATATAATACAACCTGCTAAGTG
												ssc-miR-450b-5p_MIMAT0013927	TTTTGCAATATGTTCCTGAATA
												ssc-miR-451_MIMAT0018382	AAACCGTTACCATTACTGAGTT
												ssc-miR-491_MIMAT0020592	AGTGGGGAACCCTTCCATGAGG
												ssc-miR-497_MIMAT0013926	CAGCAGCACACTGTGGTTTGT
												ssc-miR-574_MIMAT0013951	CACGCTCATGCACACACCCACA
												ssc-miR-7_MIMAT0002141	TGGAAGACTAGTGATTTTGTTGTT
												ssc-miR-744_MIMAT0015708	TGCGGGGCTAGGGCTAACAGCA
												ssc-miR-758_MIMAT0015719	TTTGTGACCTGGTCCACTAAC
												ssc-miR-98_MIMAT0013905	TGAGGTAGTAAGTTGTATTGTT
