# Supplementary material for: Expression of microRNAs and isomiRs in the porcine endometrium: implications for gene regulation at the maternal-conceptus interface
Source: BMC Genomics. 2015 Nov 6;16:906. doi: 10.1186/s12864-015-2172-2 (PMC4636777; doi:10.1186/s12864-015-2172-2)
Supplement: Additional file 8: Table S5. — Results of IPA functional annotations and processes enriched with DE miRNAs between different days of the estrous cycle and early pregnancy. All mature, canonical miRNAs which were orthologs to human miRNAs (input data with human identifiers) were used for analysis. (XLSX 16 kb) [file 12864_2015_2172_MOESM8_ESM.xlsx]

## Sheet: IPA functions tree view selecte
Supplemental Table S5. Results of IPA functional annotations and processes enriched with DE miRNAs between different days of the estrous cycle and early pregnancy.
Category	Molecules	p-value
PD16 vs. PD12
Cellular Compromise	miR-23a-3p	1,75E-04
Cellular Development	miR-23a-3p, miR-203-3p	3,03E-02 - 1,57E-03
Cell Cycle	miR-203-3p	2,97E-03
Cell Morphology	miR-203-3p	3,67E-03
Cellular Growth and Proliferation	miR-23a-3p, miR-203-3p	3,03E-02 - 8,03E-03
Inflammatory Response	miR-23a-3p, miR-203-3p	1,67E-02 - 1,87E-02
Cell Death and Survival	miR-203-3p	3,10E-02
CD16 vs. CD12
Inflammatory Response	let-7a-5p, miR-100-5p, miR-200b-3p, miR-30c-5p, miR-486-5p, miR-17-5p, miR-27a-3p	2,97E-02 - 2,23E-09
Cellular Development	miR-205-5p, miR-30c-5p, miR-17-5p, miR-132-3p, miR-27a-3p, miR-17-5p, miR-200b-3p, miR-100-5p, let-7a-5p	2,10E-02 - 1,34E-05
Organismal Development	miR-17-5p, miR-30c-5p, miR-27a-3p	2,10E-02 - 1,34E-05
Cellular Growth and Proliferation	let-7a-5p, miR-100-5p, miR-132-3p, miR-17-5p, miR-200b-3p, miR-27a-3p, miR-375-3p,	3,20E-03 - 2,98E-05
Cell Cycle	let-7a-5p, miR-17-5p, miR-132-3p, miR-27a-3p, miR-100-5p, miR-205-5p	6,40E-03 - 1,61E-04
Connective Tissue Development and Function	let-7a-5p, miR-17-5p	1,61E-04
Organ Development	miR-100-5p, miR-27a-3p, let-7a-5p	3,20E-03 - 1,61E-04
Cellular Movement	let-7a-5p, miR-17-5p, miR-27a-3p, miR-200b-3p	4,34E-02 - 4,88E-04
Organismal Survival	let-7a-5p, miR-100-5p, miR-17-5p, miR-200b-3p	1,02E-03
Cell Morphology	miR-17-5p, miR-200b-3p, miR-205-5p, miR-27a-3p	2,10E-02 - 1,28E-03
Cell-To-Cell Signaling and Interaction	miR-132-3p, miR-17-5p	3,20E-03 - 1,28E-03
Tissue Development	miR-17-5p, miR-200b-3p, miR-132-3p	9,64E-03 - 1,28E-03
Reproductive System Development and Function	miR-17-5p	1,40E-02 - 1,92E-03
Cell Death and Survival	miR-17-5p , let-7a-5p, miR-200b-3p, miR-30c-5p, miR-132-3p	1,77E-02 - 2,56E-03
Hematological System Development and Function	miR-17-5p	2,10E-02 - 2,56E-03
Hematopoiesis	miR-17-5p	3,29E-02 - 2,56E-03
Organ Morphology	let-7a-5p	2,56E-03
Immune Cell Trafficking	miR-17-5p	3,20E-03
RNA Post-Transcriptional Modification	let-7a-5p	3,20E-03
DNA Replication, Recombination, and Repair	let-7a-5p, miR-17-5p	5,72E-03
Cellular Assembly and Organization	miR-17-5p, miR-200b-3p	9,64E-03
Cellular Function and Maintenance	miR-17-5p, miR-200b-3p	9,64E-03
Tissue Morphology	miR-200b-3p	1,72E-02
Cardiovascular System Development and Function	miR-27a-3p, miR-17-5p	3,22E-02 - 2,10E-02
Skeletal and Muscular System Development and Function	miR-100-5p	3,66E-02
Free Radical Scavenging	miR-17-5p	4,15E-02
Small Molecule Biochemistry	miR-17-5p	4,15E-02
Embryonic Development	miR-30c-5p	4,40E-02
PD20 vs. CD20
Cellular Development	miR-34a-5p,miR-205-5p, miR-30c-5p, miR-199a-3p, miR-27a-3p, miR-129-5p, miR-17-5p, miR-16-5p, miR-200b-3p, miR-141-3p	2,58E-07-4,89E-02
Organismal Development	miR-34a-5p, miR-30c-5p, miR-199a-3p, miR-17-5p, miR-27a-3p	2,58E-07-4,89E-02
Inflammatory Response	miR-365-3p, miR-30c-5p, miR-27a-3p, miR-17-5p, miR-16-5p, miR-200b-3p, miR-92a-3p, miR-140-3p	2,97E-07-4,89E-02
Cell Cycle	miR-34a-5p, miR-205-5p, miR-199a-3p, miR-27a-3p, miR-17-5p, miR-16-5p, miR-92a-3p	4,04E-06-4,74E-02
Connective Tissue Development and Function	miR-34a-5p, miR-30c-5p, miR-17-5p, miR-16-5p, miR-92a-3p	1,22E-05-2,72E-02
Cell Death and Survival	miR-34a-5p, miR-1, miR-30c-5p, miR-10a-3p, miR-199a-3p, miR-129-5p, miR-17-5p, miR-16-5p, miR-200b-3p	3,3E-05-4,89E-02
Cellular Growth and Proliferation	miR-34a-5p, miR-199a-3p, miR-17-5p, miR-27a-3p, miR-129-5p, miR-16-5p, miR-200b-3p, miR-141-3p	2,96E-04-4,89E-02
Cellular Movement	miR-34a-5p, miR-199a-3p, miR-27a-3p, miR-17-5p, miR-16-5p mir-200b-3p, miR-141-3p	3,88E-04-4,16E-02
Organ Development	miR-34a-5p, miR-27a-3p, miR-16-5p	9,37E-04-7,56E-03
Cell-To-Cell Signaling and Interaction	miR-34a-5p, miR-1, miR-17-5p, miR-16-5p	1,52E-03-1,51E-02
Cellular Assembly and Organization	miR-1, miR-17-5p, miR-200b-3p	1,52E-03-4,97E-02
Cellular Function and Maintenance	miR-34a-5p, miR-1, miR-17-5p, miR-200b-3p	1,52E-03-4,97E-02
Nervous System Development and Function	miR-1	1,52E-03-1,52E-03
Tissue Development	miR-34a-5p, miR-1, miR-17-5p, miR-16-5p, miR-200b-3p	1,52E-03-4,97E-02
DNA Replication, Recombination, and Repair	miR-17-5p, miR-16-5p, miR-92a-3p	2,52E-03-2,52E-03
Cardiovascular System Development and Function	miR-1, miR-27a-3p, miR-16-5p	3,03E-03-4,89E-02
Cell Morphology	miR-205-5p, miR-27a-3p, miR-17-5p, miR-200b-3p	3,03E-03-4,89E-02
Skeletal and Muscular System Development and Function	miR-1	3,03E-03-3,03E-03
Tissue Morphology	miR-34a-5p, miR-1, miR-200b-3p	3,03E-03-4,02E-02
Cellular Compromise	miR-17-5p, miR-16-5p	4,54E-03-4,54E-03
Reproductive System Development and Function	miR-34a-5p, miR-17-5p	4,54E-03-3,29E-02
Embryonic Development	miR-34a-5p, miR-30c-5p	5,01E-03-7,56E-03
Hematological System Development and Function	miR-34a-5p, miR-17-5p	6,05E-03-4,89E-02
Hematopoiesis	miR-34a-5p, miR-17-5p	6,05E-03-3,73E-02
Cell-mediated Immune Response	miR-34a-5p	7,56E-03-7,56E-03
Immune Cell Trafficking	miR-17-5p	7,56E-03-7,56E-03
Organismal Survival	miR-17-5p, miR-16-5p, miR-200b-3p, miR-141-3p	2,71E-02-2,71E-02
Organ Morphology	miR-16-5p	3,73E-02-3,73E-02
Gene Expression	miR-199a-3p	4,45E-02-4,45E-02
RNA Post-Transcriptional Modification	miR-199a-3p	4,45E-02-4,45E-02
PD16 vs. CD16
Cellular Development	miR-205-5p	5,25E-04
Cell Cycle	miR-205-5p	9,91E-04
Cell Morphology	miR-205-5p	1,22E-03
PD20 vs. PD16
Cellular Development	miR-23a-3p, miR-34a-5p, miR-193a-3p (	4,85E-02 - 1,47E-06
Cell Cycle	miR-34a-5p, miR-193a-3p	1,63E-03 - 2,33E-04
Cell-To-Cell Signaling and Interaction	miR-1, miR-34a-5p	4,67E-04 - 2,33E-04
Cellular Assembly and Organization	miR-1	2,33E-04
Cellular Compromise	miR-23a-3p	2,33E-04
Cellular Function and Maintenance	miR-1, miR-34a-5p	1,17E-03 - 2,33E-04
Nervous System Development and Function	miR-1	2,33E-04
Tissue Development	miR-1, miR-34a-5p	2,84E-02 - 2,33E-04
Cardiovascular System Development and Function	miR-1, miR-34a-5p	2,84E-02 - 4,67E-04
Cellular Growth and Proliferation	miR-34a-5p, miR-193a-3p, miR-23a-3p	4,85E-02 - 4,67E-04
Skeletal and Muscular System Development and Function	miR-1	4,67E-04
Tissue Morphology	miR-1, miR-34a-5p	1,40E-03 - 4,67E-04
Cell-mediated Immune Response	miR-34a-5p	1,17E-03
Embryonic Development	miR-34a-5p	4,29E-02 - 1,17E-03
Hematological System Development and Function	miR-34a-5p	4,19E-03 - 1,17E-03
Hematopoiesis	miR-34a-5p	4,19E-03 - 1,17E-03
Organ Development	miR-34a-5p	1,17E-03
Organismal Development	miR-34a-5p	2,84E-02 - 1,17E-03
Reproductive System Development and Function	miR-34a-5p	1,63E-03
Cell Death and Survival	miR-1, miR-193a-3p, miR-34a-5p	4,45E-02 - 3,56E-03
Cellular Movement	miR-193a-3p, miR-34a-5p	2,15E-02 - 7,23E-03
Inflammatory Response	miR-23a-3p	2,22E-02
Connective Tissue Development and Function	miR-34a-5p	3,91E-02
